# Supplementary material for: Zinc Detoxification: A Functional Genomics and Transcriptomics Analysis in Drosophila melanogaster Cultured Cells
Source: G3 (Bethesda). 2017 Dec 9;8(2):631–41. doi: 10.1534/g3.117.300447 (PMC5919732; doi:10.1534/g3.117.300447)
Supplement: Supplementary file 2 [file 631FileS1.xlsx]

## Sheet: summary
Treatment	Direction	Hit confidence	Count genes
NT	down	high	14
NT	down	moderate	46
NT	down	low	142
NT	up	high	16
NT	up	moderate	45
NT	up	low	169
Zn	down	high	1
Zn	down	moderate	1
Zn	down	low	4
Zn	up	high	28
Zn	up	moderate	39
Zn	up	low	89
Mn	down	high	12
Mn	down	moderate	19
Mn	down	low	51
Mn	up	high	24
Mn	up	moderate	51
Mn	up	low	191

## Sheet: Metal_RNAi_hit_gene_level
FBgn r613	Gene r613	FBgn	Treatment	Direction	Hit confidence	No. of dsRNAs that scored	dsRNA IDs	Avg Z score
FBgn0010217	ATPsynbeta	FBgn0010217	MnCl2	down	high	2	DRSC17194;DRSC40016;	-2.44804
FBgn0030263	CG2076	FBgn0030263	MnCl2	down	high	2	DRSC19832;DRSC27047;	-1.62636
FBgn0039223	CG5805	FBgn0039223	MnCl2	down	high	2	DRSC15878;DRSC39631;	-1.79605
FBgn0030768	CG9723	FBgn0030768	MnCl2	down	high	2	DRSC20206;DRSC26963;	-1.79311
FBgn0062413	Ctr1A	FBgn0062413	MnCl2	down	high	3	DRSC18336;DRSC40310;DRSC40902;	-1.89538
FBgn0264000	GluRIB	FBgn0264000	MnCl2	down	high	2	DRSC11177;DRSC25464;	-1.57278
FBgn0029870	Marf	FBgn0029870	MnCl2	down	high	2	DRSC28101;DRSC40119;	-2.8149
FBgn0039302	Nup358	FBgn0039302	MnCl2	down	high	2	DRSC29772;DRSC39989;	-2.17017
FBgn0036770	Prestin	FBgn0036770	MnCl2	down	high	2	DRSC10507;DRSC40141;	-2.46374
FBgn0021906	RFeSP	FBgn0021906	MnCl2	down	high	2	DRSC00702;DRSC27607;	-2.74341
FBgn0036260	Rh7	FBgn0036260	MnCl2	down	high	2	DRSC10529;DRSC28331;	-2.09352
FBgn0027603	Ulp1	FBgn0027603	MnCl2	down	high	2	DRSC19339;DRSC39704;	-1.83266
FBgn0010340	140up	FBgn0010340	MnCl2	down	low	1	DRSC28711;	-1.72802
FBgn0024150	Ac78C	FBgn0024150	MnCl2	down	low	1	DRSC11602;	-1.85281
FBgn0263120	Acsl	FBgn0263120	MnCl2	down	low	1	DRSC07252;	-2.00622
FBgn0010380	AP-1-2beta	FBgn0010380	MnCl2	down	low	1	DRSC19336;	-1.69235
FBgn0034437	CG10051	FBgn0034437	MnCl2	down	low	1	DRSC05959;	-1.68113
FBgn0035586	CG10671	FBgn0035586	MnCl2	down	low	1	DRSC09772;	-1.63049
FBgn0030638	CG11655	FBgn0030638	MnCl2	down	low	1	DRSC40056;	-1.89804
FBgn0037004	CG17637	FBgn0037004	MnCl2	down	low	1	DRSC11740;	-1.51539
FBgn0033187	CG2144	FBgn0033187	MnCl2	down	low	1	DRSC39996;	-1.76677
FBgn0029685	CG2938	FBgn0029685	MnCl2	down	low	1	DRSC27919;	-1.68792
FBgn0029896	CG3168	FBgn0029896	MnCl2	down	low	1	DRSC18287;	-2.35185
FBgn0259221	CG42321	FBgn0259221	MnCl2	down	low	1	DRSC06644;	-1.58844
FBgn0264308	CG43778	FBgn0264308	MnCl2	down	low	1	DRSC23270;	-1.59523
FBgn0264301	CG43779	FBgn0264301	MnCl2	down	low	1	DRSC23270;	-1.59523
FBgn0266432	CG45062	FBgn0266432	MnCl2	down	low	1	DRSC04408;	-1.69436
FBgn0027615	CG6404	FBgn0027615	MnCl2	down	low	1	DRSC29571;	-1.69979
FBgn0036702	CG6512	FBgn0036702	MnCl2	down	low	1	DRSC10657;	-1.62788
FBgn0030946	CG6659	FBgn0030946	MnCl2	down	low	1	DRSC39777;	-1.61919
FBgn0029737	CG6903	FBgn0029737	MnCl2	down	low	1	DRSC24716;	-1.68378
FBgn0033047	CG7882	FBgn0033047	MnCl2	down	low	1	DRSC39963;	-1.88335
FBgn0053696	CNMaR	FBgn0053696	MnCl2	down	low	1	DRSC10224;	-1.54886
FBgn0037574	Coq2	FBgn0037574	MnCl2	down	low	1	DRSC29659;	-1.89091
FBgn0086687	Desat1	FBgn0086687	MnCl2	down	low	1	DRSC23578;	-3.51037
FBgn0053517	Dop2R	FBgn0053517	MnCl2	down	low	1	DRSC20683;	-1.59724
FBgn0029172	Fad2	FBgn0029172	MnCl2	down	low	1	DRSC11165;	-2.78447
FBgn0085397	Fili	FBgn0085397	MnCl2	down	low	1	DRSC04132;	-2.25498
FBgn0024236	foi	FBgn0024236	MnCl2	down	low	1	DRSC29596;	-1.59897
FBgn0052255	Gr64f	FBgn0052255	MnCl2	down	low	1	DRSC25964;	-2.40666
FBgn0263397	Ih	FBgn0263397	MnCl2	down	low	1	DRSC07445;	-1.743
FBgn0025394	inc	FBgn0025394	MnCl2	down	low	1	DRSC28898;	-2.10538
FBgn0034657	LBR	FBgn0034657	MnCl2	down	low	1	DRSC29462;	-1.73976
FBgn0066101	LpR1	FBgn0066101	MnCl2	down	low	1	DRSC15665;	-2.42754
FBgn0045443	mthl11	FBgn0045443	MnCl2	down	low	1	DRSC28437;	-1.92543
FBgn0039800	Npc2g	FBgn0039800	MnCl2	down	low	1	DRSC14296;	-1.92747
FBgn0039801	Npc2h	FBgn0039801	MnCl2	down	low	1	DRSC14297;	-2.22713
FBgn0050277	Oatp58Da	FBgn0050277	MnCl2	down	low	1	DRSC04365;	-1.52113
FBgn0004514	Oct-TyrR	FBgn0004514	MnCl2	down	low	1	DRSC11883;	-1.88126
FBgn0036078	Or67c	FBgn0036078	MnCl2	down	low	1	DRSC39762;	-1.58197
FBgn0019952	Orct	FBgn0019952	MnCl2	down	low	1	DRSC25574;	-1.56594
FBgn0039771	Osi23	FBgn0039771	MnCl2	down	low	1	DRSC39954;	-1.73038
FBgn0027527	Osi6	FBgn0027527	MnCl2	down	low	1	DRSC12128;	-1.5943
FBgn0033476	oys	FBgn0033476	MnCl2	down	low	1	DRSC05203;	-1.82023
FBgn0036007	path	FBgn0036007	MnCl2	down	low	1	DRSC10361;	-1.8355
FBgn0031969	pes	FBgn0031969	MnCl2	down	low	1	DRSC25954;	-1.87586
FBgn0039424	ppk15	FBgn0039424	MnCl2	down	low	1	DRSC27947;	-2.39989
FBgn0039679	ppk19	FBgn0039679	MnCl2	down	low	1	DRSC39774;	-1.71356
FBgn0052792	ppk8	FBgn0052792	MnCl2	down	low	1	DRSC17269;	-1.89046
FBgn0004244	Rdl	FBgn0004244	MnCl2	down	low	1	DRSC27696;	-1.76469
FBgn0020376	Sr-CIII	FBgn0020376	MnCl2	down	low	1	DRSC22262;	-1.95403
FBgn0038504	Sur-8	FBgn0038504	MnCl2	down	low	1	DRSC40043;	-1.79649
FBgn0035936	Tsp66E	FBgn0035936	MnCl2	down	low	1	DRSC09683;	-1.53011
FBgn0039830	ATPsynC	FBgn0039830	MnCl2	down	moderate	1	DRSC15236;	-2.37776
FBgn0033844	bbc	FBgn0033844	MnCl2	down	moderate	1	DRSC22309;	-2.13016
FBgn0022213	Cas	FBgn0022213	MnCl2	down	moderate	1	DRSC26857;	-1.95799
FBgn0035236	CG12004	FBgn0035236	MnCl2	down	moderate	1	DRSC08215;	-1.56755
FBgn0030481	CG1662	FBgn0030481	MnCl2	down	moderate	1	DRSC40009;	-1.8365
FBgn0039207	CG5789	FBgn0039207	MnCl2	down	moderate	1	DRSC15872;	-1.56651
FBgn0035763	CG8602	FBgn0035763	MnCl2	down	moderate	1	DRSC25508;	-1.55066
FBgn0031516	CG9663	FBgn0031516	MnCl2	down	moderate	1	DRSC40071;	-1.50266
FBgn0032833	COX4	FBgn0032833	MnCl2	down	moderate	1	DRSC23915;	-3.29474
FBgn0040529	COX7A	FBgn0040529	MnCl2	down	moderate	1	DRSC16514;	-1.76775
FBgn0262743	Fs(2)Ket	FBgn0262743	MnCl2	down	moderate	1	DRSC23439;	-2.68536
FBgn0024889	Kap-alpha1	FBgn0024889	MnCl2	down	moderate	1	DRSC11356;	-1.62623
FBgn0035473	mge	FBgn0035473	MnCl2	down	moderate	1	DRSC08721;	-2.00346
FBgn0061200	Nup153	FBgn0061200	MnCl2	down	moderate	1	DRSC19904;	-1.99464
FBgn0263006	SERCA	FBgn0263006	MnCl2	down	moderate	1	DRSC26195;	-1.88639
FBgn0010591	Sply	FBgn0010591	MnCl2	down	moderate	1	DRSC07299;	-2.40175
FBgn0267976	Tim23	FBgn0267976	MnCl2	down	moderate	1	DRSC21240;	-2.68189
FBgn0283469	Vps4	FBgn0027605	MnCl2	down	moderate	1	DRSC19338;	-2.04167
FBgn0260858	Ykt6	FBgn0260858	MnCl2	down	moderate	1	DRSC26017;	-1.9502
FBgn0031937	CG13795	FBgn0031937	MnCl2	up	high	2	DRSC02299;DRSC39907;	3.32289
FBgn0030030	CG1636	FBgn0030030	MnCl2	up	high	2	DRSC18111;DRSC39902;	3.19724
FBgn0039045	CG17119	FBgn0039045	MnCl2	up	high	2	DRSC15175;DRSC33258;	2.37982
FBgn0250757	CG42235	FBgn0250757	MnCl2	up	high	3	DRSC16459;DRSC25593;DRSC39876;	2.92264
FBgn0027556	CG4928	FBgn0027556	MnCl2	up	high	2	DRSC19342;DRSC29007;	1.71034
FBgn0034275	CG5002	FBgn0034275	MnCl2	up	high	2	DRSC06911;DRSC39958;	1.80654
FBgn0037764	CG9459	FBgn0037764	MnCl2	up	high	2	DRSC16496;DRSC39459;	2.36482
FBgn0042701	CR12628	FBgn0042701	MnCl2	up	high	2	DRSC03702;DRSC20568;	3.09781
FBgn0061492	loj	FBgn0061492	MnCl2	up	high	2	DRSC09791;DRSC39866;	1.95243
FBgn0025814	Mgstl	FBgn0025814	MnCl2	up	high	2	DRSC03702;DRSC20568;	3.09781
FBgn0052475	mthl8	FBgn0052475	MnCl2	up	high	2	DRSC08211;DRSC08311;	2.38162
FBgn0032006	Pvr	FBgn0032006	MnCl2	up	high	2	DRSC36840;DRSC36841;	3.45732
FBgn0031760	Tsp26A	FBgn0031760	MnCl2	up	high	2	DRSC03135;DRSC39938;	1.98851
FBgn0029508	Tsp42Ea	FBgn0029508	MnCl2	up	high	2	DRSC04982;DRSC06792;	2.91929
FBgn0033136	Tsp42Eo	FBgn0033136	MnCl2	up	high	2	DRSC06184;DRSC39975;	2.58906
FBgn0033137	Tsp42Ep	FBgn0033137	MnCl2	up	high	2	DRSC06871;DRSC40248;	2.37362
FBgn0033139	Tsp42Er	FBgn0033139	MnCl2	up	high	2	DRSC06183;DRSC40235;	1.98336
FBgn0022097	Vha36-1	FBgn0022097	MnCl2	up	high	2	DRSC07098;DRSC25624;	1.6434
FBgn0040377	Vha36-3	FBgn0040377	MnCl2	up	high	2	DRSC18615;DRSC28636;	2.21191
FBgn0262511	Vha44	FBgn0262511	MnCl2	up	high	2	DRSC24506;DRSC32230;	2.05468
FBgn0263598	Vha68-2	FBgn0263598	MnCl2	up	high	2	DRSC28637;DRSC31692;	2.57146
FBgn0028662	VhaPPA1-1	FBgn0028662	MnCl2	up	high	2	DRSC16170;DRSC24144;	1.98562
FBgn0027779	VhaSFD	FBgn0027779	MnCl2	up	high	3	DRSC03471;DRSC32234;DRSC32235;	2.36761
FBgn0035432	ZnT63C	FBgn0035432	MnCl2	up	high	2	DRSC08033;DRSC23528;	2.26924
FBgn0004852	Ac76E	FBgn0004852	MnCl2	up	low	1	DRSC09662;	2.17281
FBgn0002863	Acp95EF	FBgn0002863	MnCl2	up	low	1	DRSC14102;	1.95233
FBgn0052076	Alg10	FBgn0052076	MnCl2	up	low	1	DRSC39451;	1.80622
FBgn0038742	Arc42	FBgn0038742	MnCl2	up	low	1	DRSC31951;	2.14158
FBgn0040238	Best1	FBgn0040238	MnCl2	up	low	1	DRSC26475;	1.94359
FBgn0013995	Calx	FBgn0013995	MnCl2	up	low	1	DRSC24386;	1.62029
FBgn0032879	CarT	FBgn0032879	MnCl2	up	low	1	DRSC03196;	3.97536
FBgn0030954	CCKLR-17D3	FBgn0030954	MnCl2	up	low	1	DRSC23715;	1.51667
FBgn0034439	CG10062	FBgn0034439	MnCl2	up	low	1	DRSC24932;	1.51325
FBgn0033949	CG10131	FBgn0033949	MnCl2	up	low	1	DRSC26955;	2.68981
FBgn0035647	CG10486	FBgn0035647	MnCl2	up	low	1	DRSC39429;	1.90639
FBgn0037313	CG1161	FBgn0037313	MnCl2	up	low	1	DRSC40301;	1.52007
FBgn0034436	CG11961	FBgn0034436	MnCl2	up	low	1	DRSC06099;	3.7407
FBgn0260462	CG12163	FBgn0260462	MnCl2	up	low	1	DRSC12195;	2.5114
FBgn0032810	CG13077	FBgn0032810	MnCl2	up	low	1	DRSC02181;	1.51976
FBgn0033720	CG13160	FBgn0033720	MnCl2	up	low	1	DRSC40217;	2.57587
FBgn0033848	CG13330	FBgn0033848	MnCl2	up	low	1	DRSC28600;	1.52932
FBgn0032036	CG13384	FBgn0032036	MnCl2	up	low	1	DRSC02258;	1.85956
FBgn0033196	CG1358	FBgn0033196	MnCl2	up	low	1	DRSC06405;	1.7258
FBgn0031935	CG13793	FBgn0031935	MnCl2	up	low	1	DRSC02297;	1.93012
FBgn0031936	CG13794	FBgn0031936	MnCl2	up	low	1	DRSC02298;	2.34427
FBgn0035112	CG13877	FBgn0035112	MnCl2	up	low	1	DRSC08347;	1.6244
FBgn0031034	CG14205	FBgn0031034	MnCl2	up	low	1	DRSC40307;	1.50727
FBgn0029894	CG14440	FBgn0029894	MnCl2	up	low	1	DRSC25807;	5.4975
FBgn0029580	CG14778	FBgn0029580	MnCl2	up	low	1	DRSC39900;	1.91537
FBgn0038260	CG14855	FBgn0038260	MnCl2	up	low	1	DRSC39527;	2.03033
FBgn0030029	CG15343	FBgn0030029	MnCl2	up	low	1	DRSC39902;	1.91864
FBgn0039755	CG15531	FBgn0039755	MnCl2	up	low	1	DRSC15068;	1.72942
FBgn0039092	CG16723	FBgn0039092	MnCl2	up	low	1	DRSC28144;	1.58862
FBgn0038719	CG16727	FBgn0038719	MnCl2	up	low	1	DRSC26820;	1.53697
FBgn0037668	CG16736	FBgn0037668	MnCl2	up	low	1	DRSC39949;	2.43063
FBgn0031239	CG17075	FBgn0031239	MnCl2	up	low	1	DRSC00483;	3.82415
FBgn0032304	CG17134	FBgn0032304	MnCl2	up	low	1	DRSC02583;	2.71698
FBgn0031164	CG1724	FBgn0031164	MnCl2	up	low	1	DRSC25668;	3.95628
FBgn0034383	CG17821	FBgn0034383	MnCl2	up	low	1	DRSC39871;	2.83772
FBgn0028480	CG17841	FBgn0028480	MnCl2	up	low	1	DRSC17737;	1.55888
FBgn0032603	CG17928	FBgn0032603	MnCl2	up	low	1	DRSC39554;	1.66719
FBgn0030377	CG1924	FBgn0030377	MnCl2	up	low	1	DRSC24870;	4.28033
FBgn0050049	CG30049	FBgn0050049	MnCl2	up	low	1	DRSC26709;	1.8406
FBgn0051106	CG31106	FBgn0051106	MnCl2	up	low	1	DRSC40035;	2.10125
FBgn0051547	CG31547	FBgn0051547	MnCl2	up	low	1	DRSC12140;	1.93826
FBgn0052054	CG32054	FBgn0052054	MnCl2	up	low	1	DRSC24449;	7.64304
FBgn0052547	CG32547	FBgn0052547	MnCl2	up	low	1	DRSC19474;	1.5265
FBgn0031522	CG3285	FBgn0031522	MnCl2	up	low	1	DRSC40041;	1.68549
FBgn0053282	CG33282	FBgn0053282	MnCl2	up	low	1	DRSC39731;	2.79375
FBgn0053296	CG33296	FBgn0053296	MnCl2	up	low	1	DRSC23839;	1.51573
FBgn0053639	CG33639	FBgn0053639	MnCl2	up	low	1	DRSC23778;	2.30916
FBgn0064119	CG33934	FBgn0064119	MnCl2	up	low	1	DRSC15685;	2.49008
FBgn0085260	CG34231	FBgn0085260	MnCl2	up	low	1	DRSC39477;	2.21754
FBgn0261444	CG3638	FBgn0261444	MnCl2	up	low	1	DRSC25349;	1.96056
FBgn0035091	CG3829	FBgn0035091	MnCl2	up	low	1	DRSC04423;	3.02221
FBgn0036821	CG3961	FBgn0036821	MnCl2	up	low	1	DRSC35309;	1.97784
FBgn0261536	CG42660	FBgn0261536	MnCl2	up	low	1	DRSC10233;	2.47851
FBgn0261537	CG42661	FBgn0261537	MnCl2	up	low	1	DRSC10233;	2.47851
FBgn0262476	CG43066	FBgn0262476	MnCl2	up	low	1	DRSC26570;	2.28282
FBgn0262685	CG43155	FBgn0262685	MnCl2	up	low	1	DRSC39972;	1.81332
FBgn0028481	CG4341	FBgn0028481	MnCl2	up	low	1	DRSC39939;	1.53304
FBgn0263776	CG43693	FBgn0263776	MnCl2	up	low	1	DRSC09086;	1.58507
FBgn0264339	CG43795	FBgn0264339	MnCl2	up	low	1	DRSC04192;	3.33515
FBgn0038752	CG4462	FBgn0038752	MnCl2	up	low	1	DRSC25650;	1.54264
FBgn0266409	CG45049	FBgn0266409	MnCl2	up	low	1	DRSC16163;	1.99063
FBgn0038366	CG4576	FBgn0038366	MnCl2	up	low	1	DRSC15604;	2.00598
FBgn0029935	CG4615	FBgn0029935	MnCl2	up	low	1	DRSC26722;	1.84938
FBgn0037009	CG5104	FBgn0037009	MnCl2	up	low	1	DRSC39641;	2.82778
FBgn0037916	CG5342	FBgn0037916	MnCl2	up	low	1	DRSC15776;	1.63727
FBgn0038337	CG6125	FBgn0038337	MnCl2	up	low	1	DRSC40039;	1.79785
FBgn0035911	CG6638	FBgn0035911	MnCl2	up	low	1	DRSC10680;	2.16439
FBgn0038569	CG7218	FBgn0038569	MnCl2	up	low	1	DRSC27550;	1.84572
FBgn0038715	CG7333	FBgn0038715	MnCl2	up	low	1	DRSC16229;	1.6113
FBgn0035567	CG7514	FBgn0035567	MnCl2	up	low	1	DRSC25670;	1.85652
FBgn0038256	CG7530	FBgn0038256	MnCl2	up	low	1	DRSC25476;	4.40377
FBgn0038652	CG7720	FBgn0038652	MnCl2	up	low	1	DRSC16307;	2.85784
FBgn0036116	CG7888	FBgn0036116	MnCl2	up	low	1	DRSC10926;	2.02042
FBgn0035252	CG7970	FBgn0035252	MnCl2	up	low	1	DRSC08605;	2.10938
FBgn0025709	CG8083	FBgn0025709	MnCl2	up	low	1	DRSC07073;	2.65563
FBgn0035767	CG8596	FBgn0035767	MnCl2	up	low	1	DRSC11005;	1.79524
FBgn0037765	CG9458	FBgn0037765	MnCl2	up	low	1	DRSC16495;	1.55805
FBgn0032072	CG9483	FBgn0032072	MnCl2	up	low	1	DRSC29929;	1.98699
FBgn0039787	CG9702	FBgn0039787	MnCl2	up	low	1	DRSC16540;	2.5694
FBgn0039756	CG9743	FBgn0039756	MnCl2	up	low	1	DRSC28943;	2.02914
FBgn0051116	ClC-a	FBgn0051116	MnCl2	up	low	1	DRSC14948;	1.50247
FBgn0037143	CR7448	FBgn0037143	MnCl2	up	low	1	DRSC11828;	2.39512
FBgn0035880	Culd	FBgn0035880	MnCl2	up	low	1	DRSC10262;	3.15595
FBgn0024245	dnt	FBgn0024245	MnCl2	up	low	1	DRSC36749;	1.79411
FBgn0266137	Dop1R2	FBgn0266137	MnCl2	up	low	1	DRSC28272;	1.88958
FBgn0033159	Dscam1	FBgn0033159	MnCl2	up	low	1	DRSC07407;	1.51722
FBgn0000636	Fas3	FBgn0000636	MnCl2	up	low	1	DRSC22776;	1.68927
FBgn0026592	Fie	FBgn0026592	MnCl2	up	low	1	DRSC08158;	2.99027
FBgn0027343	fz3	FBgn0027343	MnCl2	up	low	1	DRSC29682;	2.05178
FBgn0028422	GluRIID	FBgn0028422	MnCl2	up	low	1	DRSC16723;	1.87251
FBgn0045497	Gr22e	FBgn0045497	MnCl2	up	low	1	DRSC20912;	1.73055
FBgn0041247	Gr28a	FBgn0041247	MnCl2	up	low	1	DRSC40101;	1.64434
FBgn0003747	Gr5a	FBgn0003747	MnCl2	up	low	1	DRSC40183;	2.601
FBgn0045479	Gr64a	FBgn0045479	MnCl2	up	low	1	DRSC39738;	2.82433
FBgn0045478	Gr64b	FBgn0045478	MnCl2	up	low	1	DRSC40211;	3.24675
FBgn0045477	Gr64c	FBgn0045477	MnCl2	up	low	1	DRSC40211;	3.24675
FBgn0001179	hay	FBgn0001179	MnCl2	up	low	1	DRSC35779;	2.7038
FBgn0263220	Hk	FBgn0263220	MnCl2	up	low	1	DRSC24985;	2.15744
FBgn0260466	Indy-2	FBgn0260466	MnCl2	up	low	1	DRSC15685;	2.49008
FBgn0030989	Inx5	FBgn0030989	MnCl2	up	low	1	DRSC39984;	1.51445
FBgn0083979	Ir10a	FBgn0083979	MnCl2	up	low	1	DRSC18891;	1.7531
FBgn0036757	Ir75a	FBgn0036757	MnCl2	up	low	1	DRSC39494;	2.52876
FBgn0000464	Lar	FBgn0000464	MnCl2	up	low	1	DRSC03361;	4.00723
FBgn0016032	lbm	FBgn0016032	MnCl2	up	low	1	DRSC07643;	1.90337
FBgn0032066	LManIII	FBgn0032066	MnCl2	up	low	1	DRSC03221;	2.08951
FBgn0002576	lz	FBgn0002576	MnCl2	up	low	1	DRSC25157;	2.09628
FBgn0034392	MFS15	FBgn0034392	MnCl2	up	low	1	DRSC28274;	3.23037
FBgn0038799	MFS9	FBgn0038799	MnCl2	up	low	1	DRSC39940;	3.09784
FBgn0261260	mgl	FBgn0261260	MnCl2	up	low	1	DRSC17859;	2.16477
FBgn0050018	mthl13	FBgn0050018	MnCl2	up	low	1	DRSC40163;	1.52608
FBgn0028956	mthl3	FBgn0028956	MnCl2	up	low	1	DRSC24927;	2.52614
FBgn0034219	mthl4	FBgn0034219	MnCl2	up	low	1	DRSC06998;	1.87549
FBgn0015519	nAChRalpha3	FBgn0015519	MnCl2	up	low	1	DRSC25751;	2.38215
FBgn0036101	NijA	FBgn0036101	MnCl2	up	low	1	DRSC10637;	1.75721
FBgn0038079	NijC	FBgn0038079	MnCl2	up	low	1	DRSC29054;	1.57884
FBgn0264975	Nrg	FBgn0264975	MnCl2	up	low	1	DRSC17573;	3.47632
FBgn0032946	nrv3	FBgn0032946	MnCl2	up	low	1	DRSC03097;	1.85612
FBgn0029147	NtR	FBgn0029147	MnCl2	up	low	1	DRSC27686;	2.37075
FBgn0033901	O-fut1	FBgn0033901	MnCl2	up	low	1	DRSC39595;	1.61088
FBgn0041626	Or19a	FBgn0041626	MnCl2	up	low	1	DRSC22604;	2.67133
FBgn0062565	Or19b	FBgn0062565	MnCl2	up	low	1	DRSC22604;	2.67133
FBgn0026397	Or22b	FBgn0026397	MnCl2	up	low	1	DRSC00765;	5.75823
FBgn0032096	Or30a	FBgn0032096	MnCl2	up	low	1	DRSC03385;	3.0764
FBgn0034865	Or59b	FBgn0034865	MnCl2	up	low	1	DRSC40155;	2.00915
FBgn0034866	Or59c	FBgn0034866	MnCl2	up	low	1	DRSC39767;	1.55251
FBgn0035382	Or63a	FBgn0035382	MnCl2	up	low	1	DRSC40136;	1.85846
FBgn0041623	Or65c	FBgn0041623	MnCl2	up	low	1	DRSC39421;	6.08224
FBgn0037576	Or85a	FBgn0037576	MnCl2	up	low	1	DRSC40047;	1.62778
FBgn0037410	Osi2	FBgn0037410	MnCl2	up	low	1	DRSC28374;	3.20678
FBgn0036695	Papst2	FBgn0036695	MnCl2	up	low	1	DRSC10924;	1.65938
FBgn0264255	para	FBgn0264255	MnCl2	up	low	1	DRSC19141;	2.91017
FBgn0037906	PGRP-LB	FBgn0037906	MnCl2	up	low	1	DRSC39813;	6.03077
FBgn0260458	PGRP-LD	FBgn0260458	MnCl2	up	low	1	DRSC10512;	1.90689
FBgn0043576	PGRP-SC1a	FBgn0043576	MnCl2	up	low	1	DRSC25294	2.04157
FBgn0033327	PGRP-SC1b	FBgn0033327	MnCl2	up	low	1	DRSC25294;	2.04157
FBgn0043575	PGRP-SC2	FBgn0043575	MnCl2	up	low	1	DRSC25449;	2.2876
FBgn0044419	Pmi	FBgn0044419	MnCl2	up	low	1	DRSC10512;	1.90689
FBgn0036239	Pop2	FBgn0036239	MnCl2	up	low	1	DRSC32413;	2.48709
FBgn0065110	ppk10	FBgn0065110	MnCl2	up	low	1	DRSC40011;	1.84139
FBgn0065108	ppk16	FBgn0065108	MnCl2	up	low	1	DRSC40158;	1.55757
FBgn0265001	ppk18	FBgn0265001	MnCl2	up	low	1	DRSC02217;	2.58259
FBgn0034965	ppk29	FBgn0034965	MnCl2	up	low	1	DRSC04205;	2.06416
FBgn0034489	ppk6	FBgn0034489	MnCl2	up	low	1	DRSC39881;	3.11451
FBgn0035113	pyx	FBgn0035113	MnCl2	up	low	1	DRSC08347;	1.6244
FBgn0003248	Rh2	FBgn0003248	MnCl2	up	low	1	DRSC25598;	1.58159
FBgn0003250	Rh4	FBgn0003250	MnCl2	up	low	1	DRSC11396;	1.93186
FBgn0014019	Rh5	FBgn0014019	MnCl2	up	low	1	DRSC25429;	1.62316
FBgn0028699	Rh50	FBgn0028699	MnCl2	up	low	1	DRSC08692;	1.86352
FBgn0030318	rho-4	FBgn0030318	MnCl2	up	low	1	DRSC19761;	1.95523
FBgn0033672	rho-7	FBgn0033672	MnCl2	up	low	1	DRSC39477;	2.21754
FBgn0002543	robo2	FBgn0002543	MnCl2	up	low	1	DRSC00377;	1.6628
FBgn0041097	robo3	FBgn0041097	MnCl2	up	low	1	DRSC00374;	4.03815
FBgn0033656	S2P	FBgn0033656	MnCl2	up	low	1	DRSC27864;	2.02816
FBgn0039872	salt	FBgn0039872	MnCl2	up	low	1	DRSC40093;	2.39039
FBgn0025391	Scgdelta	FBgn0025391	MnCl2	up	low	1	DRSC18544;	3.40542
FBgn0003410	sina	FBgn0003410	MnCl2	up	low	1	DRSC11396;	1.93186
FBgn0029761	SK	FBgn0029761	MnCl2	up	low	1	DRSC27622;	2.50343
FBgn0038524	sll	FBgn0038524	MnCl2	up	low	1	DRSC16271;	2.21766
FBgn0003444	smo	FBgn0003444	MnCl2	up	low	1	DRSC00837;	5.12218
FBgn0051660	smog	FBgn0051660	MnCl2	up	low	1	DRSC27223;	1.53566
FBgn0039873	Smvt	FBgn0039873	MnCl2	up	low	1	DRSC39637;	1.54722
FBgn0260004	Snmp1	FBgn0260004	MnCl2	up	low	1	DRSC40207;	11.1594
FBgn0003462	Sod1	FBgn0003462	MnCl2	up	low	1	DRSC34593;	1.96173
FBgn0039172	Spase22-23	FBgn0039172	MnCl2	up	low	1	DRSC14102;	1.95233
FBgn0020377	Sr-CII	FBgn0020377	MnCl2	up	low	1	DRSC25606;	1.86738
FBgn0036336	ste14	FBgn0036336	MnCl2	up	low	1	DRSC39884;	1.60703
FBgn0045073	Stim	FBgn0045073	MnCl2	up	low	1	DRSC20158;	1.90714
FBgn0028561	sut3	FBgn0028561	MnCl2	up	low	1	DRSC07702;	2.03265
FBgn0052675	Tango5	FBgn0052675	MnCl2	up	low	1	DRSC25500;	1.64565
FBgn0038165	Task6	FBgn0038165	MnCl2	up	low	1	DRSC39545;	1.70072
FBgn0028399	TMS1	FBgn0028399	MnCl2	up	low	1	DRSC40162;	2.23621
FBgn0036494	Toll-6	FBgn0036494	MnCl2	up	low	1	DRSC39854;	6.64535
FBgn0085410	TrissinR	FBgn0085410	MnCl2	up	low	1	DRSC25084;	1.99212
FBgn0265194	Trpm	FBgn0265194	MnCl2	up	low	1	DRSC29042;	2.06651
FBgn0040334	Tsp3A	FBgn0040334	MnCl2	up	low	1	DRSC25654;	1.68364
FBgn0029507	Tsp42Ed	FBgn0029507	MnCl2	up	low	1	DRSC05940;	1.52897
FBgn0029506	Tsp42Ee	FBgn0029506	MnCl2	up	low	1	DRSC05947;	1.90076
FBgn0033127	Tsp42Ef	FBgn0033127	MnCl2	up	low	1	DRSC40229;	1.85717
FBgn0033135	Tsp42En	FBgn0033135	MnCl2	up	low	1	DRSC06185;	3.1524
FBgn0033138	Tsp42Eq	FBgn0033138	MnCl2	up	low	1	DRSC40191;	1.87699
FBgn0029837	Tsp5D	FBgn0029837	MnCl2	up	low	1	DRSC39908;	1.99658
FBgn0035786	Tsp66A	FBgn0035786	MnCl2	up	low	1	DRSC10233;	2.47851
FBgn0037848	Tsp86D	FBgn0037848	MnCl2	up	low	1	DRSC15607;	3.14204
FBgn0027865	Tsp96F	FBgn0027865	MnCl2	up	low	1	DRSC14147;	2.54222
FBgn0034013	unc-5	FBgn0034013	MnCl2	up	low	1	DRSC05545;	1.90981
FBgn0270928	VAChT	FBgn0270928	MnCl2	up	low	1	DRSC23986;	2.15593
FBgn0260964	Vmat	FBgn0260964	MnCl2	up	low	1	DRSC28600;	1.52932
FBgn0039727	Vps13B	FBgn0039727	MnCl2	up	low	1	DRSC15060;	2.29309
FBgn0045823	vsg	FBgn0045823	MnCl2	up	low	1	DRSC25227;	1.70685
FBgn0004832	Xpac	FBgn0004832	MnCl2	up	low	1	DRSC25963;	2.19669
FBgn0028516	ZnT35C	FBgn0028516	MnCl2	up	low	1	DRSC39419;	6.88588
FBgn0035244	ABCB7	FBgn0035244	MnCl2	up	moderate	1	DRSC08603;	1.66528
FBgn0031734	CG11147	FBgn0031734	MnCl2	up	moderate	1	DRSC40258;	2.9159
FBgn0040777	CG14767	FBgn0040777	MnCl2	up	moderate	1	DRSC06500;	2.11046
FBgn0031171	CG1801	FBgn0031171	MnCl2	up	moderate	1	DRSC40026;	1.86064
FBgn0039890	CG2316	FBgn0039890	MnCl2	up	moderate	1	DRSC39677;	1.60057
FBgn0042177	CG32164	FBgn0042177	MnCl2	up	moderate	1	DRSC10349;	1.68357
FBgn0042178	CG32165	FBgn0042178	MnCl2	up	moderate	1	DRSC10349;	1.68357
FBgn0037975	CG3397	FBgn0037975	MnCl2	up	moderate	1	DRSC15487;	3.14959
FBgn0083956	CG34120	FBgn0083956	MnCl2	up	moderate	1	DRSC22696;	1.80876
FBgn0031600	CG3652	FBgn0031600	MnCl2	up	moderate	1	DRSC00624;	1.96679
FBgn0030435	CG4645	FBgn0030435	MnCl2	up	moderate	1	DRSC24802;	2.88488
FBgn0032434	CG5421	FBgn0032434	MnCl2	up	moderate	1	DRSC24636;	1.58451
FBgn0025700	CG5885	FBgn0025700	MnCl2	up	moderate	1	DRSC28761;	2.18437
FBgn0032026	CG7627	FBgn0032026	MnCl2	up	moderate	1	DRSC03065;	1.71885
FBgn0034479	CG8654	FBgn0034479	MnCl2	up	moderate	1	DRSC07231;	3.55669
FBgn0033691	CG8860	FBgn0033691	MnCl2	up	moderate	1	DRSC25286;	2.65908
FBgn0032881	CG9319	FBgn0032881	MnCl2	up	moderate	1	DRSC03198;	2.44897
FBgn0039594	CG9990	FBgn0039594	MnCl2	up	moderate	1	DRSC16589;	5.38888
FBgn0035589	CHMP2B	FBgn0035589	MnCl2	up	moderate	1	DRSC26221;	1.64444
FBgn0029709	CHOp24	FBgn0029709	MnCl2	up	moderate	1	DRSC39433;	1.64225
FBgn0015622	Cnx99A	FBgn0015622	MnCl2	up	moderate	1	DRSC25426;	3.70288
FBgn0011589	Elk	FBgn0011589	MnCl2	up	moderate	1	DRSC07608;	2.06296
FBgn0020497	emb	FBgn0020497	MnCl2	up	moderate	1	DRSC03528;	5.61789
FBgn0264078	Flo2	FBgn0264078	MnCl2	up	moderate	1	DRSC19062;	2.51957
FBgn0026718	fu12	FBgn0026718	MnCl2	up	moderate	1	DRSC03532;	1.77265
FBgn0266449	Kr-h2	FBgn0266449	MnCl2	up	moderate	1	DRSC03356;	1.65118
FBgn0026252	msk	FBgn0026252	MnCl2	up	moderate	1	DRSC23929;	7.78385
FBgn0259111	Ndae1	FBgn0259111	MnCl2	up	moderate	1	DRSC02770;	2.13856
FBgn0038722	Nup58	FBgn0038722	MnCl2	up	moderate	1	DRSC16235;	1.63538
FBgn0034118	Nup62	FBgn0034118	MnCl2	up	moderate	1	DRSC06970;	1.83325
FBgn0027537	Nup93-1	FBgn0027537	MnCl2	up	moderate	1	DRSC39780;	2.33541
FBgn0003008	or	FBgn0003008	MnCl2	up	moderate	1	DRSC04329;	1.55586
FBgn0023458	Rbcn-3A	FBgn0023458	MnCl2	up	moderate	1	DRSC28199;	1.69532
FBgn0035471	Sc2	FBgn0035471	MnCl2	up	moderate	1	DRSC08162;	2.30957
FBgn0015808	ScpX	FBgn0015808	MnCl2	up	moderate	1	DRSC03430;	1.79881
FBgn0262126	Sec24CD	FBgn0262126	MnCl2	up	moderate	1	DRSC40074;	2.18532
FBgn0086357	Sec61alpha	FBgn0086357	MnCl2	up	moderate	1	DRSC03256;	1.62712
FBgn0003380	Sh	FBgn0003380	MnCl2	up	moderate	1	DRSC20055;	1.90911
FBgn0003386	Shaw	FBgn0003386	MnCl2	up	moderate	1	DRSC00433;	2.86028
FBgn0037203	slif	FBgn0037203	MnCl2	up	moderate	1	DRSC27438;	2.62774
FBgn0030850	stas	FBgn0030850	MnCl2	up	moderate	1	DRSC20104;	3.17745
FBgn0035540	Syx17	FBgn0035540	MnCl2	up	moderate	1	DRSC08591;	1.5131
FBgn0011708	Syx5	FBgn0011708	MnCl2	up	moderate	1	DRSC03432;	1.57166
FBgn0032373	Vha100-5	FBgn0032373	MnCl2	up	moderate	1	DRSC30650;	1.76894
FBgn0262736	Vha16-1	FBgn0262736	MnCl2	up	moderate	1	DRSC05020;	1.95436
FBgn0028667	Vha16-3	FBgn0028667	MnCl2	up	moderate	1	DRSC25513;	2.93866
FBgn0032294	Vha16-5	FBgn0032294	MnCl2	up	moderate	1	DRSC02986;	1.63546
FBgn0005671	Vha55	FBgn0005671	MnCl2	up	moderate	1	DRSC31690;	2.10891
FBgn0265262	Vha68-1	FBgn0265262	MnCl2	up	moderate	1	DRSC40775;	1.85467
FBgn0032464	Vha68-3	FBgn0032464	MnCl2	up	moderate	1	DRSC25742;	3.33246
FBgn0028665	VhaAC39-1	FBgn0028665	MnCl2	up	moderate	1	DRSC31237;	2.23477
FBgn0039830	ATPsynC	FBgn0039830	control	down	high	2	DRSC15236;DRSC39449;	-2.16767
FBgn0026872	CG14777	FBgn0026872	control	down	high	2	DRSC18563;DRSC40040;	-1.81671
FBgn0051663	CG31663	FBgn0051663	control	down	high	2	DRSC00078;DRSC00393;	-1.57821
FBgn0052512	CG32512	FBgn0052512	control	down	high	2	DRSC20519;DRSC21401;	-2.48992
FBgn0039223	CG5805	FBgn0039223	control	down	high	2	DRSC15878;DRSC39631;	-1.96657
FBgn0032833	COX4	FBgn0032833	control	down	high	2	DRSC02091;DRSC23915;	-1.76065
FBgn0040529	COX7A	FBgn0040529	control	down	high	2	DRSC16514;DRSC40165;	-2.02468
FBgn0062413	Ctr1A	FBgn0062413	control	down	high	2	DRSC18336;DRSC40310;	-2.05766
FBgn0262743	Fs(2)Ket	FBgn0262743	control	down	high	2	DRSC03328;DRSC23439;	-3.91291
FBgn0024319	Nach	FBgn0024319	control	down	high	2	DRSC07478;DRSC39863;	-1.88502
FBgn0035382	Or63a	FBgn0035382	control	down	high	2	DRSC08681;DRSC40136;	-1.73429
FBgn0021906	RFeSP	FBgn0021906	control	down	high	2	DRSC00702;DRSC27607;	-2.93005
FBgn0266098	rg	FBgn0266098	control	down	high	2	DRSC36613;DRSC36614;	-1.81894
FBgn0003360	sesB	FBgn0003360	control	down	high	2	DRSC20371;DRSC29874;	-1.82621
FBgn0040507	ACXD	FBgn0040507	control	down	low	1	DRSC40293;	-1.66071
FBgn0040505	Alk	FBgn0040505	control	down	low	1	DRSC23342;	-1.83413
FBgn0000119	arr	FBgn0000119	control	down	low	1	DRSC07451;	-1.8303
FBgn0030343	ATP7	FBgn0030343	control	down	low	1	DRSC19819;	-1.71724
FBgn0038453	CG10326	FBgn0038453	control	down	low	1	DRSC39486;	-2.43392
FBgn0030522	CG11103	FBgn0030522	control	down	low	1	DRSC26943;	-1.63349
FBgn0035557	CG11353	FBgn0035557	control	down	low	1	DRSC39681;	-2.02647
FBgn0030638	CG11655	FBgn0030638	control	down	low	1	DRSC19413;	-1.61858
FBgn0033498	CG12209	FBgn0033498	control	down	low	1	DRSC06119;	-1.58696
FBgn0033323	CG12376	FBgn0033323	control	down	low	1	DRSC39520;	-2.03286
FBgn0035360	CG1246	FBgn0035360	control	down	low	1	DRSC39873;	-1.79706
FBgn0033499	CG12914	FBgn0033499	control	down	low	1	DRSC06229;	-1.67704
FBgn0035523	CG1311	FBgn0035523	control	down	low	1	DRSC39447;	-1.5037
FBgn0035010	CG13579	FBgn0035010	control	down	low	1	DRSC04215;	-1.62084
FBgn0031937	CG13795	FBgn0031937	control	down	low	1	DRSC39907;	-1.98446
FBgn0039518	CG13978	FBgn0039518	control	down	low	1	DRSC14720;	-1.59489
FBgn0039641	CG14511	FBgn0039641	control	down	low	1	DRSC14863;	-1.63178
FBgn0031163	CG14579	FBgn0031163	control	down	low	1	DRSC40048;	-1.7801
FBgn0033326	CG14743	FBgn0033326	control	down	low	1	DRSC39688;	-2.06048
FBgn0035449	CG14971	FBgn0035449	control	down	low	1	DRSC08430;	-1.77896
FBgn0030234	CG15211	FBgn0030234	control	down	low	1	DRSC19657;	-1.51046
FBgn0031517	CG15406	FBgn0031517	control	down	low	1	DRSC28108;	-1.6844
FBgn0030873	CG15814	FBgn0030873	control	down	low	1	DRSC39869;	-2.98971
FBgn0030576	CG15890	FBgn0030576	control	down	low	1	DRSC40032;	-3.187
FBgn0030030	CG1636	FBgn0030030	control	down	low	1	DRSC39902;	-2.44963
FBgn0037668	CG16736	FBgn0037668	control	down	low	1	DRSC39949;	-2.08168
FBgn0031239	CG17075	FBgn0031239	control	down	low	1	DRSC00483;	-1.51643
FBgn0034383	CG17821	FBgn0034383	control	down	low	1	DRSC39871;	-3.35901
FBgn0039911	CG1909	FBgn0039911	control	down	low	1	DRSC39638;	-2.01036
FBgn0030485	CG1998	FBgn0030485	control	down	low	1	DRSC39895;	-1.55721
FBgn0050344	CG30344	FBgn0050344	control	down	low	1	DRSC26387;	-1.62801
FBgn0051103	CG31103	FBgn0051103	control	down	low	1	DRSC40204;	-1.89647
FBgn0051106	CG31106	FBgn0051106	control	down	low	1	DRSC40035;	-1.75811
FBgn0051262	CG31262	FBgn0051262	control	down	low	1	DRSC13216;	-1.64935
FBgn0023536	CG3156	FBgn0023536	control	down	low	1	DRSC39874;	-2.66141
FBgn0029896	CG3168	FBgn0029896	control	down	low	1	DRSC18287;	-1.81674
FBgn0051741	CG31741	FBgn0051741	control	down	low	1	DRSC40069;	-1.76115
FBgn0052053	CG32053	FBgn0052053	control	down	low	1	DRSC10683;	-2.4823
FBgn0052054	CG32054	FBgn0052054	control	down	low	1	DRSC24449;	-2.09712
FBgn0052280	CG32280	FBgn0052280	control	down	low	1	DRSC39889;	-2.36389
FBgn0052320	CG32320	FBgn0052320	control	down	low	1	DRSC21514;	-1.99556
FBgn0031522	CG3285	FBgn0031522	control	down	low	1	DRSC40041;	-2.01608
FBgn0053012	CG33012	FBgn0053012	control	down	low	1	DRSC06287;	-1.68526
FBgn0053281	CG33281	FBgn0053281	control	down	low	1	DRSC40077;	-1.58963
FBgn0039510	CG3339	FBgn0039510	control	down	low	1	DRSC15479;	-1.68247
FBgn0085478	CG34449	FBgn0085478	control	down	low	1	DRSC39517;	-1.88433
FBgn0031590	CG3702	FBgn0031590	control	down	low	1	DRSC39885;	-1.71269
FBgn0035091	CG3829	FBgn0035091	control	down	low	1	DRSC40299;	-2.00931
FBgn0025624	CG4025	FBgn0025624	control	down	low	1	DRSC40188;	-2.15357
FBgn0250757	CG42235	FBgn0250757	control	down	low	1	DRSC39876;	-2.42486
FBgn0259183	CG42287	FBgn0259183	control	down	low	1	DRSC39820;	-1.57737
FBgn0259229	CG42329	FBgn0259229	control	down	low	1	DRSC40171;	-1.61591
FBgn0260659	CG42542	FBgn0260659	control	down	low	1	DRSC26676;	-2.20465
FBgn0261361	CG42638	FBgn0261361	control	down	low	1	DRSC11032;	-1.51679
FBgn0261998	CG42816	FBgn0261998	control	down	low	1	DRSC40122;	-1.50619
FBgn0262685	CG43155	FBgn0262685	control	down	low	1	DRSC39972;	-1.81336
FBgn0037902	CG5281	FBgn0037902	control	down	low	1	DRSC39880;	-2.01064
FBgn0034156	CG5348	FBgn0034156	control	down	low	1	DRSC39672;	-1.86226
FBgn0035293	CG5687	FBgn0035293	control	down	low	1	DRSC39621;	-1.7766
FBgn0038866	CG5810	FBgn0038866	control	down	low	1	DRSC21921;	-1.73655
FBgn0038337	CG6125	FBgn0038337	control	down	low	1	DRSC40039;	-3.3874
FBgn0027582	CG6230	FBgn0027582	control	down	low	1	DRSC39955;	-1.65348
FBgn0027615	CG6404	FBgn0027615	control	down	low	1	DRSC09672;	-1.51819
FBgn0036834	CG6836	FBgn0036834	control	down	low	1	DRSC10722;	-1.61802
FBgn0031948	CG7149	FBgn0031948	control	down	low	1	DRSC39817;	-1.62398
FBgn0032314	CG7309	FBgn0032314	control	down	low	1	DRSC27252;	-1.71593
FBgn0036727	CG7589	FBgn0036727	control	down	low	1	DRSC39894;	-1.54026
FBgn0032014	CG7840	FBgn0032014	control	down	low	1	DRSC03075;	-2.12431
FBgn0030997	CG7990	FBgn0030997	control	down	low	1	DRSC26580;	-1.69949
FBgn0030574	CG9413	FBgn0030574	control	down	low	1	DRSC20185;	-1.60744
FBgn0037730	CG9444	FBgn0037730	control	down	low	1	DRSC40049;	-2.9932
FBgn0037764	CG9459	FBgn0037764	control	down	low	1	DRSC39459;	-2.10021
FBgn0036259	CG9760	FBgn0036259	control	down	low	1	DRSC11101;	-1.74171
FBgn0026255	clumsy	FBgn0026255	control	down	low	1	DRSC40053;	-1.5396
FBgn0042701	CR12628	FBgn0042701	control	down	low	1	DRSC03702;	-2.8326
FBgn0037143	CR7448	FBgn0037143	control	down	low	1	DRSC11828;	-1.74319
FBgn0086687	Desat1	FBgn0086687	control	down	low	1	DRSC23578;	-3.22602
FBgn0000447	Dhod	FBgn0000447	control	down	low	1	DRSC39530;	-1.82479
FBgn0010497	dmGlut	FBgn0010497	control	down	low	1	DRSC02835;	-1.5126
FBgn0260006	drd	FBgn0260006	control	down	low	1	DRSC26473;	-1.84369
FBgn0015872	Drip	FBgn0015872	control	down	low	1	DRSC07405;	-1.56549
FBgn0001404	egh	FBgn0001404	control	down	low	1	DRSC18771;	-1.90593
FBgn0034882	Eglp1	FBgn0034882	control	down	low	1	DRSC39999;	-2.12473
FBgn0052072	Elo68alpha	FBgn0052072	control	down	low	1	DRSC40083;	-1.75885
FBgn0036128	Elo68beta	FBgn0036128	control	down	low	1	DRSC40164;	-1.5049
FBgn0031250	Ent1	FBgn0031250	control	down	low	1	DRSC00330;	-1.69687
FBgn0036319	Ent3	FBgn0036319	control	down	low	1	DRSC09822;	-1.89575
FBgn0029818	GAA1	FBgn0029818	control	down	low	1	DRSC39778;	-1.63604
FBgn0015229	glec	FBgn0015229	control	down	low	1	DRSC16958;	-1.7909
FBgn0041250	Gr21a	FBgn0041250	control	down	low	1	DRSC28583;	-1.66537
FBgn0041245	Gr39b	FBgn0041245	control	down	low	1	DRSC26464;	-1.52069
FBgn0035468	Gr63a	FBgn0035468	control	down	low	1	DRSC39943;	-1.51954
FBgn0086693	iav	FBgn0086693	control	down	low	1	DRSC25119;	-1.72329
FBgn0051718	Ir31a	FBgn0051718	control	down	low	1	DRSC40140;	-1.66438
FBgn0260874	Ir76a	FBgn0260874	control	down	low	1	DRSC10987;	-4.00011
FBgn0028369	kirre	FBgn0028369	control	down	low	1	DRSC18785;	-1.59361
FBgn0085440	Lgr4	FBgn0085440	control	down	low	1	DRSC19884;	-1.65822
FBgn0034381	List	FBgn0034381	control	down	low	1	DRSC39801;	-1.6122
FBgn0002577	m	FBgn0002577	control	down	low	1	DRSC20181;	-1.56827
FBgn0037546	mAChR-B	FBgn0037546	control	down	low	1	DRSC16345;	-2.26976
FBgn0010241	Mdr50	FBgn0010241	control	down	low	1	DRSC07467;	-1.86468
FBgn0004456	mew	FBgn0004456	control	down	low	1	DRSC20352;	-1.84851
FBgn0261260	mgl	FBgn0261260	control	down	low	1	DRSC17859;	-2.16804
FBgn0025814	Mgstl	FBgn0025814	control	down	low	1	DRSC03702;	-2.8326
FBgn0050018	mthl13	FBgn0050018	control	down	low	1	DRSC40163;	-1.66192
FBgn0035847	mthl7	FBgn0035847	control	down	low	1	DRSC39583;	-1.83154
FBgn0085428	Nox	FBgn0085428	control	down	low	1	DRSC27816;	-1.77782
FBgn0033901	O-fut1	FBgn0033901	control	down	low	1	DRSC06138;	-2.37724
FBgn0041626	Or19a	FBgn0041626	control	down	low	1	DRSC22604;	-2.05489
FBgn0062565	Or19b	FBgn0062565	control	down	low	1	DRSC22604;	-2.05489
FBgn0026386	Or47a	FBgn0026386	control	down	low	1	DRSC40028;	-1.67247
FBgn0041625	Or65a	FBgn0041625	control	down	low	1	DRSC39609;	-1.94899
FBgn0041623	Or65c	FBgn0041623	control	down	low	1	DRSC39421;	-1.84444
FBgn0037576	Or85a	FBgn0037576	control	down	low	1	DRSC40047;	-1.96475
FBgn0039551	Or98a	FBgn0039551	control	down	low	1	DRSC16774;	-1.51557
FBgn0003011	ort	FBgn0003011	control	down	low	1	DRSC39620;	-1.65154
FBgn0051561	Osi16	FBgn0051561	control	down	low	1	DRSC40295;	-1.51791
FBgn0033476	oys	FBgn0033476	control	down	low	1	DRSC05203;	-1.77443
FBgn0036695	Papst2	FBgn0036695	control	down	low	1	DRSC10924;	-2.28623
FBgn0003048	pcx	FBgn0003048	control	down	low	1	DRSC18189;	-2.0869
FBgn0030310	PGRP-SA	FBgn0030310	control	down	low	1	DRSC19420;	-1.91038
FBgn0039679	ppk19	FBgn0039679	control	down	low	1	DRSC15321;	-1.52378
FBgn0034489	ppk6	FBgn0034489	control	down	low	1	DRSC39881;	-1.6906
FBgn0052792	ppk8	FBgn0052792	control	down	low	1	DRSC39772;	-1.95185
FBgn0004842	RYa-R	FBgn0004842	control	down	low	1	DRSC40172;	-1.74747
FBgn0039872	salt	FBgn0039872	control	down	low	1	DRSC40093;	-2.19467
FBgn0040918	schlank	FBgn0040918	control	down	low	1	DRSC40082;	-2.31742
FBgn0003391	shg	FBgn0003391	control	down	low	1	DRSC38948;	-1.51527
FBgn0261245	sing	FBgn0261245	control	down	low	1	DRSC39652;	-1.68898
FBgn0039873	Smvt	FBgn0039873	control	down	low	1	DRSC15426;	-1.68881
FBgn0036336	ste14	FBgn0036336	control	down	low	1	DRSC39884;	-1.65231
FBgn0038504	Sur-8	FBgn0038504	control	down	low	1	DRSC40043;	-2.53195
FBgn0028561	sut3	FBgn0028561	control	down	low	1	DRSC07702;	-1.69599
FBgn0038165	Task6	FBgn0038165	control	down	low	1	DRSC39545;	-1.73821
FBgn0034476	Toll-7	FBgn0034476	control	down	low	1	DRSC39883;	-1.86761
FBgn0262516	Trpml	FBgn0262516	control	down	low	1	DRSC11032;	-1.51679
FBgn0029507	Tsp42Ed	FBgn0029507	control	down	low	1	DRSC39728;	-1.5768
FBgn0033127	Tsp42Ef	FBgn0033127	control	down	low	1	DRSC40229;	-1.68306
FBgn0033137	Tsp42Ep	FBgn0033137	control	down	low	1	DRSC40248;	-2.00323
FBgn0004055	uzip	FBgn0004055	control	down	low	1	DRSC30045;	-1.75569
FBgn0033911	VGAT	FBgn0033911	control	down	low	1	DRSC07160;	-1.63951
FBgn0260964	Vmat	FBgn0260964	control	down	low	1	DRSC22223;	-1.89489
FBgn0025111	Ant2	FBgn0025111	control	down	moderate	1	DRSC39948;	-1.62642
FBgn0002921	Atpalpha	FBgn0002921	control	down	moderate	1	DRSC39134;	-1.61354
FBgn0027535	botv	FBgn0027535	control	down	moderate	1	DRSC05949;	-3.38511
FBgn0037603	CG11753	FBgn0037603	control	down	moderate	1	DRSC39530;	-1.82479
FBgn0039303	CG11857	FBgn0039303	control	down	moderate	1	DRSC14411;	-1.5955
FBgn0037244	CG14647	FBgn0037244	control	down	moderate	1	DRSC39593;	-1.5193
FBgn0030029	CG15343	FBgn0030029	control	down	moderate	1	DRSC39902;	-2.44963
FBgn0264494	CG17646	FBgn0264494	control	down	moderate	1	DRSC39859;	-1.81689
FBgn0031171	CG1801	FBgn0031171	control	down	moderate	1	DRSC40026;	-2.47573
FBgn0051030	CG31030	FBgn0051030	control	down	moderate	1	DRSC26986;	-1.53578
FBgn0051522	CG31522	FBgn0051522	control	down	moderate	1	DRSC12005;	-1.95838
FBgn0025683	CG3164	FBgn0025683	control	down	moderate	1	DRSC40249;	-2.24063
FBgn0031449	CG31689	FBgn0031449	control	down	moderate	1	DRSC00734;	-2.44184
FBgn0031600	CG3652	FBgn0031600	control	down	moderate	1	DRSC39927;	-2.61499
FBgn0038740	CG4562	FBgn0038740	control	down	moderate	1	DRSC25669;	-1.63869
FBgn0030435	CG4645	FBgn0030435	control	down	moderate	1	DRSC24802;	-1.81203
FBgn0034909	CG4797	FBgn0034909	control	down	moderate	1	DRSC39700;	-1.94145
FBgn0038691	CG5250	FBgn0038691	control	down	moderate	1	DRSC39851;	-1.67692
FBgn0039450	CG5484	FBgn0039450	control	down	moderate	1	DRSC15817;	-2.10701
FBgn0039754	CG9747	FBgn0039754	control	down	moderate	1	DRSC39676;	-1.78947
FBgn0029709	CHOp24	FBgn0029709	control	down	moderate	1	DRSC39433;	-1.51624
FBgn0053531	Ddr	FBgn0053531	control	down	moderate	1	DRSC22818;	-1.69035
FBgn0069242	eca	FBgn0069242	control	down	moderate	1	DRSC22290;	-1.74187
FBgn0010389	htl	FBgn0010389	control	down	moderate	1	DRSC36668;	-1.81785
FBgn0061492	loj	FBgn0061492	control	down	moderate	1	DRSC39866;	-3.0068
FBgn0010651	MFS14	FBgn0010651	control	down	moderate	1	DRSC29787;	-1.67511
FBgn0013756	Mtor	FBgn0013756	control	down	moderate	1	DRSC39824;	-1.7444
FBgn0013342	nSyb	FBgn0013342	control	down	moderate	1	DRSC27077;	-1.96723
FBgn0061200	Nup153	FBgn0061200	control	down	moderate	1	DRSC19904;	-2.59462
FBgn0039302	Nup358	FBgn0039302	control	down	moderate	1	DRSC29772;	-2.64335
FBgn0034118	Nup62	FBgn0034118	control	down	moderate	1	DRSC06970;	-2.35581
FBgn0039120	Nup98-96	FBgn0039120	control	down	moderate	1	DRSC14210;	-2.8464
FBgn0025741	PlexA	FBgn0025741	control	down	moderate	1	DRSC39930;	-2.32855
FBgn0260855	Sec22	FBgn0260855	control	down	moderate	1	DRSC29297;	-1.69858
FBgn0003366	sev	FBgn0003366	control	down	moderate	1	DRSC36616;	-1.60077
FBgn0003386	Shaw	FBgn0003386	control	down	moderate	1	DRSC21368;	-2.11881
FBgn0003463	sog	FBgn0003463	control	down	moderate	1	DRSC39950;	-2.39186
FBgn0010591	Sply	FBgn0010591	control	down	moderate	1	DRSC07299;	-1.52468
FBgn0019925	Surf4	FBgn0019925	control	down	moderate	1	DRSC39877;	-2.01112
FBgn0003660	Syb	FBgn0003660	control	down	moderate	1	DRSC07559;	-2.40352
FBgn0032880	TM9SF2	FBgn0032880	control	down	moderate	1	DRSC03197;	-1.52747
FBgn0262736	Vha16-1	FBgn0262736	control	down	moderate	1	DRSC05020;	-1.6643
FBgn0024179	wit	FBgn0024179	control	down	moderate	1	DRSC37034;	-1.79991
FBgn0036141	wls	FBgn0036141	control	down	moderate	1	DRSC10605;	-2.45904
FBgn0039714	Zip99C	FBgn0039714	control	down	moderate	1	DRSC40024;	-1.56598
FBgn0035432	ZnT63C	FBgn0035432	control	down	moderate	1	DRSC23528;	-2.52343
FBgn0025725	alphaCOP	FBgn0025725	control	up	high	2	DRSC08706;DRSC30832;	2.10798
FBgn0038415	CG17929	FBgn0038415	control	up	high	2	DRSC15291;DRSC39673;	2.17212
FBgn0264907	CG44098	FBgn0264907	control	up	high	2	DRSC23643;DRSC24166;	1.7649
FBgn0027556	CG4928	FBgn0027556	control	up	high	2	DRSC19342;DRSC29007;	1.99147
FBgn0036742	CG7497	FBgn0036742	control	up	high	2	DRSC28188;DRSC37068;	1.70621
FBgn0034438	CG9416	FBgn0034438	control	up	high	2	DRSC07339;DRSC40266;	1.84704
FBgn0043903	dome	FBgn0043903	control	up	high	2	DRSC36979;DRSC36980;	1.81662
FBgn0000636	Fas3	FBgn0000636	control	up	high	2	DRSC03326;DRSC22776;	2.97476
FBgn0001179	hay	FBgn0001179	control	up	high	2	DRSC11354;DRSC35779;	3.18794
FBgn0263782	Hmgcr	FBgn0263782	control	up	high	2	DRSC16704;DRSC39995;	2.59458
FBgn0051072	Lerp	FBgn0051072	control	up	high	2	DRSC14751;DRSC16030;	1.69248
FBgn0259214	PMCA	FBgn0259214	control	up	high	2	DRSC17114;DRSC17154;	2.2934
FBgn0032006	Pvr	FBgn0032006	control	up	high	2	DRSC36840;DRSC36841;	5.12458
FBgn0086357	Sec61alpha	FBgn0086357	control	up	high	2	DRSC03256;DRSC39936;	2.4758
FBgn0011708	Syx5	FBgn0011708	control	up	high	3	DRSC03432;DRSC40015;DRSC40872;	2.86563
FBgn0021796	Tor	FBgn0021796	control	up	high	2	DRSC02811;DRSC40810;	2.50722
FBgn0004364	18w	FBgn0004364	control	up	low	1	DRSC40135;	1.61042
FBgn0033246	ACC	FBgn0033246	control	up	low	1	DRSC07249;	1.6007
FBgn0043025	Adgf-A2	FBgn0043025	control	up	low	1	DRSC39442;	1.65654
FBgn0033807	AQP	FBgn0033807	control	up	low	1	DRSC06122;	1.69259
FBgn0036492	Best3	FBgn0036492	control	up	low	1	DRSC39740;	1.91674
FBgn0039258	beta4GalT7	FBgn0039258	control	up	low	1	DRSC40218;	1.61024
FBgn0264386	Ca-alpha1T	FBgn0264386	control	up	low	1	DRSC18357;	2.23994
FBgn0259231	CCKLR-17D1	FBgn0259231	control	up	low	1	DRSC20012;	1.52582
FBgn0261532	cdm	FBgn0261532	control	up	low	1	DRSC40131;	2.1337
FBgn0034440	CG10073	FBgn0034440	control	up	low	1	DRSC05961;	2.3074
FBgn0034441	CG10081	FBgn0034441	control	up	low	1	DRSC05962;	1.64274
FBgn0034494	CG10444	FBgn0034494	control	up	low	1	DRSC39598;	3.71611
FBgn0030015	CG10761	FBgn0030015	control	up	low	1	DRSC17753;	1.54904
FBgn0039930	CG11077	FBgn0039930	control	up	low	1	DRSC39911;	2.01578
FBgn0034485	CG11099	FBgn0034485	control	up	low	1	DRSC06034;	1.8528
FBgn0034535	CG11110	FBgn0034535	control	up	low	1	DRSC27355;	1.7442
FBgn0039818	CG11318	FBgn0039818	control	up	low	1	DRSC40029;	2.38187
FBgn0037166	CG11426	FBgn0037166	control	up	low	1	DRSC37070;	1.54986
FBgn0264712	CG1172	FBgn0264712	control	up	low	1	DRSC12357;	1.72462
FBgn0037592	CG11737	FBgn0037592	control	up	low	1	DRSC14364;	1.95843
FBgn0039543	CG12428	FBgn0039543	control	up	low	1	DRSC27733;	1.72435
FBgn0032065	CG12438	FBgn0032065	control	up	low	1	DRSC40256;	1.65305
FBgn0038448	CG12783	FBgn0038448	control	up	low	1	DRSC39913;	1.50861
FBgn0033955	CG12866	FBgn0033955	control	up	low	1	DRSC06206;	1.54406
FBgn0035146	CG13893	FBgn0035146	control	up	low	1	DRSC39792;	2.05728
FBgn0030996	CG14194	FBgn0030996	control	up	low	1	DRSC19549;	1.80287
FBgn0031033	CG14219	FBgn0031033	control	up	low	1	DRSC26450;	1.80911
FBgn0031053	CG14223	FBgn0031053	control	up	low	1	DRSC24816;	1.87705
FBgn0039755	CG15531	FBgn0039755	control	up	low	1	DRSC15068;	2.2672
FBgn0038719	CG16727	FBgn0038719	control	up	low	1	DRSC26820;	1.80394
FBgn0029661	CG16781	FBgn0029661	control	up	low	1	DRSC28112;	2.33257
FBgn0032449	CG17036	FBgn0032449	control	up	low	1	DRSC02564;	1.88166
FBgn0039045	CG17119	FBgn0039045	control	up	low	1	DRSC39640;	1.69256
FBgn0037004	CG17637	FBgn0037004	control	up	low	1	DRSC40228;	1.82019
FBgn0039498	CG17991	FBgn0039498	control	up	low	1	DRSC15294;	2.47567
FBgn0030403	CG1824	FBgn0030403	control	up	low	1	DRSC19796;	1.80652
FBgn0034382	CG18609	FBgn0034382	control	up	low	1	DRSC06775;	1.70731
FBgn0027498	CG2061	FBgn0027498	control	up	low	1	DRSC39511;	1.80321
FBgn0035090	CG2736	FBgn0035090	control	up	low	1	DRSC39898;	1.90177
FBgn0037534	CG2781	FBgn0037534	control	up	low	1	DRSC21570;	4.33117
FBgn0050048	CG30048	FBgn0050048	control	up	low	1	DRSC39886;	3.46918
FBgn0023524	CG3078	FBgn0023524	control	up	low	1	DRSC39707;	2.57198
FBgn0051321	CG31321	FBgn0051321	control	up	low	1	DRSC27335;	3.76702
FBgn0051431	CG31431	FBgn0051431	control	up	low	1	DRSC14589;	2.21158
FBgn0051445	CG31445	FBgn0051445	control	up	low	1	DRSC28642;	1.83183
FBgn0029789	CG3160	FBgn0029789	control	up	low	1	DRSC28989;	1.50903
FBgn0051998	CG31998	FBgn0051998	control	up	low	1	DRSC17138;	3.21129
FBgn0052645	CG32645	FBgn0052645	control	up	low	1	DRSC19889;	1.73803
FBgn0053337	CG33337	FBgn0053337	control	up	low	1	DRSC27000;	2.48605
FBgn0053673	CG33673	FBgn0053673	control	up	low	1	DRSC38938;	1.89946
FBgn0034997	CG3376	FBgn0034997	control	up	low	1	DRSC26489;	1.87036
FBgn0054030	CG34030	FBgn0054030	control	up	low	1	DRSC40263;	1.92251
FBgn0085479	CG34450	FBgn0085479	control	up	low	1	DRSC25085;	1.50063
FBgn0040350	CG3690	FBgn0040350	control	up	low	1	DRSC18641;	2.5105
FBgn0036821	CG3961	FBgn0036821	control	up	low	1	DRSC10390;	1.70014
FBgn0020312	CG4050	FBgn0020312	control	up	low	1	DRSC39998;	1.75785
FBgn0037827	CG4073	FBgn0037827	control	up	low	1	DRSC15542;	3.35387
FBgn0084001	CG41434	FBgn0084001	control	up	low	1	DRSC03677;	2.0137
FBgn0028888	CG4168	FBgn0028888	control	up	low	1	DRSC01447;	1.71194
FBgn0261999	CG42817	FBgn0261999	control	up	low	1	DRSC29730;	2.26492
FBgn0262476	CG43066	FBgn0262476	control	up	low	1	DRSC06927;	1.80453
FBgn0264339	CG43795	FBgn0264339	control	up	low	1	DRSC26752;	2.04783
FBgn0035960	CG4942	FBgn0035960	control	up	low	1	DRSC39879;	2.23131
FBgn0035944	CG5021	FBgn0035944	control	up	low	1	DRSC10469;	2.01737
FBgn0038986	CG5278	FBgn0038986	control	up	low	1	DRSC25250;	1.92117
FBgn0035914	CG6282	FBgn0035914	control	up	low	1	DRSC40115;	2.27268
FBgn0032394	CG6746	FBgn0032394	control	up	low	1	DRSC39981;	3.06963
FBgn0039069	CG6763	FBgn0039069	control	up	low	1	DRSC24299;	3.04844
FBgn0036501	CG7272	FBgn0036501	control	up	low	1	DRSC39569;	3.01974
FBgn0036741	CG7510	FBgn0036741	control	up	low	1	DRSC39962;	1.78586
FBgn0035567	CG7514	FBgn0035567	control	up	low	1	DRSC25670;	2.6904
FBgn0036133	CG7638	FBgn0036133	control	up	low	1	DRSC22684;	5.23869
FBgn0034447	CG7744	FBgn0034447	control	up	low	1	DRSC39431;	1.69473
FBgn0032018	CG7806	FBgn0032018	control	up	low	1	DRSC39811;	1.60286
FBgn0033350	CG8237	FBgn0033350	control	up	low	1	DRSC26686;	4.60985
FBgn0033903	CG8323	FBgn0033903	control	up	low	1	DRSC07149;	1.65959
FBgn0037765	CG9458	FBgn0037765	control	up	low	1	DRSC16495;	2.05948
FBgn0032072	CG9483	FBgn0032072	control	up	low	1	DRSC03226;	2.10097
FBgn0039787	CG9702	FBgn0039787	control	up	low	1	DRSC16540;	2.14516
FBgn0034784	CG9826	FBgn0034784	control	up	low	1	DRSC40170;	1.67834
FBgn0033755	ClC-b	FBgn0033755	control	up	low	1	DRSC07220;	2.41499
FBgn0037574	Coq2	FBgn0037574	control	up	low	1	DRSC39437;	2.16243
FBgn0035636	Cralbp	FBgn0035636	control	up	low	1	DRSC40202;	1.76273
FBgn0053517	Dop2R	FBgn0053517	control	up	low	1	DRSC20683;	1.60219
FBgn0029176	Ef1gamma	FBgn0029176	control	up	low	1	DRSC23655;	1.65166
FBgn0039066	EloA	FBgn0039066	control	up	low	1	DRSC23920;	2.78978
FBgn0011205	fbl	FBgn0011205	control	up	low	1	DRSC27922;	1.53674
FBgn0045063	fdl	FBgn0045063	control	up	low	1	DRSC26852;	2.04584
FBgn0000658	fj	FBgn0000658	control	up	low	1	DRSC07619;	3.13202
FBgn0035385	FMRFaR	FBgn0035385	control	up	low	1	DRSC39947;	2.04585
FBgn0005695	gcl	FBgn0005695	control	up	low	1	DRSC07623;	1.5831
FBgn0264000	GluRIB	FBgn0264000	control	up	low	1	DRSC11177;	1.6521
FBgn0020429	GluRIIB	FBgn0020429	control	up	low	1	DRSC39568;	2.30235
FBgn0052227	gogo	FBgn0052227	control	up	low	1	DRSC10070;	1.81101
FBgn0033995	GPHR	FBgn0033995	control	up	low	1	DRSC07075;	1.9455
FBgn0030297	Gr10b	FBgn0030297	control	up	low	1	DRSC19477;	2.51464
FBgn0045497	Gr22e	FBgn0045497	control	up	low	1	DRSC39960;	3.4557
FBgn0041240	Gr57a	FBgn0041240	control	up	low	1	DRSC06401;	1.8248
FBgn0045469	Gr93c	FBgn0045469	control	up	low	1	DRSC39922;	2.67492
FBgn0041224	Gr97a	FBgn0041224	control	up	low	1	DRSC13802;	2.14732
FBgn0046887	Gr98b	FBgn0046887	control	up	low	1	DRSC21675;	3.04275
FBgn0046886	Gr98c	FBgn0046886	control	up	low	1	DRSC39650;	1.75171
FBgn0027106	Inx7	FBgn0027106	control	up	low	1	DRSC24113;	2.27239
FBgn0039879	Ir100a	FBgn0039879	control	up	low	1	DRSC25881;	1.71038
FBgn0033515	Ir47a	FBgn0033515	control	up	low	1	DRSC06215;	1.5451
FBgn0036250	Ir68b	FBgn0036250	control	up	low	1	DRSC10251;	2.01127
FBgn0029966	Ir7c	FBgn0029966	control	up	low	1	DRSC18007;	2.00921
FBgn0037501	Ir84a	FBgn0037501	control	up	low	1	DRSC27487;	3.17505
FBgn0037630	Ir85a	FBgn0037630	control	up	low	1	DRSC14382;	1.93356
FBgn0022153	l(2)k05819	FBgn0022153	control	up	low	1	DRSC00826;	1.94744
FBgn0039354	Lgr3	FBgn0039354	control	up	low	1	DRSC15706;	2.95339
FBgn0032066	LManIII	FBgn0032066	control	up	low	1	DRSC03221;	2.09169
FBgn0034660	lox2	FBgn0034660	control	up	low	1	DRSC40096;	4.87208
FBgn0000037	mAChR-A	FBgn0000037	control	up	low	1	DRSC40240;	3.09975
FBgn0033234	MFS12	FBgn0033234	control	up	low	1	DRSC39991;	1.53701
FBgn0039738	Mgat2	FBgn0039738	control	up	low	1	DRSC29105;	1.77077
FBgn0028704	Nckx30C	FBgn0028704	control	up	low	1	DRSC02688;	1.87022
FBgn0010399	Nmdar1	FBgn0010399	control	up	low	1	DRSC12071;	1.89845
FBgn0039154	Npc2f	FBgn0039154	control	up	low	1	DRSC15980;	1.79675
FBgn0267326	Ntl	FBgn0267326	control	up	low	1	DRSC28007;	1.53307
FBgn0026391	Or33b	FBgn0026391	control	up	low	1	DRSC40045;	1.58214
FBgn0026390	Or33c	FBgn0026390	control	up	low	1	DRSC39986;	1.59881
FBgn0041624	Or65b	FBgn0041624	control	up	low	1	DRSC39719;	1.84856
FBgn0037322	Or83a	FBgn0037322	control	up	low	1	DRSC12357;	1.72462
FBgn0037399	Or83c	FBgn0037399	control	up	low	1	DRSC39535;	2.42476
FBgn0037594	Or85d	FBgn0037594	control	up	low	1	DRSC26656;	2.71698
FBgn0039034	Or94b	FBgn0039034	control	up	low	1	DRSC27188;	1.93361
FBgn0019952	Orct	FBgn0019952	control	up	low	1	DRSC16777;	1.85953
FBgn0086365	Orct2	FBgn0086365	control	up	low	1	DRSC24714;	1.6536
FBgn0037429	Osi19	FBgn0037429	control	up	low	1	DRSC40114;	2.76848
FBgn0267728	otk2	FBgn0267728	control	up	low	1	DRSC40018;	2.07435
FBgn0036007	path	FBgn0036007	control	up	low	1	DRSC39838;	2.15159
FBgn0260458	PGRP-LD	FBgn0260458	control	up	low	1	DRSC40202;	1.76273
FBgn0264908	pHCl	FBgn0264908	control	up	low	1	DRSC09401;	3.63098
FBgn0044419	Pmi	FBgn0044419	control	up	low	1	DRSC40202;	1.76273
FBgn0004957	por	FBgn0004957	control	up	low	1	DRSC29877;	1.93147
FBgn0065109	ppk11	FBgn0065109	control	up	low	1	DRSC40304;	2.34215
FBgn0034730	ppk12	FBgn0034730	control	up	low	1	DRSC39712;	2.6407
FBgn0039424	ppk15	FBgn0039424	control	up	low	1	DRSC27947;	2.68961
FBgn0032602	ppk17	FBgn0032602	control	up	low	1	DRSC39748;	1.85781
FBgn0053349	ppk25	FBgn0053349	control	up	low	1	DRSC27513;	1.56225
FBgn0030795	ppk28	FBgn0030795	control	up	low	1	DRSC19919;	1.83161
FBgn0034965	ppk29	FBgn0034965	control	up	low	1	DRSC39599;	1.64222
FBgn0003892	ptc	FBgn0003892	control	up	low	1	DRSC07669;	2.51236
FBgn0036260	Rh7	FBgn0036260	control	up	low	1	DRSC28331;	1.86225
FBgn0028468	rtet	FBgn0028468	control	up	low	1	DRSC39843;	1.50692
FBgn0003317	sax	FBgn0003317	control	up	low	1	DRSC26844;	1.56429
FBgn0031039	Shawn	FBgn0031039	control	up	low	1	DRSC19565;	2.10253
FBgn0029761	SK	FBgn0029761	control	up	low	1	DRSC17887;	4.38225
FBgn0038524	sll	FBgn0038524	control	up	low	1	DRSC16271;	1.62428
FBgn0036934	sNPF-R	FBgn0036934	control	up	low	1	DRSC40222;	2.04495
FBgn0035710	SP1173	FBgn0035710	control	up	low	1	DRSC40012;	1.85087
FBgn0029768	SPR	FBgn0029768	control	up	low	1	DRSC17886;	1.86128
FBgn0028675	Sur	FBgn0028675	control	up	low	1	DRSC03447;	2.07407
FBgn0033876	Syngr	FBgn0033876	control	up	low	1	DRSC06003;	3.69697
FBgn0023479	teq	FBgn0023479	control	up	low	1	DRSC11302;	1.57797
FBgn0037307	Tim17a2	FBgn0037307	control	up	low	1	DRSC23837;	1.72986
FBgn0036494	Toll-6	FBgn0036494	control	up	low	1	DRSC39854;	1.79293
FBgn0030412	Tomosyn	FBgn0030412	control	up	low	1	DRSC19842;	1.64181
FBgn0046687	Tre1	FBgn0046687	control	up	low	1	DRSC18726;	3.15257
FBgn0010452	trn	FBgn0010452	control	up	low	1	DRSC11407;	2.1324
FBgn0033042	Tsp42A	FBgn0033042	control	up	low	1	DRSC39899;	2.06672
FBgn0029506	Tsp42Ee	FBgn0029506	control	up	low	1	DRSC05947;	1.79123
FBgn0035936	Tsp66E	FBgn0035936	control	up	low	1	DRSC40227;	1.65259
FBgn0015558	tty	FBgn0015558	control	up	low	1	DRSC26868;	2.57797
FBgn0031038	Tyler	FBgn0031038	control	up	low	1	DRSC19565;	2.10253
FBgn0033194	Vps13	FBgn0033194	control	up	low	1	DRSC29275;	1.72049
FBgn0039003	wfs1	FBgn0039003	control	up	low	1	DRSC15676;	1.91964
FBgn0265575	yin	FBgn0265575	control	up	low	1	DRSC39804;	1.51651
FBgn0039747	AdoR	FBgn0039747	control	up	moderate	1	DRSC16556;	4.43472
FBgn0033983	ADPS	FBgn0033983	control	up	moderate	1	DRSC26742;	1.5233
FBgn0035649	CG10483	FBgn0035649	control	up	moderate	1	DRSC40160;	2.1563
FBgn0039244	CG11069	FBgn0039244	control	up	moderate	1	DRSC40051;	1.78241
FBgn0039645	CG11898	FBgn0039645	control	up	moderate	1	DRSC39534;	2.09876
FBgn0031169	CG1494	FBgn0031169	control	up	moderate	1	DRSC20509;	1.686
FBgn0035265	CG18173	FBgn0035265	control	up	moderate	1	DRSC08526;	1.51554
FBgn0033479	CG2292	FBgn0033479	control	up	moderate	1	DRSC06837;	2.44783
FBgn0039890	CG2316	FBgn0039890	control	up	moderate	1	DRSC17157;	1.91917
FBgn0037975	CG3397	FBgn0037975	control	up	moderate	1	DRSC39547;	2.00494
FBgn0032026	CG7627	FBgn0032026	control	up	moderate	1	DRSC03065;	1.81831
FBgn0033391	CG8026	FBgn0033391	control	up	moderate	1	DRSC40234;	1.92055
FBgn0034479	CG8654	FBgn0034479	control	up	moderate	1	DRSC40046;	3.1612
FBgn0039594	CG9990	FBgn0039594	control	up	moderate	1	DRSC39720;	1.78215
FBgn0000319	Chc	FBgn0000319	control	up	moderate	1	DRSC34418;	1.59103
FBgn0040212	Dhap-at	FBgn0040212	control	up	moderate	1	DRSC40415;	2.59511
FBgn0011589	Elk	FBgn0011589	control	up	moderate	1	DRSC39479;	2.37972
FBgn0020497	emb	FBgn0020497	control	up	moderate	1	DRSC03528;	3.09334
FBgn0028375	heix	FBgn0028375	control	up	moderate	1	DRSC03542;	2.47521
FBgn0014189	Hel25E	FBgn0014189	control	up	moderate	1	DRSC30680;	1.95561
FBgn0034005	ItgaPS4	FBgn0034005	control	up	moderate	1	DRSC40014;	1.7245
FBgn0027338	Kap-alpha3	FBgn0027338	control	up	moderate	1	DRSC16976;	2.10928
FBgn0261836	Msp300	FBgn0261836	control	up	moderate	1	DRSC03369;	1.52959
FBgn0033402	Myd88	FBgn0033402	control	up	moderate	1	DRSC39905;	1.95469
FBgn0000036	nAChRalpha1	FBgn0000036	control	up	moderate	1	DRSC17008;	1.83038
FBgn0028875	nAChRalpha5	FBgn0028875	control	up	moderate	1	DRSC40245;	2.024
FBgn0021761	Nup154	FBgn0021761	control	up	moderate	1	DRSC40143;	2.29409
FBgn0033247	Nup44A	FBgn0033247	control	up	moderate	1	DRSC28141;	2.51595
FBgn0033737	Nup54	FBgn0033737	control	up	moderate	1	DRSC39919;	3.0074
FBgn0038722	Nup58	FBgn0038722	control	up	moderate	1	DRSC16235;	1.84623
FBgn0004514	Oct-TyrR	FBgn0004514	control	up	moderate	1	DRSC39865;	1.69646
FBgn0264389	opm	FBgn0264389	control	up	moderate	1	DRSC22135;	5.47241
FBgn0030341	p24-1	FBgn0030341	control	up	moderate	1	DRSC19827;	2.33118
FBgn0267727	Pen	FBgn0267727	control	up	moderate	1	DRSC03396;	2.00566
FBgn0030670	Pis	FBgn0030670	control	up	moderate	1	DRSC20178;	2.04411
FBgn0004635	rho	FBgn0004635	control	up	moderate	1	DRSC08734;	2.0761
FBgn0030318	rho-4	FBgn0030318	control	up	moderate	1	DRSC19762;	2.38197
FBgn0031049	Sec61gamma	FBgn0031049	control	up	moderate	1	DRSC25563;	1.97806
FBgn0013343	Syx1A	FBgn0013343	control	up	moderate	1	DRSC15359;	2.2995
FBgn0262473	Tl	FBgn0262473	control	up	moderate	1	DRSC39497;	2.21881
FBgn0003733	tor	FBgn0003733	control	up	moderate	1	DRSC36623;	1.52278
FBgn0038542	TyrR	FBgn0038542	control	up	moderate	1	DRSC39601;	1.74054
FBgn0032373	Vha100-5	FBgn0032373	control	up	moderate	1	DRSC26439;	3.36039
FBgn0262515	VhaAC45	FBgn0262515	control	up	moderate	1	DRSC39906;	1.68307
FBgn0037671	VhaM8.9	FBgn0037671	control	up	moderate	1	DRSC39882;	2.21819
FBgn0039644	CG11897	FBgn0039644	ZnCl2	down	high	2	DRSC14431;DRSC26545;	-1.80843
FBgn0033778	CG3790	FBgn0033778	ZnCl2	down	low	1	DRSC06852;	-1.65469
FBgn0037579	COX7AL	FBgn0037579	ZnCl2	down	low	1	DRSC25198;	-1.81482
FBgn0263446	CR43469	FBgn0263446	ZnCl2	down	low	1	DRSC06852;	-1.65469
FBgn0028956	mthl3	FBgn0028956	ZnCl2	down	low	1	DRSC06997;	-2.19644
FBgn0032026	CG7627	FBgn0032026	ZnCl2	down	moderate	1	DRSC03065;	-1.99424
FBgn0025725	alphaCOP	FBgn0025725	ZnCl2	up	high	3	DRSC08706;DRSC30831;DRSC30832;	2.4664
FBgn0270926	AsnS	FBgn0270926	ZnCl2	up	high	2	DRSC11468;DRSC41150;	1.84791
FBgn0052672	Atg8a	FBgn0052672	ZnCl2	up	high	2	DRSC18024;DRSC40874;	2.1975
FBgn0025724	beta'COP	FBgn0025724	ZnCl2	up	high	3	DRSC26650;DRSC30701;DRSC30702;	2.54211
FBgn0263979	Caf1-55	FBgn0263979	ZnCl2	up	high	2	DRSC37396;DRSC40758;	2.08717
FBgn0030996	CG14194	FBgn0030996	ZnCl2	up	high	2	DRSC19549;DRSC40027;	3.21841
FBgn0039045	CG17119	FBgn0039045	ZnCl2	up	high	2	DRSC15175;DRSC39640;	4.88195
FBgn0052000	CG32000	FBgn0052000	ZnCl2	up	high	3	DRSC17103;DRSC29952;DRSC40853;	4.14116
FBgn0051116	ClC-a	FBgn0051116	ZnCl2	up	high	2	DRSC14947;DRSC16142;	3.04051
FBgn0002183	dre4	FBgn0002183	ZnCl2	up	high	3	DRSC08714;DRSC33007;DRSC33008;	3.29835
FBgn0037249	eIF3-S10	FBgn0037249	ZnCl2	up	high	3	DRSC28481;DRSC30921;DRSC30922;	2.21995
FBgn0020443	Elf	FBgn0020443	ZnCl2	up	high	2	DRSC03322;DRSC32120;	1.72315
FBgn0024236	foi	FBgn0024236	ZnCl2	up	high	2	DRSC10719;DRSC29596;	3.41641
FBgn0001179	hay	FBgn0001179	ZnCl2	up	high	2	DRSC11354;DRSC35779;	3.2102
FBgn0014189	Hel25E	FBgn0014189	ZnCl2	up	high	3	DRSC28348;DRSC30679;DRSC30680;	7.74043
FBgn0031294	IA-2	FBgn0031294	ZnCl2	up	high	2	DRSC00652;DRSC36831;	2.54143
FBgn0284253	LeuRS	FBgn0053123	ZnCl2	up	high	2	DRSC00581;DRSC32059;	1.7276
FBgn0034641	mahj	FBgn0034641	ZnCl2	up	high	3	DRSC04053;DRSC32025;DRSC32026;	1.86524
FBgn0259111	Ndae1	FBgn0259111	ZnCl2	up	high	2	DRSC02770;DRSC39781;	1.60364
FBgn0039125	Ndc1	FBgn0039125	ZnCl2	up	high	2	DRSC15895;DRSC39536;	1.86956
FBgn0039004	Nup133	FBgn0039004	ZnCl2	up	high	2	DRSC16150;DRSC40002;	3.01297
FBgn0021761	Nup154	FBgn0021761	ZnCl2	up	high	3	DRSC26396;DRSC34700;DRSC40143;	2.69492
FBgn0039302	Nup358	FBgn0039302	ZnCl2	up	high	2	DRSC29772;DRSC39989;	3.16981
FBgn0027537	Nup93-1	FBgn0027537	ZnCl2	up	high	2	DRSC19344;DRSC39780;	5.60101
FBgn0039120	Nup98-96	FBgn0039120	ZnCl2	up	high	2	DRSC14209;DRSC14210;	6.02387
FBgn0260962	pic	FBgn0260962	ZnCl2	up	high	3	DRSC16639;DRSC31603;DRSC31604;	3.22301
FBgn0264978	Slh	FBgn0264978	ZnCl2	up	high	2	DRSC33353;DRSC33354;	1.58459
FBgn0283469	Vps4	FBgn0027605	ZnCl2	up	high	2	DRSC19338;DRSC25068;	4.59852
FBgn0034629	Acox57D-d	FBgn0034629	ZnCl2	up	low	1	DRSC30108;	1.74663
FBgn0036255	Atg12	FBgn0036255	ZnCl2	up	low	1	DRSC09803;	1.91101
FBgn0034437	CG10051	FBgn0034437	ZnCl2	up	low	1	DRSC05959;	5.53776
FBgn0039818	CG11318	FBgn0039818	ZnCl2	up	low	1	DRSC40029;	2.70179
FBgn0035400	CG11537	FBgn0035400	ZnCl2	up	low	1	DRSC08200;	24.4089
FBgn0037603	CG11753	FBgn0037603	ZnCl2	up	low	1	DRSC39530;	1.78346
FBgn0039637	CG11880	FBgn0039637	ZnCl2	up	low	1	DRSC29712;	2.10726
FBgn0034436	CG11961	FBgn0034436	ZnCl2	up	low	1	DRSC39529;	1.92227
FBgn0033955	CG12866	FBgn0033955	ZnCl2	up	low	1	DRSC06206;	3.66282
FBgn0039518	CG13978	FBgn0039518	ZnCl2	up	low	1	DRSC40080;	1.8912
FBgn0031032	CG14204	FBgn0031032	ZnCl2	up	low	1	DRSC19559;	2.34335
FBgn0031061	CG14232	FBgn0031061	ZnCl2	up	low	1	DRSC19588;	4.90698
FBgn0038814	CG15923	FBgn0038814	ZnCl2	up	low	1	DRSC15129;	4.23269
FBgn0038415	CG17929	FBgn0038415	ZnCl2	up	low	1	DRSC39673;	5.50459
FBgn0037534	CG2781	FBgn0037534	ZnCl2	up	low	1	DRSC21570;	2.24207
FBgn0052079	CG32079	FBgn0052079	ZnCl2	up	low	1	DRSC39426;	2.45915
FBgn0083945	CG34109	FBgn0083945	ZnCl2	up	low	1	DRSC02225;	1.76129
FBgn0085425	CG34396	FBgn0085425	ZnCl2	up	low	1	DRSC04245;	1.54283
FBgn0085478	CG34449	FBgn0085478	ZnCl2	up	low	1	DRSC18122;	2.40825
FBgn0034785	CG3649	FBgn0034785	ZnCl2	up	low	1	DRSC28728;	2.28271
FBgn0031590	CG3702	FBgn0031590	ZnCl2	up	low	1	DRSC00628;	2.13621
FBgn0036824	CG3902	FBgn0036824	ZnCl2	up	low	1	DRSC10387;	4.71108
FBgn0259242	CG42340	FBgn0259242	ZnCl2	up	low	1	DRSC18305;	6.0598
FBgn0266432	CG45062	FBgn0266432	ZnCl2	up	low	1	DRSC04408;	2.0829
FBgn0029935	CG4615	FBgn0029935	ZnCl2	up	low	1	DRSC18376;	5.72044
FBgn0030435	CG4645	FBgn0030435	ZnCl2	up	low	1	DRSC19907;	1.84843
FBgn0038983	CG5326	FBgn0038983	ZnCl2	up	low	1	DRSC23719;	1.55797
FBgn0037807	CG6293	FBgn0037807	ZnCl2	up	low	1	DRSC16011;	1.5233
FBgn0039069	CG6763	FBgn0039069	ZnCl2	up	low	1	DRSC24299;	1.52594
FBgn0036240	CG6928	FBgn0036240	ZnCl2	up	low	1	DRSC39754;	2.33389
FBgn0032262	CG7384	FBgn0032262	ZnCl2	up	low	1	DRSC40010;	1.56736
FBgn0031004	CG7992	FBgn0031004	ZnCl2	up	low	1	DRSC40156;	1.72073
FBgn0032010	CG8086	FBgn0032010	ZnCl2	up	low	1	DRSC03078;	2.13142
FBgn0033350	CG8237	FBgn0033350	ZnCl2	up	low	1	DRSC26686;	2.18349
FBgn0030669	CG9240	FBgn0030669	ZnCl2	up	low	1	DRSC40081;	1.84587
FBgn0036259	CG9760	FBgn0036259	ZnCl2	up	low	1	DRSC11101;	2.13171
FBgn0014141	cher	FBgn0014141	ZnCl2	up	low	1	DRSC40768;	1.97263
FBgn0039360	CLS	FBgn0039360	ZnCl2	up	low	1	DRSC28289;	1.75563
FBgn0263257	Cngl	FBgn0263257	ZnCl2	up	low	1	DRSC20318;	2.18418
FBgn0263444	CR43467	FBgn0263444	ZnCl2	up	low	1	DRSC07490;	1.80048
FBgn0035636	Cralbp	FBgn0035636	ZnCl2	up	low	1	DRSC09743;	2.26175
FBgn0034136	DAT	FBgn0034136	ZnCl2	up	low	1	DRSC40212;	1.86208
FBgn0033932	Dh44-R1	FBgn0033932	ZnCl2	up	low	1	DRSC28984;	2.28761
FBgn0000447	Dhod	FBgn0000447	ZnCl2	up	low	1	DRSC39530;	1.78346
FBgn0053517	Dop2R	FBgn0053517	ZnCl2	up	low	1	DRSC20683;	2.2391
FBgn0039066	EloA	FBgn0039066	ZnCl2	up	low	1	DRSC23920;	2.14583
FBgn0031250	Ent1	FBgn0031250	ZnCl2	up	low	1	DRSC40186;	3.37292
FBgn0029172	Fad2	FBgn0029172	ZnCl2	up	low	1	DRSC11165;	1.8844
FBgn0000635	Fas2	FBgn0000635	ZnCl2	up	low	1	DRSC17308;	2.76015
FBgn0085397	Fili	FBgn0085397	ZnCl2	up	low	1	DRSC04132;	1.72237
FBgn0004509	Fur1	FBgn0004509	ZnCl2	up	low	1	DRSC16676;	2.25564
FBgn0264000	GluRIB	FBgn0264000	ZnCl2	up	low	1	DRSC11177;	2.13644
FBgn0020429	GluRIIB	FBgn0020429	ZnCl2	up	low	1	DRSC03335;	2.26164
FBgn0052227	gogo	FBgn0052227	ZnCl2	up	low	1	DRSC10070;	2.91517
FBgn0038440	Gr89a	FBgn0038440	ZnCl2	up	low	1	DRSC15023;	2.03137
FBgn0036757	Ir75a	FBgn0036757	ZnCl2	up	low	1	DRSC39494;	1.57032
FBgn0086711	mol	FBgn0086711	ZnCl2	up	low	1	DRSC01431;	1.52012
FBgn0031261	nAChRbeta3	FBgn0031261	ZnCl2	up	low	1	DRSC00325;	1.77159
FBgn0039348	Npl4	FBgn0039348	ZnCl2	up	low	1	DRSC15615;	4.50118
FBgn0004646	ogre	FBgn0004646	ZnCl2	up	low	1	DRSC24730;	2.06536
FBgn0026388	Or46a	FBgn0026388	ZnCl2	up	low	1	DRSC07490;	1.80048
FBgn0033727	Or49a	FBgn0033727	ZnCl2	up	low	1	DRSC39708;	3.67998
FBgn0041623	Or65c	FBgn0041623	ZnCl2	up	low	1	DRSC39421;	1.99513
FBgn0040279	Osi14	FBgn0040279	ZnCl2	up	low	1	DRSC12368;	3.68192
FBgn0027527	Osi6	FBgn0027527	ZnCl2	up	low	1	DRSC25935;	2.38125
FBgn0267728	otk2	FBgn0267728	ZnCl2	up	low	1	DRSC40018;	2.07172
FBgn0033476	oys	FBgn0033476	ZnCl2	up	low	1	DRSC05203;	1.51612
FBgn0037680	pasi2	FBgn0037680	ZnCl2	up	low	1	DRSC39713;	1.53756
FBgn0260753	Pdfr	FBgn0260753	ZnCl2	up	low	1	DRSC18614;	1.51921
FBgn0031282	Pex12	FBgn0031282	ZnCl2	up	low	1	DRSC00622;	4.71196
FBgn0035975	PGRP-LA	FBgn0035975	ZnCl2	up	low	1	DRSC10414;	2.0771
FBgn0260458	PGRP-LD	FBgn0260458	ZnCl2	up	low	1	DRSC09743;	2.26175
FBgn0044419	Pmi	FBgn0044419	ZnCl2	up	low	1	DRSC09743;	2.26175
FBgn0003124	polo	FBgn0003124	ZnCl2	up	low	1	DRSC34464;	2.11464
FBgn0039424	ppk15	FBgn0039424	ZnCl2	up	low	1	DRSC27947;	2.49184
FBgn0028341	Ptpmeg2	FBgn0028341	ZnCl2	up	low	1	DRSC23303;	1.88247
FBgn0036260	Rh7	FBgn0036260	ZnCl2	up	low	1	DRSC28331;	2.08197
FBgn0003292	rt	FBgn0003292	ZnCl2	up	low	1	DRSC39519;	2.05804
FBgn0024189	sns	FBgn0024189	ZnCl2	up	low	1	DRSC07687;	2.33212
FBgn0003463	sog	FBgn0003463	ZnCl2	up	low	1	DRSC20379;	1.68714
FBgn0038504	Sur-8	FBgn0038504	ZnCl2	up	low	1	DRSC40043;	1.98047
FBgn0033876	Syngr	FBgn0033876	ZnCl2	up	low	1	DRSC06003;	2.18627
FBgn0046687	Tre1	FBgn0046687	ZnCl2	up	low	1	DRSC18726;	6.21428
FBgn0033644	Tret1-2	FBgn0033644	ZnCl2	up	low	1	DRSC07117;	2.7251
FBgn0029506	Tsp42Ee	FBgn0029506	ZnCl2	up	low	1	DRSC05947;	2.32693
FBgn0033136	Tsp42Eo	FBgn0033136	ZnCl2	up	low	1	DRSC06184;	2.75503
FBgn0033629	Tsp47F	FBgn0033629	ZnCl2	up	low	1	DRSC07325;	7.71562
FBgn0037848	Tsp86D	FBgn0037848	ZnCl2	up	low	1	DRSC40157;	4.78254
FBgn0033097	Zip42C.2	FBgn0033097	ZnCl2	up	low	1	DRSC39021;	1.67073
FBgn0039747	AdoR	FBgn0039747	ZnCl2	up	moderate	1	DRSC16556;	3.24787
FBgn0022213	Cas	FBgn0022213	ZnCl2	up	moderate	1	DRSC26857;	6.69636
FBgn0035236	CG12004	FBgn0035236	ZnCl2	up	moderate	1	DRSC26652;	2.80091
FBgn0030481	CG1662	FBgn0030481	ZnCl2	up	moderate	1	DRSC40009;	1.5443
FBgn0264494	CG17646	FBgn0264494	ZnCl2	up	moderate	1	DRSC00507;	3.27232
FBgn0050008	CG30008	FBgn0050008	ZnCl2	up	moderate	1	DRSC27726;	2.42424
FBgn0053116	CG33116	FBgn0053116	ZnCl2	up	moderate	1	DRSC02045;	2.1241
FBgn0025700	CG5885	FBgn0025700	ZnCl2	up	moderate	1	DRSC02910;	2.66208
FBgn0038130	CG8630	FBgn0038130	ZnCl2	up	moderate	1	DRSC16441;	1.69814
FBgn0031516	CG9663	FBgn0031516	ZnCl2	up	moderate	1	DRSC40071;	2.46071
FBgn0000319	Chc	FBgn0000319	ZnCl2	up	moderate	1	DRSC20229;	1.60955
FBgn0000535	eag	FBgn0000535	ZnCl2	up	moderate	1	DRSC28295;	2.61701
FBgn0031815	frj	FBgn0031815	ZnCl2	up	moderate	1	DRSC03250;	2.44727
FBgn0027338	Kap-alpha3	FBgn0027338	ZnCl2	up	moderate	1	DRSC16976;	7.84565
FBgn0033494	KCNQ	FBgn0033494	ZnCl2	up	moderate	1	DRSC25242;	2.29142
FBgn0026207	mbo	FBgn0026207	ZnCl2	up	moderate	1	DRSC16123;	1.68764
FBgn0035473	mge	FBgn0035473	ZnCl2	up	moderate	1	DRSC08721;	1.59678
FBgn0027868	Nup107	FBgn0027868	ZnCl2	up	moderate	1	DRSC39982;	3.82915
FBgn0010660	Nup214	FBgn0010660	ZnCl2	up	moderate	1	DRSC39709;	3.58996
FBgn0038722	Nup58	FBgn0038722	ZnCl2	up	moderate	1	DRSC27863;	2.13037
FBgn0024944	Oamb	FBgn0024944	ZnCl2	up	moderate	1	DRSC15120;	2.95038
FBgn0038063	Octbeta2R	FBgn0038063	ZnCl2	up	moderate	1	DRSC25380;	2.61243
FBgn0004514	Oct-TyrR	FBgn0004514	ZnCl2	up	moderate	1	DRSC11883;	2.67605
FBgn0030341	p24-1	FBgn0030341	ZnCl2	up	moderate	1	DRSC19827;	2.92179
FBgn0031069	Pmp70	FBgn0031069	ZnCl2	up	moderate	1	DRSC29341;	3.25357
FBgn0086357	Sec61alpha	FBgn0086357	ZnCl2	up	moderate	1	DRSC39936;	1.55481
FBgn0085395	Shawl	FBgn0085395	ZnCl2	up	moderate	1	DRSC02209;	1.66489
FBgn0010591	Sply	FBgn0010591	ZnCl2	up	moderate	1	DRSC07299;	2.66114
FBgn0021795	Tapdelta	FBgn0021795	ZnCl2	up	moderate	1	DRSC39531;	4.38998
FBgn0037307	Tim17a2	FBgn0037307	ZnCl2	up	moderate	1	DRSC23837;	2.31342
FBgn0267976	Tim23	FBgn0267976	ZnCl2	up	moderate	1	DRSC21240;	3.38545
FBgn0021796	Tor	FBgn0021796	ZnCl2	up	moderate	1	DRSC02811;	1.78247
FBgn0003861	trp	FBgn0003861	ZnCl2	up	moderate	1	DRSC39559;	3.55031
FBgn0036763	TrpRS-m	FBgn0036763	ZnCl2	up	moderate	1	DRSC10848;	2.05396
FBgn0028671	Vha100-1	FBgn0028671	ZnCl2	up	moderate	1	DRSC26617;	4.1583
FBgn0262736	Vha16-1	FBgn0262736	ZnCl2	up	moderate	1	DRSC05020;	1.6994
FBgn0022097	Vha36-1	FBgn0022097	ZnCl2	up	moderate	1	DRSC07098;	3.34568
FBgn0262515	VhaAC45	FBgn0262515	ZnCl2	up	moderate	1	DRSC39906;	1.63219
FBgn0028662	VhaPPA1-1	FBgn0028662	ZnCl2	up	moderate	1	DRSC24144;	1.71904

## Sheet: Zn all hits
Term	Source	all genes	genes screened	genes scored	Pvalue	Genes score
PwRT_Interferon Signaling	Reactome	110	28	14	1.96042e-09	Fas2,Nup214,cher,Nup154,sns,mbo,Kap-alpha3,Nup93-1,Nup107,Rh7,Nup58,Nup133,Nup98-96,Nup358,
PwRT_Late Phase of HIV Life Cycle	Reactome	128	30	14	6.20794e-09	hay,dre4,Fur1,Nup214,Nup154,mbo,Nup93-1,Vps4,Nup107,Nup58,Nup133,EloA,Nup98-96,Nup358,
PwRT_HIV Life Cycle	Reactome	136	31	14	1.05804e-08	hay,dre4,Fur1,Nup214,Nup154,mbo,Nup93-1,Vps4,Nup107,Nup58,Nup133,EloA,Nup98-96,Nup358,
FC1990_Nuclear pore complex	COMPLEAT	39	19	10	2.49385e-07	Nup214,Nup154,mbo,Nup93-1,Nup107,Nup58,Nup133,Nup98-96,Ndc1,Nup358,
PwRT_Vpr-mediated nuclear import of PICs	Reactome	35	19	10	2.49385e-07	Nup214,Nup154,mbo,Kap-alpha3,Nup93-1,Nup107,Nup58,Nup133,Nup98-96,Nup358,
PwRT_Antiviral mechanism by IFN-stimulated genes	Reactome	78	24	11	3.68101e-07	Nup214,cher,Nup154,mbo,Kap-alpha3,Nup93-1,Nup107,Nup58,Nup133,Nup98-96,Nup358,
PwRT_ISG15 antiviral mechanism	Reactome	78	24	11	3.68101e-07	Nup214,cher,Nup154,mbo,Kap-alpha3,Nup93-1,Nup107,Nup58,Nup133,Nup98-96,Nup358,
PwRT_mRNA Processing	Reactome	176	20	10	4.6633e-07	hay,Nup214,Nup154,mbo,Nup93-1,Nup107,Nup58,Nup133,Nup98-96,Nup358,
PwRT_Nuclear Envelope Breakdown	Reactome	43	20	10	4.6633e-07	polo,Nup214,Nup154,mbo,Nup93-1,Nup107,Nup58,Nup133,Nup98-96,Nup358,
PwRT_Transport of Ribonucleoproteins into the Host Nucleus	Reactome	35	20	10	4.6633e-07	Nup214,Nup154,mbo,Kap-alpha3,Nup93-1,Nup107,Nup58,Nup133,Nup98-96,Nup358,
FGoCC_nuclear pore	GO_CC_FLAT	45	41	14	7.14977e-07	Nup214,Nup154,Cas,mbo,Kap-alpha3,Nup93-1,Nup107,CG8086,Nup58,Nup133,Nup98-96,Ndc1,Nup358,Npl4,
FGoCC_pore complex	GO_CC_FLAT	48	41	14	7.14977e-07	Nup214,Nup154,Cas,mbo,Kap-alpha3,Nup93-1,Nup107,CG8086,Nup58,Nup133,Nup98-96,Ndc1,Nup358,Npl4,
PwRT_Cytokine Signaling in Immune system	Reactome	191	41	14	7.14977e-07	Fas2,Nup214,cher,Nup154,sns,mbo,Kap-alpha3,Nup93-1,Nup107,Rh7,Nup58,Nup133,Nup98-96,Nup358,
PwRT_Interactions of Vpr with host cellular proteins	Reactome	37	21	10	8.32374e-07	Nup214,Nup154,mbo,Kap-alpha3,Nup93-1,Nup107,Nup58,Nup133,Nup98-96,Nup358,
PwRT_Metabolism of non-coding RNA	Reactome	52	17	9	9.76015e-07	Nup214,Nup154,mbo,Nup93-1,Nup107,Nup58,Nup133,Nup98-96,Nup358,
PwRT_Regulation of Glucokinase by Glucokinase Regulatory Protein	Reactome	35	17	9	9.76015e-07	Nup214,Nup154,mbo,Nup93-1,Nup107,Nup58,Nup133,Nup98-96,Nup358,
PwRT_snRNP Assembly	Reactome	52	17	9	9.76015e-07	Nup214,Nup154,mbo,Nup93-1,Nup107,Nup58,Nup133,Nup98-96,Nup358,
PwRT_Transport of Mature mRNA derived from an Intron-Containing Transcript	Reactome	67	17	9	9.76015e-07	Nup214,Nup154,mbo,Nup93-1,Nup107,Nup58,Nup133,Nup98-96,Nup358,
PwRT_Transport of Mature mRNA Derived from an Intronless Transcript	Reactome	48	17	9	9.76015e-07	Nup214,Nup154,mbo,Nup93-1,Nup107,Nup58,Nup133,Nup98-96,Nup358,
PwRT_Transport of Mature mRNAs Derived from Intronless Transcripts	Reactome	49	17	9	9.76015e-07	Nup214,Nup154,mbo,Nup93-1,Nup107,Nup58,Nup133,Nup98-96,Nup358,
PwRT_Transport of Mature Transcript to Cytoplasm	Reactome	71	17	9	9.76015e-07	Nup214,Nup154,mbo,Nup93-1,Nup107,Nup58,Nup133,Nup98-96,Nup358,
PwRT_Transport of the SLBP Dependant Mature mRNA	Reactome	46	17	9	9.76015e-07	Nup214,Nup154,mbo,Nup93-1,Nup107,Nup58,Nup133,Nup98-96,Nup358,
PwRT_Transport of the SLBP independent Mature mRNA	Reactome	45	17	9	9.76015e-07	Nup214,Nup154,mbo,Nup93-1,Nup107,Nup58,Nup133,Nup98-96,Nup358,
PwRT_Export of Viral Ribonucleoproteins from Nucleus	Reactome	45	18	9	1.82568e-06	Nup214,Nup154,mbo,Nup93-1,Nup107,Nup58,Nup133,Nup98-96,Nup358,
PwRT_NEP/NS2 Interacts with the Cellular Export Machinery	Reactome	34	18	9	1.82568e-06	Nup214,Nup154,mbo,Nup93-1,Nup107,Nup58,Nup133,Nup98-96,Nup358,
PwRT_Nuclear import of Rev protein	Reactome	36	18	9	1.82568e-06	Nup214,Nup154,mbo,Nup93-1,Nup107,Nup58,Nup133,Nup98-96,Nup358,
PwRT_Processing of Capped Intron-Containing Pre-mRNA	Reactome	157	18	9	1.82568e-06	Nup214,Nup154,mbo,Nup93-1,Nup107,Nup58,Nup133,Nup98-96,Nup358,
PwRT_Rev-mediated nuclear export of HIV RNA	Reactome	35	18	9	1.82568e-06	Nup214,Nup154,mbo,Nup93-1,Nup107,Nup58,Nup133,Nup98-96,Nup358,
PwRT_HIV Infection	Reactome	231	50	15	1.86306e-06	hay,dre4,Fur1,Nup214,Nup154,mbo,Kap-alpha3,Nup93-1,Vps4,Nup107,Nup58,Nup133,EloA,Nup98-96,Nup358,
PwRT_Gene Expression	Reactome	919	63	17	1.93304e-06	hay,dre4,Nup214,Elf,Nup154,Tapdelta,CG5885,mbo,Nup93-1,Nup107,eIF3-S10,Nup58,Nup133,EloA,Nup98-96,Nup358,Sec61alpha,
PwRT_Mitotic Prophase	Reactome	55	23	10	2.36028e-06	polo,Nup214,Nup154,mbo,Nup93-1,Nup107,Nup58,Nup133,Nup98-96,Nup358,
PwRT_Interactions of Rev with host cellular proteins	Reactome	38	19	9	3.24434e-06	Nup214,Nup154,mbo,Nup93-1,Nup107,Nup58,Nup133,Nup98-96,Nup358,
PwRT_Nuclear Pore Complex (NPC) Disassembly	Reactome	36	19	9	3.24434e-06	Nup214,Nup154,mbo,Nup93-1,Nup107,Nup58,Nup133,Nup98-96,Nup358,
FC6522_protein import into nucleus	COMPLEAT	12	8	6	4.34435e-06	Nup214,Nup154,Nup107,Nup58,Nup133,Nup98-96,
FGoCC_nuclear envelope	GO_CC_FLAT	87	48	14	6.09423e-06	Nup214,Nup154,Cas,mbo,Kap-alpha3,Nup93-1,Nup107,CG8086,Nup58,Nup133,Nup98-96,Ndc1,Nup358,Npl4,
FGoCC_endomembrane system	GO_CC_FLAT	220	131	25	7.67994e-06	Chc,Fur1,Sply,Nup214,Nup154,Tapdelta,Cas,CG5885,beta'COP,alphaCOP,mbo,Kap-alpha3,Nup93-1,Nup107,CG8086,CG11753,Nup58,Nup133,Nup98-96,Ndc1,Nup358,Npl4,CG13978,Sec61alpha,mol,
PwRT_Influenza Life Cycle	Reactome	162	26	10	8.95841e-06	Nup214,Nup154,mbo,Kap-alpha3,Nup93-1,Nup107,Nup58,Nup133,Nup98-96,Nup358,
PwRT_Glucose transport	Reactome	40	22	9	1.42953e-05	Nup214,Nup154,mbo,Nup93-1,Nup107,Nup58,Nup133,Nup98-96,Nup358,
PwRT_Influenza Infection	Reactome	167	28	10	1.9352e-05	Nup214,Nup154,mbo,Kap-alpha3,Nup93-1,Nup107,Nup58,Nup133,Nup98-96,Nup358,
FGoBP_establishment of RNA localization	GO_BP_FLAT	64	18	8	2.12934e-05	Chc,Nup214,Hel25E,mbo,Nup58,Nup133,Ndc1,Vha16-1,
FGoBP_nucleic acid transport	GO_BP_FLAT	63	18	8	2.12934e-05	Chc,Nup214,Hel25E,mbo,Nup58,Nup133,Ndc1,Vha16-1,
FGoBP_RNA transport	GO_BP_FLAT	63	18	8	2.12934e-05	Chc,Nup214,Hel25E,mbo,Nup58,Nup133,Ndc1,Vha16-1,
FC1392_Nuclear pore complex	COMPLEAT	17	7	5	4.4263e-05	Nup214,Nup107,Nup133,Nup98-96,Nup358,
FC5715_protein import into nucleus	COMPLEAT	12	7	5	4.4263e-05	Nup214,Nup93-1,Nup107,Nup58,Nup133,
FGoBP_intracellular transport	GO_BP_FLAT	318	113	21	6.76546e-05	Chc,Nup214,Hel25E,Nup154,Tor,Cas,CG5885,beta'COP,alphaCOP,mbo,Kap-alpha3,Vps4,p24-1,CG9240,Pex12,Tim17a2,Nup58,Nup133,Nup358,Sec61alpha,Slh,
PwRT_Metabolism of RNA	Reactome	308	32	10	7.27486e-05	Nup214,Elf,Nup154,mbo,Nup93-1,Nup107,Nup58,Nup133,Nup98-96,Nup358,
FGoCC_envelope	GO_CC_FLAT	353	115	21	8.86357e-05	Dhod,Nup214,Nup154,Cas,mbo,Kap-alpha3,Nup93-1,Nup107,CG9240,CG8086,mge,Tim17a2,COX7AL,Nup58,Nup133,Nup98-96,Ndc1,Nup358,Npl4,CLS,Tim23,
FGoCC_organelle envelope	GO_CC_FLAT	352	115	21	8.86357e-05	Dhod,Nup214,Nup154,Cas,mbo,Kap-alpha3,Nup93-1,Nup107,CG9240,CG8086,mge,Tim17a2,COX7AL,Nup58,Nup133,Nup98-96,Ndc1,Nup358,Npl4,CLS,Tim23,
FC3391_protein import into nucleus	COMPLEAT	12	8	5	0.000110794	Nup214,Nup154,Nup107,Nup58,Nup133,
FC5082_SMAD protein import into nucleus	COMPLEAT	12	8	5	0.000110794	Nup214,Nup107,Nup58,Nup133,Nup98-96,
PwRT_Cell Cycle, Mitotic	Reactome	379	40	11	0.000116047	polo,Nup214,Nup154,mbo,Nup93-1,Nup107,Nup58,Nup133,Nup98-96,Nup358,Caf1-55,
FGoBP_nucleobase, nucleoside, nucleotide and nucleic acid transport	GO_BP_FLAT	68	22	8	0.000119384	Chc,Nup214,Hel25E,mbo,Nup58,Nup133,Ndc1,Vha16-1,
FGoBP_RNA localization	GO_BP_FLAT	125	22	8	0.000119384	Chc,Nup214,Hel25E,mbo,Nup58,Nup133,Ndc1,Vha16-1,
PwRT_Hexose transport	Reactome	47	28	9	0.000133016	Nup214,Nup154,mbo,Nup93-1,Nup107,Nup58,Nup133,Nup98-96,Nup358,
PwRT_M Phase	Reactome	206	35	10	0.000169327	polo,Nup214,Nup154,mbo,Nup93-1,Nup107,Nup58,Nup133,Nup98-96,Nup358,
PwRT_Cell Cycle	Reactome	506	42	11	0.000187842	polo,Nup214,Nup154,mbo,Nup93-1,Nup107,Nup58,Nup133,Nup98-96,Nup358,Caf1-55,
PwRT_Mitotic M-M/G1 phases	Reactome	239	36	10	0.000219271	polo,Nup214,Nup154,mbo,Nup93-1,Nup107,Nup58,Nup133,Nup98-96,Nup358,
FGoBP_protein localization	GO_BP_FLAT	397	132	22	0.000245106	Chc,polo,trp,Nup214,cher,Tapdelta,Cas,CG5885,beta'COP,alphaCOP,mbo,Kap-alpha3,Vps4,CG9240,Pex12,Tim17a2,Nup58,Ndc1,Tim23,Sec61alpha,mol,Slh,
PwRT_Host Interactions of HIV factors	Reactome	143	37	10	0.000281032	Nup214,Nup154,mbo,Kap-alpha3,Nup93-1,Nup107,Nup58,Nup133,Nup98-96,Nup358,
FC6675_SMAD protein import into nucleus	COMPLEAT	11	6	4	0.000427668	Nup214,Nup107,Nup58,Nup133,
FC3218_SMAD protein import into nucleus	COMPLEAT	6	3	3	0.000431374	Nup107,Nup133,Nup98-96,
FC3255_SMAD protein import into nucleus	COMPLEAT	6	3	3	0.000431374	Nup107,Nup133,Nup98-96,
FC3909_SMAD protein import into nucleus	COMPLEAT	6	3	3	0.000431374	Nup107,Nup133,Nup98-96,
FC4024_SMAD protein import into nucleus	COMPLEAT	6	3	3	0.000431374	Nup107,Nup133,Nup98-96,
FC4187_SMAD protein import into nucleus	COMPLEAT	6	3	3	0.000431374	Nup107,Nup133,Nup98-96,
FC4547_transmembrane receptor protein serine/threonine kinase signaling pathway	COMPLEAT	6	3	3	0.000431374	Nup107,Nup133,Nup98-96,
FC5527_SMAD protein import into nucleus	COMPLEAT	6	3	3	0.000431374	Nup107,Nup133,Nup98-96,
FC5546_SMAD protein import into nucleus	COMPLEAT	6	3	3	0.000431374	Nup107,Nup133,Nup98-96,
FC5680_SMAD protein import into nucleus	COMPLEAT	6	3	3	0.000431374	Nup107,Nup133,Nup98-96,
FC5915_SMAD protein import into nucleus	COMPLEAT	7	3	3	0.000431374	Nup107,Nup133,Nup98-96,
FC5937_SMAD protein import into nucleus	COMPLEAT	6	3	3	0.000431374	Nup107,Nup133,Nup98-96,
FC845_NPC subcomplex (NUP98, NUP107, NUP133, NUP160)	COMPLEAT	4	3	3	0.000431374	Nup107,Nup133,Nup98-96,
FGoMF_isoprenoid binding	GO_MF_FLAT	12	3	3	0.000431374	Cralbp,Pmi,PGRP-LD,
FGoMF_retinal binding	GO_MF_FLAT	8	3	3	0.000431374	Cralbp,Pmi,PGRP-LD,
FGoMF_retinoid binding	GO_MF_FLAT	10	3	3	0.000431374	Cralbp,Pmi,PGRP-LD,
PwRT_Interferon gamma signaling	Reactome	19	3	3	0.000431374	Fas2,sns,Rh7,
FC3504_protein import into nucleus	COMPLEAT	12	10	5	0.000439415	Nup214,Kap-alpha3,Nup107,Nup133,Nup98-96,
FGoBP_mRNA transport	GO_BP_FLAT	32	10	5	0.000439415	Nup214,Hel25E,mbo,Nup58,Ndc1,
FGoCC_nucleoplasm part	GO_CC_FLAT	267	10	5	0.000439415	hay,dre4,Hel25E,EloA,Caf1-55,
FGoBP_protein transport	GO_BP_FLAT	282	106	18	0.000743724	Chc,Nup214,Cas,CG5885,beta'COP,alphaCOP,mbo,Kap-alpha3,Vps4,CG9240,Pex12,Tim17a2,Nup58,Ndc1,Tim23,Sec61alpha,mol,Slh,
FGoCC_nucleoplasm	GO_CC_FLAT	292	11	5	0.000756408	hay,dre4,Hel25E,EloA,Caf1-55,
PwRT_Mitotic Prometaphase	Reactome	86	11	5	0.000756408	polo,Nup107,Nup133,Nup98-96,Nup358,
PwRT_Resolution of Sister Chromatid Cohesion	Reactome	79	11	5	0.000756408	polo,Nup107,Nup133,Nup98-96,Nup358,
FC1441_protein import into nucleus	COMPLEAT	10	7	4	0.000938875	Nup214,Nup93-1,Nup58,Nup98-96,
FC3782_SMAD protein import into nucleus	COMPLEAT	11	7	4	0.000938875	Nup214,Nup107,Nup133,Nup98-96,
FC4927_SMAD protein import into nucleus	COMPLEAT	12	7	4	0.000938875	Nup93-1,Nup107,Nup133,Nup98-96,
FGoBP_establishment of protein localization	GO_BP_FLAT	289	110	18	0.00117166	Chc,Nup214,Cas,CG5885,beta'COP,alphaCOP,mbo,Kap-alpha3,Vps4,CG9240,Pex12,Tim17a2,Nup58,Ndc1,Tim23,Sec61alpha,mol,Slh,
FGoBP_intracellular protein transport	GO_BP_FLAT	177	77	14	0.00149326	Chc,Nup214,Cas,CG5885,beta'COP,alphaCOP,mbo,Kap-alpha3,Vps4,CG9240,Pex12,Tim17a2,Sec61alpha,Slh,
FGoBP_phagocytosis, engulfment	GO_BP_FLAT	187	38	9	0.00161514	polo,Cas,alphaCOP,Vps4,Ptpmeg2,Fad2,CG4615,Nup98-96,Slh,
FGoBP_nuclear transport	GO_BP_FLAT	72	31	8	0.0016266	Nup214,Hel25E,Nup154,Cas,mbo,Kap-alpha3,Nup58,Nup133,
FGoBP_nucleocytoplasmic transport	GO_BP_FLAT	72	31	8	0.0016266	Nup214,Hel25E,Nup154,Cas,mbo,Kap-alpha3,Nup58,Nup133,
FC5063_SMAD protein import into nucleus	COMPLEAT	7	4	3	0.00162883	Nup107,Nup133,Nup98-96,
FC84_Nup 107-160 subcomplex	COMPLEAT	9	4	3	0.00162883	Nup107,Nup133,Nup98-96,
PwRT_Formation of HIV elongation complex in the absence of HIV Tat	Reactome	45	4	3	0.00162883	hay,dre4,EloA,
PwRT_Formation of HIV-1 elongation complex containing HIV-1 Tat	Reactome	46	4	3	0.00162883	hay,dre4,EloA,
PwRT_Formation of RNA Pol II elongation complex	Reactome	45	4	3	0.00162883	hay,dre4,EloA,
PwRT_HIV Transcription Elongation	Reactome	46	4	3	0.00162883	hay,dre4,EloA,
PwRT_RNA Polymerase II Pre-transcription Events	Reactome	65	4	3	0.00162883	hay,dre4,EloA,
PwRT_RNA Polymerase II Transcription Elongation	Reactome	45	4	3	0.00162883	hay,dre4,EloA,
PwRT_RNA Polymerase II Transcription	Reactome	115	4	3	0.00162883	hay,dre4,EloA,
PwRT_Tat-mediated elongation of the HIV-1 transcript	Reactome	46	4	3	0.00162883	hay,dre4,EloA,
PwRT_Transcription of the HIV genome	Reactome	68	4	3	0.00162883	hay,dre4,EloA,
FC3837_SMAD protein import into nucleus	COMPLEAT	13	8	4	0.00176696	Nup214,Nup154,Nup107,Nup58,
FC3929_SMAD protein import into nucleus	COMPLEAT	13	8	4	0.00176696	Nup214,Nup107,Nup58,Nup133,
FGoCC_nuclear lumen	GO_CC_FLAT	420	13	5	0.00185829	hay,dre4,Hel25E,EloA,Caf1-55,
FGoBP_cellular protein localization	GO_BP_FLAT	182	80	14	0.00218942	Chc,Nup214,Cas,CG5885,beta'COP,alphaCOP,mbo,Kap-alpha3,Vps4,CG9240,Pex12,Tim17a2,Sec61alpha,Slh,
FGoBP_phagocytosis	GO_BP_FLAT	197	41	9	0.00284586	polo,Cas,alphaCOP,Vps4,Ptpmeg2,Fad2,CG4615,Nup98-96,Slh,
FC5769_SMAD protein import into nucleus	COMPLEAT	13	9	4	0.00299331	Nup214,Nup107,Nup133,Nup98-96,
FGoMF_small conjugating protein binding	GO_MF_FLAT	66	9	4	0.00299331	polo,Hel25E,Cas,Caf1-55,
FGoMF_SUMO binding	GO_MF_FLAT	65	9	4	0.00299331	polo,Hel25E,Cas,Caf1-55,
FGoBP_cellular macromolecule localization	GO_BP_FLAT	247	84	14	0.00351732	Chc,Nup214,Cas,CG5885,beta'COP,alphaCOP,mbo,Kap-alpha3,Vps4,CG9240,Pex12,Tim17a2,Sec61alpha,Slh,
FC402_CEN complex	COMPLEAT	36	5	3	0.00384477	dre4,Nup93-1,pic,
FC929_ICEN	COMPLEAT	41	5	3	0.00384477	dre4,Nup93-1,pic,
FGoCC_integral to peroxisomal membrane	GO_CC_FLAT	5	5	3	0.00384477	CG1662,Pmp70,Pex12,
FGoCC_intrinsic to peroxisomal membrane	GO_CC_FLAT	5	5	3	0.00384477	CG1662,Pmp70,Pex12,
TFTar_mod(mdg4)	TF_target	1477	244	30	0.00390802	Chc,hay,dre4,polo,rt,Nup214,cher,Nup93-1,Vps4,Tsp42Ee,CG9663,frj,Tsp47F,otk2,CG11961,CG10051,mahj,CG6928,CG3902,CG6293,Sur-8,Nup58,Npl4,Pmi,Tre1,Fili,Sec61alpha,PGRP-LD,VhaAC45,Slh,
FGoCC_organelle membrane	GO_CC_FLAT	446	194	25	0.00462227	Chc,Dhod,Fur1,Sply,Tapdelta,Vha36-1,CG5885,beta'COP,alphaCOP,VhaPPA1-1,Vha100-1,CG1662,Pmp70,Pex12,mge,Tim17a2,COX7AL,CG11753,CG17119,CLS,CG13978,Tim23,Sec61alpha,mol,Vha16-1,
FGoBP_protein targeting	GO_BP_FLAT	110	52	10	0.00469355	Nup214,Cas,CG5885,mbo,Kap-alpha3,CG9240,Pex12,Tim17a2,Sec61alpha,Slh,
FGoBP_DNA repair	GO_BP_FLAT	102	10	4	0.0046959	hay,dre4,pic,Caf1-55,
PwRT_Translation	Reactome	164	16	5	0.00522766	Elf,Tapdelta,CG5885,eIF3-S10,Sec61alpha,
FC1824_Translocon-associated protein complex (TRAP complex)	COMPLEAT	2	2	2	0.00574183	Tapdelta,CG5885,
FC2132_Coatomer-Arf1 complex	COMPLEAT	8	2	2	0.00574183	beta'COP,alphaCOP,
FC2819_retrograde vesicle-mediated transport, Golgi to ER	COMPLEAT	4	2	2	0.00574183	beta'COP,alphaCOP,
FC4344_retrograde vesicle-mediated transport, Golgi to ER	COMPLEAT	3	2	2	0.00574183	beta'COP,alphaCOP,
FC452_COPI	COMPLEAT	8	2	2	0.00574183	beta'COP,alphaCOP,
FC539_Coatomer complex	COMPLEAT	7	2	2	0.00574183	beta'COP,alphaCOP,
FC5526_regulation of transcription, DNA-dependent	COMPLEAT	11	2	2	0.00574183	dre4,Kap-alpha3,
FC5994_retrograde vesicle-mediated transport, Golgi to ER	COMPLEAT	6	2	2	0.00574183	beta'COP,alphaCOP,
FGoCC_transcription elongation factor complex	GO_CC_FLAT	16	2	2	0.00574183	dre4,EloA,
PwRT_Elongation arrest and recovery	Reactome	33	2	2	0.00574183	dre4,EloA,
PwRT_HIV elongation arrest and recovery	Reactome	33	2	2	0.00574183	dre4,EloA,
PwRT_Pausing and recovery of HIV elongation	Reactome	33	2	2	0.00574183	dre4,EloA,
PwRT_Pausing and recovery of Tat-mediated HIV elongation	Reactome	34	2	2	0.00574183	dre4,EloA,
PwRT_Tat-mediated HIV elongation arrest and recovery	Reactome	34	2	2	0.00574183	dre4,EloA,
FGoBP_transmembrane transport	GO_BP_FLAT	114	72	12	0.00679725	Nup214,Vha36-1,mbo,VhaPPA1-1,Vha100-1,Tret1-2,Tim17a2,Nup58,Ndc1,Sec61alpha,VhaAC45,Vha16-1,
FGoBP_DNA metabolic process	GO_BP_FLAT	223	11	4	0.00694704	hay,dre4,pic,Caf1-55,
FGoMF_vitamin binding	GO_MF_FLAT	105	11	4	0.00694704	Sply,Cralbp,Pmi,PGRP-LD,
FC5573_SMAD protein import into nucleus	COMPLEAT	9	6	3	0.00726187	Nup107,Nup133,Nup98-96,
FC5713_SMAD protein import into nucleus	COMPLEAT	12	6	3	0.00726187	Nup214,Nup107,Nup58,
FGoCC_Golgi-associated vesicle membrane	GO_CC_FLAT	13	6	3	0.00726187	Chc,beta'COP,alphaCOP,
FGoMF_octopamine receptor activity	GO_MF_FLAT	6	6	3	0.00726187	Oct-TyrR,Oamb,Octbeta2R,
PwRT_Transcription	Reactome	252	6	3	0.00726187	hay,dre4,EloA,
PwRT_Mitotic Anaphase	Reactome	158	18	5	0.00905347	polo,Nup107,Nup133,Nup98-96,Nup358,
PwRT_Mitotic Metaphase and Anaphase	Reactome	159	18	5	0.00905347	polo,Nup107,Nup133,Nup98-96,Nup358,
PwRT_Separation of Sister Chromatids	Reactome	150	18	5	0.00905347	polo,Nup107,Nup133,Nup98-96,Nup358,
TFTar_E(z)	TF_target	920	142	19	0.00905684	Dhod,Fur1,Nup214,sns,Ptpmeg2,Tsp42Ee,CG9663,CG3702,frj,otk2,CG11753,CG11880,CG11897,Pmi,CG33116,CG34396,Sec61alpha,PGRP-LD,Slh,
FGoBP_mitotic spindle organization	GO_BP_FLAT	195	12	4	0.00981173	polo,Hel25E,VhaPPA1-1,eIF3-S10,
FGoBP_cellular response to stress	GO_BP_FLAT	179	26	6	0.0112497	hay,dre4,Atg12,Sec61alpha,pic,Caf1-55,
FGoCC_integral to organelle membrane	GO_CC_FLAT	31	26	6	0.0112497	Fur1,Sply,CG5885,CG1662,Pmp70,Pex12,
TFTar_disco	TF_target	907	156	20	0.0119026	Chc,Dhod,dre4,Fur1,ogre,Elf,sns,Kap-alpha3,Ptpmeg2,CG14194,nAChRbeta3,CG9663,frj,CG3902,Nup98-96,Fili,Sec61alpha,VhaAC45,Caf1-55,Slh,
FC388_Sec61 translocon complex	COMPLEAT	8	7	3	0.0120041	Tapdelta,CG5885,Sec61alpha,
FC4088_SMAD protein import into nucleus	COMPLEAT	11	7	3	0.0120041	Nup214,Kap-alpha3,Nup93-1,
FGoCC_rough endoplasmic reticulum membrane	GO_CC_FLAT	12	7	3	0.0120041	Tapdelta,CG5885,Sec61alpha,
FGoCC_translocon complex	GO_CC_FLAT	8	7	3	0.0120041	Tapdelta,CG5885,Sec61alpha,
PwRT_Immune System	Reactome	830	167	21	0.0124121	Chc,Fas2,trp,Nup214,cher,Nup154,Tor,sns,mbo,Kap-alpha3,Nup93-1,Nup107,p24-1,mahj,Atg12,Rh7,Nup58,Nup133,Nup98-96,Nup358,Sec61alpha,
FGoBP_regulation of cellular localization	GO_BP_FLAT	70	13	4	0.0133466	Cas,mbo,Kap-alpha3,Syngr,
FGoBP_response to DNA damage stimulus	GO_BP_FLAT	115	13	4	0.0133466	hay,dre4,pic,Caf1-55,
FGoBP_learning or memory	GO_BP_FLAT	78	20	5	0.014471	eag,Fas2,trp,cher,mol,
FC1899_Translocon-associated protein (TRAP) complex	COMPLEAT	4	3	2	0.0163627	Tapdelta,CG5885,
FC203_protein import into nucleus	COMPLEAT	4	3	2	0.0163627	Nup214,mbo,
FC2767_Nup84p complex	COMPLEAT	5	3	2	0.0163627	Nup107,Nup98-96,
FC306_SMAD protein import into nucleus	COMPLEAT	10	3	2	0.0163627	Nup107,Nup98-96,
FC3191_protein import into nucleus	COMPLEAT	6	3	2	0.0163627	Nup214,mbo,
FC4227_protein targeting to mitochondrion	COMPLEAT	9	3	2	0.0163627	mge,Tim23,
FC4732_protein import into nucleus	COMPLEAT	4	3	2	0.0163627	Nup214,mbo,
FC5623_phagocytosis, engulfment	COMPLEAT	11	3	2	0.0163627	beta'COP,alphaCOP,
FC5760_rhodopsin mediated phototransduction	COMPLEAT	5	3	2	0.0163627	trp,Oamb,
FC5766_intracellular protein transport	COMPLEAT	7	3	2	0.0163627	mge,Tim23,
FC6609_nucleocytoplasmic transport	COMPLEAT	6	3	2	0.0163627	Nup214,Nup58,
FC99_Nup82 nuclear pore subcomplex	COMPLEAT	3	3	2	0.0163627	Nup214,Nup58,
FGoBP_DNA replication	GO_BP_FLAT	97	3	2	0.0163627	dre4,Caf1-55,
FGoBP_octopamine/tyramine signaling pathway	GO_BP_FLAT	3	3	2	0.0163627	Oct-TyrR,Oamb,
FGoBP_retrograde vesicle-mediated transport, Golgi to ER	GO_BP_FLAT	9	3	2	0.0163627	beta'COP,alphaCOP,
FGoCC_COPI coated vesicle membrane	GO_CC_FLAT	9	3	2	0.0163627	beta'COP,alphaCOP,
FGoCC_COPI vesicle coat	GO_CC_FLAT	9	3	2	0.0163627	beta'COP,alphaCOP,
FGoCC_signal recognition particle	GO_CC_FLAT	10	3	2	0.0163627	Tapdelta,CG5885,
FGoCC_signal recognition particle, endoplasmic reticulum targeting	GO_CC_FLAT	10	3	2	0.0163627	Tapdelta,CG5885,
FGoMF_translation factor activity, nucleic acid binding	GO_MF_FLAT	83	3	2	0.0163627	Elf,eIF3-S10,
PwRT_COPI Mediated Transport	Reactome	11	3	2	0.0163627	beta'COP,alphaCOP,
PwRT_Golgi to ER Retrograde Transport	Reactome	11	3	2	0.0163627	beta'COP,alphaCOP,
FGoBP_endocytosis	GO_BP_FLAT	260	62	10	0.0164443	Chc,polo,Cas,alphaCOP,Vps4,Ptpmeg2,Fad2,CG4615,Nup98-96,Slh,
FGoBP_membrane invagination	GO_BP_FLAT	260	62	10	0.0164443	Chc,polo,Cas,alphaCOP,Vps4,Ptpmeg2,Fad2,CG4615,Nup98-96,Slh,
FGoBP_olfactory learning	GO_BP_FLAT	49	14	4	0.0175992	Fas2,trp,cher,mol,
FGoMF_lipid binding	GO_MF_FLAT	126	14	4	0.0175992	CG14232,Cralbp,Pmi,PGRP-LD,
FGoCC_Golgi membrane	GO_CC_FLAT	41	21	5	0.0178541	Chc,Fur1,beta'COP,alphaCOP,CG11753,
PwRT_Glycerophospholipid biosynthesis	Reactome	72	21	5	0.0178541	frj,oys,CLS,CG11880,CG33116,
FC4256_intracellular protein transport	COMPLEAT	15	8	3	0.0181464	Kap-alpha3,Vps4,Sec61alpha,
FC5377_putative complex without known function	COMPLEAT	15	8	3	0.0181464	Tapdelta,CG5885,mge,
FC5888_intracellular protein transport	COMPLEAT	15	8	3	0.0181464	Kap-alpha3,Vps4,Sec61alpha,
FGoBP_development of primary sexual characteristics	GO_BP_FLAT	36	8	3	0.0181464	Fas2,Tor,foi,
FGoCC_ribonucleoprotein complex	GO_CC_FLAT	387	8	3	0.0181464	Hel25E,Tapdelta,CG5885,
FGoCC_rough endoplasmic reticulum	GO_CC_FLAT	14	8	3	0.0181464	Tapdelta,CG5885,Sec61alpha,
FGoCC_vesicle coat	GO_CC_FLAT	18	8	3	0.0181464	Chc,beta'COP,alphaCOP,
PwRT_Histamine receptors	Reactome	8	8	3	0.0181464	Oct-TyrR,Octbeta2R,AdoR,
FGoBP_olfactory behavior	GO_BP_FLAT	96	22	5	0.0217224	Fas2,trp,cher,Or49a,mol,
FGoBP_glycosaminoglycan catabolic process	GO_BP_FLAT	18	15	4	0.0226078	Cralbp,PGRP-LA,Pmi,PGRP-LD,
FGoBP_peptidoglycan catabolic process	GO_BP_FLAT	16	15	4	0.0226078	Cralbp,PGRP-LA,Pmi,PGRP-LD,
FGoBP_peptidoglycan metabolic process	GO_BP_FLAT	16	15	4	0.0226078	Cralbp,PGRP-LA,Pmi,PGRP-LD,
FGoBP_spindle organization	GO_BP_FLAT	226	15	4	0.0226078	polo,Hel25E,VhaPPA1-1,eIF3-S10,
FGoMF_N-acetylmuramoyl-L-alanine amidase activity	GO_MF_FLAT	15	15	4	0.0226078	Cralbp,PGRP-LA,Pmi,PGRP-LD,
FGoMF_peptidoglycan binding	GO_MF_FLAT	16	15	4	0.0226078	Cralbp,PGRP-LA,Pmi,PGRP-LD,
FC4356_cellular protein localization	COMPLEAT	15	9	3	0.025723	Tapdelta,Vps4,Sec61alpha,
FC6429_intracellular protein transport	COMPLEAT	15	9	3	0.025723	Kap-alpha3,Vps4,Sec61alpha,
FGoBP_regulation of establishment of protein localization	GO_BP_FLAT	34	9	3	0.025723	Cas,mbo,Kap-alpha3,
FGoBP_regulation of intracellular protein transport	GO_BP_FLAT	32	9	3	0.025723	Cas,mbo,Kap-alpha3,
FGoBP_regulation of intracellular transport	GO_BP_FLAT	35	9	3	0.025723	Cas,mbo,Kap-alpha3,
FGoBP_regulation of nucleocytoplasmic transport	GO_BP_FLAT	34	9	3	0.025723	Cas,mbo,Kap-alpha3,
FGoBP_regulation of protein transport	GO_BP_FLAT	34	9	3	0.025723	Cas,mbo,Kap-alpha3,
FGoBP_sex differentiation	GO_BP_FLAT	60	9	3	0.025723	Fas2,Tor,foi,
miRTar_miR-986	microRNA_target	28	9	3	0.025723	CG2781,CG8630,Slh,
PwRT_Linoleic acid (LA) metabolism	Reactome	12	9	3	0.025723	Pmp70,CG2781,CG5326,
FGoBP_membrane organization	GO_BP_FLAT	323	76	11	0.0259401	Chc,polo,Cas,beta'COP,alphaCOP,Vps4,Ptpmeg2,Fad2,CG4615,Nup98-96,Slh,
FGoMF_structural molecule activity	GO_MF_FLAT	463	23	5	0.0260984	Chc,Nup154,beta'COP,alphaCOP,Npl4,
FGoBP_aminoglycan catabolic process	GO_BP_FLAT	36	16	4	0.0284012	Cralbp,PGRP-LA,Pmi,PGRP-LD,
FGoBP_learning	GO_BP_FLAT	56	16	4	0.0284012	Fas2,trp,cher,mol,
FGoBP_polysaccharide catabolic process	GO_BP_FLAT	37	16	4	0.0284012	Cralbp,PGRP-LA,Pmi,PGRP-LD,
PwRT_alpha-linolenic (omega3) and linoleic (omega6) acid metabolism	Reactome	20	16	4	0.0284012	Pmp70,Acox57D-d,CG2781,CG5326,
PwRT_alpha-linolenic acid (ALA) metabolism	Reactome	20	16	4	0.0284012	Pmp70,Acox57D-d,CG2781,CG5326,
FGoBP_vesicle-mediated transport	GO_BP_FLAT	391	108	14	0.0308201	Chc,polo,Tor,Cas,beta'COP,alphaCOP,Vps4,Ptpmeg2,Fad2,CG4615,p24-1,Syngr,Nup98-96,Slh,
FGoCC_intracellular organelle lumen	GO_CC_FLAT	591	24	5	0.0310012	hay,dre4,Hel25E,EloA,Caf1-55,
FGoCC_organelle lumen	GO_CC_FLAT	591	24	5	0.0310012	hay,dre4,Hel25E,EloA,Caf1-55,
FC3957_SMAD protein import into nucleus	COMPLEAT	6	4	2	0.0310967	Nup214,Nup107,
FC4302_dendrite morphogenesis	COMPLEAT	9	4	2	0.0310967	Chc,Tor,
FC4904_protein targeting to mitochondrion	COMPLEAT	9	4	2	0.0310967	mge,Tim23,
FGoBP_regulation of alternative nuclear mRNA splicing, via spliceosome	GO_BP_FLAT	59	4	2	0.0310967	hay,Hel25E,
FGoBP_transcription from RNA polymerase II promoter	GO_BP_FLAT	100	4	2	0.0310967	hay,EloA,
FGoCC_COPI-coated vesicle	GO_CC_FLAT	10	4	2	0.0310967	beta'COP,alphaCOP,
FGoCC_transcription factor complex	GO_CC_FLAT	80	4	2	0.0310967	hay,Caf1-55,
FGoMF_ATP-dependent helicase activity	GO_MF_FLAT	80	4	2	0.0310967	hay,Hel25E,
FGoMF_purine NTP-dependent helicase activity	GO_MF_FLAT	80	4	2	0.0310967	hay,Hel25E,
FGoMF_structural constituent of nuclear pore	GO_MF_FLAT	4	4	2	0.0310967	Nup154,Npl4,
PwRT_Dopamine receptors	Reactome	4	4	2	0.0310967	Octbeta2R,Dop2R,
FC3144_protein N-linked glycosylation via asparagine	COMPLEAT	15	10	3	0.0347345	CG8630,CG30008,Sec61alpha,
FC3840_protein localization	COMPLEAT	15	10	3	0.0347345	Tapdelta,CG5885,mge,
FC6294_protein N-linked glycosylation via asparagine	COMPLEAT	15	10	3	0.0347345	p24-1,CG30008,Sec61alpha,
FC6495_protein N-linked glycosylation via asparagine	COMPLEAT	14	10	3	0.0347345	CG30008,CG33116,Sec61alpha,
FGoBP_regulation of protein localization	GO_BP_FLAT	39	10	3	0.0347345	Cas,mbo,Kap-alpha3,
FGoCC_intrinsic to organelle membrane	GO_CC_FLAT	40	33	6	0.0348026	Fur1,Sply,CG5885,CG1662,Pmp70,Pex12,
FGoMF_glycosaminoglycan binding	GO_MF_FLAT	22	17	4	0.034999	Cralbp,PGRP-LA,Pmi,PGRP-LD,
FGoBP_chemosensory behavior	GO_BP_FLAT	111	25	5	0.0364464	Fas2,trp,cher,Or49a,mol,
FGoCC_membrane-enclosed lumen	GO_CC_FLAT	607	25	5	0.0364464	hay,dre4,Hel25E,EloA,Caf1-55,
PwRT_Disease	Reactome	843	186	21	0.0377353	hay,dre4,Fur1,Nup214,Nup154,Tor,Vha36-1,mbo,Kap-alpha3,Nup93-1,Vps4,Nup107,VhaPPA1-1,Vha100-1,Nup58,Nup133,EloA,Nup98-96,Nup358,CG11897,Vha16-1,
TFTar_pho	TF_target	1795	242	26	0.0378474	Chc,Nup214,cher,foi,alphaCOP,Nup93-1,Ptpmeg2,VhaPPA1-1,Tsp42Ee,CG4615,Pmp70,CG9663,CG8086,oys,CG12004,CG11537,mge,CG6928,CG3902,Sur-8,Nup358,Pmi,VhaAC45,Vha16-1,Caf1-55,Slh,
FGoBP_protein localization in organelle	GO_BP_FLAT	92	43	7	0.0403236	Nup214,Cas,mbo,Kap-alpha3,CG9240,Tim17a2,Sec61alpha,
PwRT_Amine ligand-binding receptors	Reactome	18	18	4	0.042412	Oct-TyrR,Octbeta2R,AdoR,Dop2R,
FGoBP_protein import	GO_BP_FLAT	71	35	6	0.0450017	Nup214,Cas,mbo,Kap-alpha3,CG9240,Tim17a2,
FC5539_cotranslational protein targeting to membrane	COMPLEAT	15	11	3	0.0451549	Tapdelta,CG5885,Sec61alpha,
FC6640_intracellular protein transport	COMPLEAT	15	11	3	0.0451549	Chc,Kap-alpha3,Sec61alpha,
PwRT_Voltage gated Potassium channels	Reactome	11	11	3	0.0451549	eag,KCNQ,Shawl,
PwRT_Metabolism of carbohydrates	Reactome	211	73	10	0.0460834	Nup214,Nup154,mbo,Nup93-1,Nup107,Nup58,Nup133,Nup98-96,Nup358,CG11897,
TFTar_TfIIB	TF_target	1553	213	23	0.047407	Dhod,Fas2,polo,sog,Nup214,Hel25E,Elf,beta'COP,Ptpmeg2,Tsp42Ee,CG1662,nAChRbeta3,frj,CG12004,eIF3-S10,Sur-8,EloA,Nup98-96,Atg8a,CG33116,VhaAC45,Vha16-1,Slh,
FC1379_Nsp1p complex	COMPLEAT	6	5	2	0.0492646	Nup93-1,Nup58,
FC1954_mitochondrial inner membrane presequence translocase complex	COMPLEAT	15	5	2	0.0492646	Tim17a2,Tim23,
FC55_HTR1A-EDG1 complex	COMPLEAT	5	5	2	0.0492646	Oct-TyrR,AdoR,
FC5505_protein import into nucleus	COMPLEAT	8	5	2	0.0492646	Cas,Kap-alpha3,
FGoBP_regulation of heart contraction	GO_BP_FLAT	15	5	2	0.0492646	eag,KCNQ,
FGoBP_regulation of mRNA processing	GO_BP_FLAT	65	5	2	0.0492646	hay,Hel25E,
FGoBP_regulation of nuclear mRNA splicing, via spliceosome	GO_BP_FLAT	65	5	2	0.0492646	hay,Hel25E,
FGoMF_calcitonin receptor activity	GO_MF_FLAT	5	5	2	0.0492646	Dh44-R1,Pdfr,
FGoMF_helicase activity	GO_MF_FLAT	111	5	2	0.0492646	hay,Hel25E,
PwBC_Regulation of ck1/cdk5 by type 1 glutamate receptors	BioCarta	28	5	2	0.0492646	Octbeta2R,Dop2R,
miRTar_miR-1014	microRNA_target	383	84	11	0.0495878	foi,Vha100-1,Fad2,CG14194,Rh7,CG11897,AdoR,Fili,CG34396,Sec61alpha,Cngl,
FGoBP_macromolecule catabolic process	GO_BP_FLAT	282	45	7	0.0500085	Cralbp,PGRP-LA,Atg12,Npl4,Pmi,PGRP-LD,pic,
FGoBP_carbohydrate catabolic process	GO_BP_FLAT	88	19	4	0.0506426	Cralbp,PGRP-LA,Pmi,PGRP-LD,
FGoBP_glycosaminoglycan metabolic process	GO_BP_FLAT	34	19	4	0.0506426	Cralbp,PGRP-LA,Pmi,PGRP-LD,
FGoMF_hydrolase activity, acting on carbon-nitrogen (but not peptide) bonds, in linear amides	GO_MF_FLAT	64	19	4	0.0506426	Cralbp,PGRP-LA,Pmi,PGRP-LD,
FC3902_cellular macromolecule metabolic process	COMPLEAT	138	36	6	0.0507335	Chc,Hel25E,Tapdelta,Kap-alpha3,Vps4,Sec61alpha,
TFTar_Snr1	TF_target	171	37	6	0.0568943	Nup107,CG3702,frj,CG12004,CG32000,Vha16-1,
FC3393_protein targeting	COMPLEAT	15	12	3	0.0569359	Sply,frj,Sec61alpha,
FC5860_regulation of cellular process	COMPLEAT	27	12	3	0.0569359	Chc,Hel25E,Vps4,
FGoCC_coated vesicle membrane	GO_CC_FLAT	22	12	3	0.0569359	Chc,beta'COP,alphaCOP,
FGoCC_cytoplasmic vesicle membrane	GO_CC_FLAT	23	12	3	0.0569359	Chc,beta'COP,alphaCOP,
FGoCC_cytoplasmic vesicle part	GO_CC_FLAT	23	12	3	0.0569359	Chc,beta'COP,alphaCOP,
FGoCC_Golgi-associated vesicle	GO_CC_FLAT	21	12	3	0.0569359	Chc,beta'COP,alphaCOP,
FGoCC_microbody membrane	GO_CC_FLAT	15	12	3	0.0569359	CG1662,Pmp70,Pex12,
FGoCC_microbody part	GO_CC_FLAT	15	12	3	0.0569359	CG1662,Pmp70,Pex12,
FGoCC_peroxisomal membrane	GO_CC_FLAT	15	12	3	0.0569359	CG1662,Pmp70,Pex12,
FGoCC_peroxisomal part	GO_CC_FLAT	15	12	3	0.0569359	CG1662,Pmp70,Pex12,
FGoMF_macromolecule transmembrane transporter activity	GO_MF_FLAT	25	12	3	0.0569359	mge,Tim17a2,Sec61alpha,
FGoMF_P-P-bond-hydrolysis-driven protein transmembrane transporter activity	GO_MF_FLAT	25	12	3	0.0569359	mge,Tim17a2,Sec61alpha,
FGoBP_carboxylic acid biosynthetic process	GO_BP_FLAT	65	20	4	0.0596855	Fad2,CG2781,CG8630,AsnS,
FGoBP_organic acid biosynthetic process	GO_BP_FLAT	65	20	4	0.0596855	Fad2,CG2781,CG8630,AsnS,
FGoBP_transcription	GO_BP_FLAT	464	20	4	0.0596855	hay,dre4,EloA,Caf1-55,
FGoMF_amine receptor activity	GO_MF_FLAT	21	20	4	0.0596855	Oct-TyrR,Oamb,Octbeta2R,Dop2R,
FGoMF_protein transmembrane transporter activity	GO_MF_FLAT	36	20	4	0.0596855	Kap-alpha3,mge,Tim17a2,Sec61alpha,
PwRT_Class B/2 (Secretin family receptors)	Reactome	34	20	4	0.0596855	mthl3,Dh44-R1,CG11318,Pdfr,
FGoBP_hydrogen transport	GO_BP_FLAT	66	38	6	0.0634872	Vha36-1,VhaPPA1-1,Vha100-1,Ndae1,VhaAC45,Vha16-1,
FGoBP_proton transport	GO_BP_FLAT	65	38	6	0.0634872	Vha36-1,VhaPPA1-1,Vha100-1,Ndae1,VhaAC45,Vha16-1,
FC3935_cellular macromolecule metabolic process	COMPLEAT	67	21	4	0.0695282	Chc,Hel25E,Kap-alpha3,Sec61alpha,
FC3789_protein targeting	COMPLEAT	15	13	3	0.0700127	Sply,Kap-alpha3,Sec61alpha,
FGoBP_cytokinesis	GO_BP_FLAT	81	13	3	0.0700127	polo,Fad2,Caf1-55,
FGoBP_modification-dependent macromolecule catabolic process	GO_BP_FLAT	171	13	3	0.0700127	Atg12,Npl4,pic,
FGoBP_modification-dependent protein catabolic process	GO_BP_FLAT	170	13	3	0.0700127	Atg12,Npl4,pic,
FGoCC_chromosome	GO_CC_FLAT	430	13	3	0.0700127	dre4,polo,Caf1-55,
FGoCC_vesicle membrane	GO_CC_FLAT	27	13	3	0.0700127	Chc,beta'COP,alphaCOP,
PwRT_SRP-dependent cotranslational protein targeting to membrane	Reactome	114	13	3	0.0700127	Tapdelta,CG5885,Sec61alpha,
FGoMF_P-P-bond-hydrolysis-driven transmembrane transporter activity	GO_MF_FLAT	161	121	14	0.0700319	Vha36-1,VhaPPA1-1,Vha100-1,Pmp70,CG9663,CG7627,mge,Tim17a2,CG11897,CG32000,Sec61alpha,VhaAC45,Vha16-1,CG17646,
FGoMF_primary active transmembrane transporter activity	GO_MF_FLAT	161	121	14	0.0700319	Vha36-1,VhaPPA1-1,Vha100-1,Pmp70,CG9663,CG7627,mge,Tim17a2,CG11897,CG32000,Sec61alpha,VhaAC45,Vha16-1,CG17646,
FC1070_CFTR-NHERF-beta(2)AR signaling complex	COMPLEAT	7	6	2	0.070266	Octbeta2R,AdoR,
FC1097_HTR1A-EDG3 complex	COMPLEAT	6	6	2	0.070266	Oct-TyrR,AdoR,
FC2308_PRKAC-AKAP5-ADRB1 complex	COMPLEAT	9	6	2	0.070266	Octbeta2R,AdoR,
FC2653_beta(1)-AR receptosome (ADRB1-SAP97-AKAP79-PRKAR2A)	COMPLEAT	9	6	2	0.070266	Octbeta2R,AdoR,
FC4353_intracellular pH reduction	COMPLEAT	7	6	2	0.070266	Vha36-1,Vha100-1,
FC4369_protein import into nucleus	COMPLEAT	8	6	2	0.070266	Cas,Kap-alpha3,
FC444_BKCA-beta2AR complex	COMPLEAT	6	6	2	0.070266	Octbeta2R,AdoR,
FC45_intracellular pH reduction	COMPLEAT	9	6	2	0.070266	Vha100-1,VhaAC45,
FC4886_protein N-linked glycosylation via asparagine	COMPLEAT	7	6	2	0.070266	Tapdelta,Sec61alpha,
FC5300_small GTPase mediated signal transduction	COMPLEAT	15	6	2	0.070266	Hel25E,Tapdelta,
FC5810_protein import into nucleus	COMPLEAT	9	6	2	0.070266	Cas,Kap-alpha3,
FGoBP_branch fusion, open tracheal system	GO_BP_FLAT	16	6	2	0.070266	foi,mbo,
FGoBP_gonad development	GO_BP_FLAT	30	6	2	0.070266	Tor,foi,
FGoBP_nuclear export	GO_BP_FLAT	31	6	2	0.070266	Hel25E,Cas,
FGoBP_organic alcohol transport	GO_BP_FLAT	6	6	2	0.070266	DAT,CG11537,
FGoBP_positive regulation of intracellular transport	GO_BP_FLAT	19	6	2	0.070266	Cas,Kap-alpha3,
FGoBP_positive regulation of NFAT protein import into nucleus	GO_BP_FLAT	18	6	2	0.070266	Cas,Kap-alpha3,
FGoBP_positive regulation of nucleocytoplasmic transport	GO_BP_FLAT	19	6	2	0.070266	Cas,Kap-alpha3,
FGoBP_positive regulation of protein import into nucleus	GO_BP_FLAT	19	6	2	0.070266	Cas,Kap-alpha3,
FGoBP_positive regulation of protein transport	GO_BP_FLAT	19	6	2	0.070266	Cas,Kap-alpha3,
FGoBP_positive regulation of transcription factor import into nucleus	GO_BP_FLAT	19	6	2	0.070266	Cas,Kap-alpha3,
FGoBP_regulation of NFAT protein import into nucleus	GO_BP_FLAT	18	6	2	0.070266	Cas,Kap-alpha3,
FGoBP_regulation of RNA splicing	GO_BP_FLAT	68	6	2	0.070266	hay,Hel25E,
FGoBP_regulation of transcription factor import into nucleus	GO_BP_FLAT	22	6	2	0.070266	Cas,Kap-alpha3,
FGoBP_reproductive structure development	GO_BP_FLAT	30	6	2	0.070266	Tor,foi,
FGoBP_RNA biosynthetic process	GO_BP_FLAT	135	6	2	0.070266	hay,EloA,
FGoBP_transcription, DNA-dependent	GO_BP_FLAT	132	6	2	0.070266	hay,EloA,
FGoBP_translation	GO_BP_FLAT	518	6	2	0.070266	Elf,eIF3-S10,
FGoBP_tube fusion	GO_BP_FLAT	16	6	2	0.070266	foi,mbo,
PwBC_mTOR Signaling	BioCarta	28	6	2	0.070266	Tor,eIF3-S10,
PwRT_Dual incision reaction in GG-NER	Reactome	21	6	2	0.070266	hay,pic,
PwRT_Formation of incision complex in GG-NER	Reactome	21	6	2	0.070266	hay,pic,
PwRT_Global Genomic NER (GG-NER)	Reactome	34	6	2	0.070266	hay,pic,
PwRT_Nucleotide Excision Repair	Reactome	52	6	2	0.070266	hay,pic,
PwRT_Synthesis, Secretion, and Deacylation of Ghrelin	Reactome	12	6	2	0.070266	Fur1,oys,
FGoBP_regulation of RNA metabolic process	GO_BP_FLAT	683	30	5	0.0720897	eag,hay,Hel25E,Octbeta2R,Caf1-55,
PwRT_Phospholipid metabolism	Reactome	101	30	5	0.0720897	frj,oys,CLS,CG11880,CG33116,
TFTar_mip130	TF_target	1656	246	25	0.0725907	hay,polo,Tor,Cas,Vps4,Nup107,VhaPPA1-1,Vha100-1,CG4615,p24-1,Ent1,mahj,mge,COX7AL,Ndc1,Nup358,Npl4,CLS,Pmi,CG33116,Sec61alpha,CG42340,pic,CG17646,Slh,
FGoBP_behavior	GO_BP_FLAT	431	90	11	0.0748667	eag,Fas2,hay,trp,ogre,cher,Fad2,Or49a,DAT,mol,Pdfr,
FC1023_translation release factor complex	COMPLEAT	2	1	1	0.0759907	Elf,
FC1032_Cdc48p complex	COMPLEAT	3	1	1	0.0759907	Npl4,
FC1064_EIF3 complex (EIF3A, EIF3B, EIF3G, EIF3I, EIF3J)	COMPLEAT	6	1	1	0.0759907	eIF3-S10,
FC108_putative complex without known function	COMPLEAT	2	1	1	0.0759907	Tre1,
FC1099_TREX	COMPLEAT	6	1	1	0.0759907	Hel25E,
FC110_DDB complex	COMPLEAT	2	1	1	0.0759907	pic,
FC1104_Clathrin	COMPLEAT	2	1	1	0.0759907	Chc,
FC1115_LINC core complex	COMPLEAT	8	1	1	0.0759907	Caf1-55,
FC1117_Ubiquitin E3 ligase (DDB1, DDB2, CUL4A, CUL4B, RBX1)	COMPLEAT	7	1	1	0.0759907	pic,
FC1127_CF IIAm complex (Cleavage factor IIAm complex)	COMPLEAT	18	1	1	0.0759907	hay,
FC1153_cellular process	COMPLEAT	2	1	1	0.0759907	Npl4,
FC1192_Rpd3L	COMPLEAT	11	1	1	0.0759907	Caf1-55,
FC1195_MTA1-HDAC	COMPLEAT	4	1	1	0.0759907	Caf1-55,
FC1200_mTOR-signaling complex (mTOR/FRAP1, RAPTOR)	COMPLEAT	2	1	1	0.0759907	Tor,
FC1235_chromatin assembly complex	COMPLEAT	4	1	1	0.0759907	Caf1-55,
FC1266_putative complex without known function	COMPLEAT	4	1	1	0.0759907	Nup154,
FC1268_Ubiquitin E3 ligase (DDB1, CUL4A, RBX1)	COMPLEAT	6	1	1	0.0759907	pic,
FC1285_putative complex without known function	COMPLEAT	3	1	1	0.0759907	Fas2,
FC1335_mSin3A	COMPLEAT	6	1	1	0.0759907	Caf1-55,
FC1354_Yy1-Ppargc1a-Frap1 complex	COMPLEAT	4	1	1	0.0759907	Tor,
FC1378_SAP complex (Sin3-associated protein complex)	COMPLEAT	7	1	1	0.0759907	Caf1-55,
FC1389_Mi2/NuRD complex	COMPLEAT	6	1	1	0.0759907	Caf1-55,
FC1391_mSin3A complex	COMPLEAT	3	1	1	0.0759907	Caf1-55,
FC140_SIN3-SAP25 complex	COMPLEAT	8	1	1	0.0759907	Caf1-55,
FC1424_HCF-1 complex	COMPLEAT	16	1	1	0.0759907	Caf1-55,
FC1491_SIN3-ING1b complex II	COMPLEAT	13	1	1	0.0759907	Caf1-55,
FC1492_hNURF complex	COMPLEAT	3	1	1	0.0759907	Caf1-55,
FC1502_NuRD.1	COMPLEAT	5	1	1	0.0759907	Caf1-55,
FC1505_Sec61alpha-CollagenIV-Hsp47 complex	COMPLEAT	14	1	1	0.0759907	Sec61alpha,
FC1516_putative complex without known function	COMPLEAT	9	1	1	0.0759907	mol,
FC1527_HDAC2	COMPLEAT	10	1	1	0.0759907	Caf1-55,
FC1538_FACT complex, UV-activated	COMPLEAT	7	1	1	0.0759907	dre4,
FC1570_Ubiquitin E3 ligase (AHR, ARNT, DDB1, TBL3, CUL4B, RBX1)	COMPLEAT	9	1	1	0.0759907	pic,
FC1579_regulation of protein kinase activity	COMPLEAT	39	1	1	0.0759907	dre4,
FC1594_JAK2-PAFR-TYK2 complex	COMPLEAT	2	1	1	0.0759907	Rh7,
FC1601_FACT complex	COMPLEAT	4	1	1	0.0759907	dre4,
FC1621_phagocytosis, engulfment	COMPLEAT	2	1	1	0.0759907	Slh,
FC1635_translational initiation	COMPLEAT	11	1	1	0.0759907	eIF3-S10,
FC1659_eIF3	COMPLEAT	10	1	1	0.0759907	eIF3-S10,
FC1672_Sin3-CI	COMPLEAT	11	1	1	0.0759907	Caf1-55,
FC1692_PYR complex	COMPLEAT	17	1	1	0.0759907	Caf1-55,
FC1697_LINC complex, S-phase	COMPLEAT	11	1	1	0.0759907	Caf1-55,
FC172_putative complex without known function	COMPLEAT	2	1	1	0.0759907	CG30008,
FC1729_Ubiquitin E3 ligase (DET1, DDB1, CUL4A, RBX1, COP1)	COMPLEAT	7	1	1	0.0759907	pic,
FC1810_transcription export complex	COMPLEAT	4	1	1	0.0759907	Hel25E,
FC186_ALL-1 supercomplex	COMPLEAT	31	1	1	0.0759907	Caf1-55,
FC1889_synaptic vesicle coating	COMPLEAT	3	1	1	0.0759907	Chc,
FC1890_vesicle-mediated transport	COMPLEAT	2	1	1	0.0759907	p24-1,
FC1891_NK-3-Groucho-HIPK2-SIN3A-RbpA48-HDAC1 complex	COMPLEAT	6	1	1	0.0759907	Caf1-55,
FC1911_KCNQ1 macromolecular complex	COMPLEAT	14	1	1	0.0759907	KCNQ,
FC1915_SMG-1-Upf1-eRF1-eRF3 complex (SURF)	COMPLEAT	4	1	1	0.0759907	Elf,
FC1956_SIN3-ING1b complex I	COMPLEAT	7	1	1	0.0759907	Caf1-55,
FC2017_nucleosome assembly	COMPLEAT	72	1	1	0.0759907	Caf1-55,
FC2050_Exon junction complex	COMPLEAT	10	1	1	0.0759907	Hel25E,
FC2117_spliceosomal complex	COMPLEAT	62	1	1	0.0759907	Hel25E,
FC217_LARC complex (LCR-associated remodeling complex)	COMPLEAT	23	1	1	0.0759907	Caf1-55,
FC2181_Ela1p/Elc1p complex	COMPLEAT	2	1	1	0.0759907	EloA,
FC2193_RNA polymerase II complex, chromatin structure modifying	COMPLEAT	12	1	1	0.0759907	hay,
FC2208_CHL2-BMP2-TSG complex	COMPLEAT	5	1	1	0.0759907	sog,
FC2280_HCF-1N	COMPLEAT	15	1	1	0.0759907	Caf1-55,
FC2285_negative regulation of growth of symbiont in host	COMPLEAT	3	1	1	0.0759907	Vps4,
FC2292_transcription elongation factor complex	COMPLEAT	10	1	1	0.0759907	EloA,
FC230_karyopherin docking subcomplex of the Nuclear Pore Complex (NPC)	COMPLEAT	2	1	1	0.0759907	Nup154,
FC2302_ELL.com	COMPLEAT	11	1	1	0.0759907	Caf1-55,
FC2305_histone deacetylation	COMPLEAT	14	1	1	0.0759907	Caf1-55,
FC2315_ING2-TAP	COMPLEAT	8	1	1	0.0759907	Caf1-55,
FC2321_EED-EZH2 complex	COMPLEAT	6	1	1	0.0759907	Caf1-55,
FC2324_mitotic cell cycle G2/M transition DNA damage checkpoint	COMPLEAT	3	1	1	0.0759907	pic,
FC2376_SAP complex (Sin3-associated protein complex)	COMPLEAT	6	1	1	0.0759907	Caf1-55,
FC243_WINAC complex	COMPLEAT	13	1	1	0.0759907	dre4,
FC2439_eukaryotic translation initiation factor 3 complex	COMPLEAT	16	1	1	0.0759907	eIF3-S10,
FC248_putative complex without known function	COMPLEAT	2	1	1	0.0759907	Ent1,
FC2513_Nkx3.2-SMAD1-SMAD4-HDAC-Sin3A complex	COMPLEAT	6	1	1	0.0759907	Caf1-55,
FC2545_putative complex without known function	COMPLEAT	2	1	1	0.0759907	Caf1-55,
FC2571_HDAC1	COMPLEAT	14	1	1	0.0759907	Caf1-55,
FC26_SPN	COMPLEAT	8	1	1	0.0759907	dre4,
FC2635_FACT complex	COMPLEAT	2	1	1	0.0759907	dre4,
FC2640_translational initiation	COMPLEAT	21	1	1	0.0759907	eIF3-S10,
FC2713_regulation of chromatin assembly or disassembly	COMPLEAT	3	1	1	0.0759907	dre4,
FC2736_ING2 complex	COMPLEAT	9	1	1	0.0759907	Caf1-55,
FC2790_BP-SMAD complex	COMPLEAT	6	1	1	0.0759907	hay,
FC28_Sin3 complex	COMPLEAT	5	1	1	0.0759907	Caf1-55,
FC2805_Ubiquitin E3 ligase (CDT1, DDB1, CUL4A, RBX1)	COMPLEAT	7	1	1	0.0759907	pic,
FC2807_LINC complex, quiescent cells	COMPLEAT	11	1	1	0.0759907	Caf1-55,
FC2867_EIF3 core complex (EIF3A, EIF3B, EIF3G, EIF3I)	COMPLEAT	5	1	1	0.0759907	eIF3-S10,
FC2985_anatomical structure formation involved in morphogenesis	COMPLEAT	2	1	1	0.0759907	rt,
FC304_BRM-SIN3A complex	COMPLEAT	11	1	1	0.0759907	Caf1-55,
FC3124_mitotic cell cycle G2/M transition DNA damage checkpoint	COMPLEAT	8	1	1	0.0759907	Tor,
FC3162_ubiquitin-dependent protein catabolic process	COMPLEAT	6	1	1	0.0759907	EloA,
FC3172_translational initiation	COMPLEAT	10	1	1	0.0759907	eIF3-S10,
FC3186_protein import into mitochondrial inner membrane	COMPLEAT	5	1	1	0.0759907	Tim23,
FC3215_nucleocytoplasmic transport	COMPLEAT	7	1	1	0.0759907	Nup358,
FC3227_nuclear mRNA splicing, via spliceosome	COMPLEAT	10	1	1	0.0759907	Hel25E,
FC324_EIF3 complex (EIF3A, EIF3B, EIF3G, EIF3I, EIF3C)	COMPLEAT	6	1	1	0.0759907	eIF3-S10,
FC3286_mitotic cell cycle G2/M transition DNA damage checkpoint	COMPLEAT	9	1	1	0.0759907	Tor,
FC3333_pole plasm assembly	COMPLEAT	6	1	1	0.0759907	CG3902,
FC3349_nuclear mRNA splicing, via spliceosome	COMPLEAT	15	1	1	0.0759907	pic,
FC337_inactive hNURF	COMPLEAT	2	1	1	0.0759907	Caf1-55,
FC3395_regulation of growth	COMPLEAT	4	1	1	0.0759907	Chc,
FC3406_protein targeting	COMPLEAT	7	1	1	0.0759907	Nup358,
FC3419_transcription initiation from RNA polymerase II promoter	COMPLEAT	6	1	1	0.0759907	hay,
FC351_SIN3-HDAC-SAP30-ARID4 complex	COMPLEAT	5	1	1	0.0759907	Caf1-55,
FC3517_cytokinesis, actomyosin contractile ring assembly	COMPLEAT	7	1	1	0.0759907	polo,
FC3532_putative complex without known function	COMPLEAT	4	1	1	0.0759907	polo,
FC3547_synaptic vesicle endocytosis	COMPLEAT	6	1	1	0.0759907	Chc,
FC356_MTA1-HDAC core complex	COMPLEAT	3	1	1	0.0759907	Caf1-55,
FC3582_nuclear mRNA splicing, via spliceosome	COMPLEAT	8	1	1	0.0759907	Hel25E,
FC359_TREX	COMPLEAT	9	1	1	0.0759907	Hel25E,
FC3634_mitotic cell cycle G2/M transition DNA damage checkpoint	COMPLEAT	8	1	1	0.0759907	Tor,
FC3690_putative complex without known function	COMPLEAT	5	1	1	0.0759907	Cas,
FC3722_nuclear mRNA splicing, via spliceosome	COMPLEAT	9	1	1	0.0759907	Chc,
FC3723_regulation of transcription, DNA-dependent	COMPLEAT	10	1	1	0.0759907	dre4,
FC3792_tRNA processing	COMPLEAT	5	1	1	0.0759907	Nup154,
FC380_HAT-B	COMPLEAT	2	1	1	0.0759907	Caf1-55,
FC3803_synaptic vesicle coating	COMPLEAT	5	1	1	0.0759907	Chc,
FC3846_regulation of actin filament polymerization	COMPLEAT	11	1	1	0.0759907	Tsp42Ee,
FC3858_nucleosome assembly	COMPLEAT	13	1	1	0.0759907	dre4,
FC3921_cytokinesis, actomyosin contractile ring assembly	COMPLEAT	7	1	1	0.0759907	polo,
FC3963_response to DNA damage stimulus	COMPLEAT	9	1	1	0.0759907	Tor,
FC398_FACT complex	COMPLEAT	6	1	1	0.0759907	dre4,
FC3995_positive regulation of transcription from RNA polymerase II promoter	COMPLEAT	8	1	1	0.0759907	Chc,
FC4002_intracellular protein transport	COMPLEAT	6	1	1	0.0759907	Nup358,
FC4015_synaptic vesicle coating	COMPLEAT	5	1	1	0.0759907	Chc,
FC4068_nuclear mRNA splicing, via spliceosome	COMPLEAT	9	1	1	0.0759907	Hel25E,
FC4107_regulation of transcription, DNA-dependent	COMPLEAT	12	1	1	0.0759907	dre4,
FC4165_mitotic cell cycle G2/M transition DNA damage checkpoint	COMPLEAT	8	1	1	0.0759907	Tor,
FC4179_nuclear mRNA splicing, via spliceosome	COMPLEAT	15	1	1	0.0759907	pic,
FC4219_nuclear mRNA splicing, via spliceosome	COMPLEAT	15	1	1	0.0759907	CG11961,
FC423_RNA metabolic process	COMPLEAT	2	1	1	0.0759907	EloA,
FC424_Chromatin assembly complex (CAF-1 complex)	COMPLEAT	3	1	1	0.0759907	Caf1-55,
FC4242_positive regulation of protein phosphorylation	COMPLEAT	4	1	1	0.0759907	Tor,
FC4294_M phase	COMPLEAT	12	1	1	0.0759907	Nup214,
FC4310_cytokinesis, actomyosin contractile ring assembly	COMPLEAT	7	1	1	0.0759907	polo,
FC4477_regulation of protein kinase activity	COMPLEAT	6	1	1	0.0759907	Nup358,
FC457_FKBP12-FK506 complex	COMPLEAT	2	1	1	0.0759907	Tor,
FC4586_mitotic cell cycle G2/M transition DNA damage checkpoint	COMPLEAT	9	1	1	0.0759907	Tor,
FC460_Polycomb repressive complex 2 (PRC 2)	COMPLEAT	5	1	1	0.0759907	Caf1-55,
FC4611_regulation of phospholipase activity	COMPLEAT	5	1	1	0.0759907	Oamb,
FC4726_regulation of transcription, DNA-dependent	COMPLEAT	12	1	1	0.0759907	Tor,
FC4779_translational initiation	COMPLEAT	14	1	1	0.0759907	eIF3-S10,
FC4786_nuclear mRNA splicing, via spliceosome	COMPLEAT	10	1	1	0.0759907	Hel25E,
FC4845_endocytosis	COMPLEAT	6	1	1	0.0759907	Chc,
FC4869_spindle organization	COMPLEAT	7	1	1	0.0759907	polo,
FC4901_positive regulation of cellular biosynthetic process	COMPLEAT	9	1	1	0.0759907	Chc,
FC491_putative complex without known function	COMPLEAT	2	1	1	0.0759907	CG14232,
FC4955_regulation of chromatin assembly or disassembly	COMPLEAT	5	1	1	0.0759907	dre4,
FC4998_synaptic vesicle coating	COMPLEAT	6	1	1	0.0759907	Chc,
FC5019_nuclear mRNA splicing, via spliceosome	COMPLEAT	9	1	1	0.0759907	Hel25E,
FC5025_putative complex without known function	COMPLEAT	5	1	1	0.0759907	Tapdelta,
FC5044_protein import into mitochondrial inner membrane	COMPLEAT	5	1	1	0.0759907	Tapdelta,
FC5149_mitotic cell cycle G2/M transition DNA damage checkpoint	COMPLEAT	7	1	1	0.0759907	Tor,
FC5154_nucleosome positioning	COMPLEAT	7	1	1	0.0759907	polo,
FC5231_positive regulation of macromolecule metabolic process	COMPLEAT	8	1	1	0.0759907	Tor,
FC5247_regulation of transcription, DNA-dependent	COMPLEAT	13	1	1	0.0759907	dre4,
FC525_Gata1-Fog1-MeCP1 complex	COMPLEAT	9	1	1	0.0759907	Caf1-55,
FC5288_neurogenesis	COMPLEAT	3	1	1	0.0759907	mbo,
FC5345_regulation of phospholipase activity	COMPLEAT	5	1	1	0.0759907	Oamb,
FC5391_mitotic cell cycle G2/M transition DNA damage checkpoint	COMPLEAT	7	1	1	0.0759907	pic,
FC546_Ikaros complex	COMPLEAT	10	1	1	0.0759907	Caf1-55,
FC5481_neurogenesis	COMPLEAT	6	1	1	0.0759907	dre4,
FC5507_translational initiation	COMPLEAT	12	1	1	0.0759907	eIF3-S10,
FC5511_nucleocytoplasmic transport	COMPLEAT	6	1	1	0.0759907	Nup358,
FC5548_synaptic vesicle coating	COMPLEAT	5	1	1	0.0759907	Chc,
FC5549_positive regulation of transcription from RNA polymerase II promoter	COMPLEAT	6	1	1	0.0759907	polo,
FC5565_mitotic cell cycle G2/M transition DNA damage checkpoint	COMPLEAT	7	1	1	0.0759907	Tor,
FC5638_mRNA cleavage	COMPLEAT	6	1	1	0.0759907	Dhod,
FC5647_mitosis	COMPLEAT	13	1	1	0.0759907	polo,
FC5669_regulation of RNA metabolic process	COMPLEAT	9	1	1	0.0759907	Hel25E,
FC5690_mitotic cell cycle G2/M transition DNA damage checkpoint	COMPLEAT	7	1	1	0.0759907	Tor,
FC57_fatty acid biosynthetic process	COMPLEAT	4	1	1	0.0759907	Elf,
FC577_Exon junction complex (EJC)	COMPLEAT	17	1	1	0.0759907	Hel25E,
FC5797_mitotic cell cycle G2/M transition DNA damage checkpoint	COMPLEAT	8	1	1	0.0759907	Tor,
FC5841_putative complex without known function	COMPLEAT	6	1	1	0.0759907	cher,
FC5851_carboxylic acid metabolic process	COMPLEAT	4	1	1	0.0759907	Tapdelta,
FC5854_nuclear mRNA splicing, via spliceosome	COMPLEAT	7	1	1	0.0759907	Hel25E,
FC5875_regulation of transcription, DNA-dependent	COMPLEAT	11	1	1	0.0759907	dre4,
FC588_HDAC1-associated core complex cII	COMPLEAT	8	1	1	0.0759907	Caf1-55,
FC5882_putative complex without known function	COMPLEAT	5	1	1	0.0759907	Tapdelta,
FC5899_synaptic vesicle coating	COMPLEAT	8	1	1	0.0759907	Chc,
FC59_TFIIH transcription factor core complex	COMPLEAT	5	1	1	0.0759907	hay,
FC5980_synaptic vesicle coating	COMPLEAT	6	1	1	0.0759907	Chc,
FC602_eIF3 complex (EIF3S6, EIF3S5, EIF3S4, EIF3S3, EIF3S6IP, EIF3S2, EIF3S9, EIF3S12, EIF3S10, EIF3S8, EIF3S1, EIF3S7, PCID1)	COMPLEAT	16	1	1	0.0759907	eIF3-S10,
FC6020_regulation of transcription, DNA-dependent	COMPLEAT	12	1	1	0.0759907	Tor,
FC6045_transcription initiation from RNA polymerase II promoter	COMPLEAT	6	1	1	0.0759907	Chc,
FC6163_mitosis	COMPLEAT	7	1	1	0.0759907	polo,
FC6238_mRNA processing	COMPLEAT	13	1	1	0.0759907	Kap-alpha3,
FC6263_regulation of alternative nuclear mRNA splicing, via spliceosome	COMPLEAT	8	1	1	0.0759907	Hel25E,
FC6307_endocytosis	COMPLEAT	6	1	1	0.0759907	Chc,
FC633_Sin3-CII	COMPLEAT	6	1	1	0.0759907	Caf1-55,
FC6361_regulation of alternative nuclear mRNA splicing, via spliceosome	COMPLEAT	9	1	1	0.0759907	Hel25E,
FC6377_synaptic vesicle coating	COMPLEAT	6	1	1	0.0759907	Chc,
FC6385_putative complex without known function	COMPLEAT	5	1	1	0.0759907	Cas,
FC6409_regulation of antimicrobial humoral response	COMPLEAT	5	1	1	0.0759907	Kap-alpha3,
FC6470_response to DNA damage stimulus	COMPLEAT	11	1	1	0.0759907	Tor,
FC6493_rhabdomere development	COMPLEAT	11	1	1	0.0759907	Npl4,
FC6527_putative complex without known function	COMPLEAT	5	1	1	0.0759907	eIF3-S10,
FC66_HDAC2-asscociated core complex	COMPLEAT	7	1	1	0.0759907	Caf1-55,
FC6646_putative complex without known function	COMPLEAT	6	1	1	0.0759907	CG11753,
FC688_TREX complex	COMPLEAT	9	1	1	0.0759907	Hel25E,
FC706_Sphingosine degradation	COMPLEAT	3	1	1	0.0759907	Sply,
FC819_CHL2-BMP2 complex	COMPLEAT	2	1	1	0.0759907	sog,
FC859_eIF3 complex (EIF3S6, EIF3S5, EIF3S4, EIF3S3, EIF3S6IP, EIF3S2, EIF3S9, EIF3S12, EIF3S10, EIF3S8, EIF3S1, EIF3S7)	COMPLEAT	15	1	1	0.0759907	eIF3-S10,
FC865_mSin3-HDAC	COMPLEAT	5	1	1	0.0759907	Caf1-55,
FC890_Rpd3S complex	COMPLEAT	7	1	1	0.0759907	Caf1-55,
FC892_Profilin 1 complex	COMPLEAT	13	1	1	0.0759907	Chc,
FC893_MTA2 complex	COMPLEAT	7	1	1	0.0759907	Caf1-55,
FC94_HDAC1-associated protein complex	COMPLEAT	8	1	1	0.0759907	Caf1-55,
FC974_NRD	COMPLEAT	6	1	1	0.0759907	Caf1-55,
FGoBP_amnioserosa formation	GO_BP_FLAT	6	1	1	0.0759907	sog,
FGoBP_asparagine biosynthetic process	GO_BP_FLAT	2	1	1	0.0759907	AsnS,
FGoBP_asparagine metabolic process	GO_BP_FLAT	3	1	1	0.0759907	AsnS,
FGoBP_aspartate family amino acid biosynthetic process	GO_BP_FLAT	5	1	1	0.0759907	AsnS,
FGoBP_aspartate family amino acid metabolic process	GO_BP_FLAT	13	1	1	0.0759907	AsnS,
FGoBP_cellular amino acid biosynthetic process	GO_BP_FLAT	30	1	1	0.0759907	AsnS,
FGoBP_cellular macromolecular complex disassembly	GO_BP_FLAT	17	1	1	0.0759907	Elf,
FGoBP_cellular protein complex disassembly	GO_BP_FLAT	14	1	1	0.0759907	Elf,
FGoBP_cellular response to unfolded protein	GO_BP_FLAT	3	1	1	0.0759907	Sec61alpha,
FGoBP_chromatin assembly or disassembly	GO_BP_FLAT	180	1	1	0.0759907	Caf1-55,
FGoBP_chromatin assembly	GO_BP_FLAT	159	1	1	0.0759907	Caf1-55,
FGoBP_chromatin silencing	GO_BP_FLAT	106	1	1	0.0759907	Caf1-55,
FGoBP_cytolysis	GO_BP_FLAT	10	1	1	0.0759907	CG4615,
FGoBP_'de novo' pyrimidine base biosynthetic process	GO_BP_FLAT	4	1	1	0.0759907	Dhod,
FGoBP_DNA amplification	GO_BP_FLAT	19	1	1	0.0759907	Caf1-55,
FGoBP_DNA duplex unwinding	GO_BP_FLAT	8	1	1	0.0759907	dre4,
FGoBP_DNA geometric change	GO_BP_FLAT	8	1	1	0.0759907	dre4,
FGoBP_DNA unwinding during replication	GO_BP_FLAT	6	1	1	0.0759907	dre4,
FGoBP_eggshell chorion gene amplification	GO_BP_FLAT	16	1	1	0.0759907	Caf1-55,
FGoBP_endocrine system development	GO_BP_FLAT	5	1	1	0.0759907	sog,
FGoBP_endocytic recycling	GO_BP_FLAT	5	1	1	0.0759907	Tor,
FGoBP_endoplasmic reticulum unfolded protein response	GO_BP_FLAT	3	1	1	0.0759907	Sec61alpha,
FGoBP_female meiosis II	GO_BP_FLAT	6	1	1	0.0759907	polo,
FGoBP_genital disc morphogenesis	GO_BP_FLAT	4	1	1	0.0759907	Fas2,
FGoBP_histone acetylation	GO_BP_FLAT	16	1	1	0.0759907	Caf1-55,
FGoBP_histone methylation	GO_BP_FLAT	22	1	1	0.0759907	Caf1-55,
FGoBP_imaginal disc-derived genitalia development	GO_BP_FLAT	9	1	1	0.0759907	Fas2,
FGoBP_imaginal disc-derived genitalia morphogenesis	GO_BP_FLAT	2	1	1	0.0759907	Fas2,
FGoBP_imaginal disc-derived male genitalia development	GO_BP_FLAT	8	1	1	0.0759907	Fas2,
FGoBP_imaginal disc-derived male genitalia morphogenesis	GO_BP_FLAT	2	1	1	0.0759907	Fas2,
FGoBP_inhibition of phospholipase C activity involved in G-protein coupled receptor signaling pathway	GO_BP_FLAT	2	1	1	0.0759907	trp,
FGoBP_karyogamy	GO_BP_FLAT	9	1	1	0.0759907	polo,
FGoBP_light-induced release of internally sequestered calcium ion	GO_BP_FLAT	2	1	1	0.0759907	trp,
FGoBP_macromolecular complex disassembly	GO_BP_FLAT	17	1	1	0.0759907	Elf,
FGoBP_male meiosis chromosome segregation	GO_BP_FLAT	13	1	1	0.0759907	polo,
FGoBP_male meiosis	GO_BP_FLAT	106	1	1	0.0759907	polo,
FGoBP_maternal specification of dorsal/ventral axis, oocyte, soma encoded	GO_BP_FLAT	6	1	1	0.0759907	sog,
FGoBP_multicellular organism growth	GO_BP_FLAT	3	1	1	0.0759907	Tor,
FGoBP_negative regulation of gene expression, epigenetic	GO_BP_FLAT	106	1	1	0.0759907	Caf1-55,
FGoBP_negative regulation of G-protein coupled receptor protein signaling pathway	GO_BP_FLAT	2	1	1	0.0759907	trp,
FGoBP_negative regulation of hemocyte differentiation	GO_BP_FLAT	7	1	1	0.0759907	cher,
FGoBP_negative regulation of hydrolase activity	GO_BP_FLAT	4	1	1	0.0759907	trp,
FGoBP_negative regulation of intracellular transport	GO_BP_FLAT	7	1	1	0.0759907	mbo,
FGoBP_negative regulation of lamellocyte differentiation	GO_BP_FLAT	3	1	1	0.0759907	cher,
FGoBP_negative regulation of lipase activity	GO_BP_FLAT	2	1	1	0.0759907	trp,
FGoBP_negative regulation of neuroblast proliferation	GO_BP_FLAT	6	1	1	0.0759907	polo,
FGoBP_negative regulation of nucleocytoplasmic transport	GO_BP_FLAT	7	1	1	0.0759907	mbo,
FGoBP_negative regulation of phospholipase activity	GO_BP_FLAT	2	1	1	0.0759907	trp,
FGoBP_negative regulation of protein transport	GO_BP_FLAT	7	1	1	0.0759907	mbo,
FGoBP_negative regulation of transforming growth factor beta receptor signaling pathway	GO_BP_FLAT	5	1	1	0.0759907	sog,
FGoBP_nuclear mRNA splicing, via spliceosome	GO_BP_FLAT	131	1	1	0.0759907	Hel25E,
FGoBP_nucleobase biosynthetic process	GO_BP_FLAT	9	1	1	0.0759907	Dhod,
FGoBP_nucleosome assembly	GO_BP_FLAT	151	1	1	0.0759907	Caf1-55,
FGoBP_nucleosome mobilization	GO_BP_FLAT	8	1	1	0.0759907	Caf1-55,
FGoBP_nucleosome positioning	GO_BP_FLAT	4	1	1	0.0759907	Caf1-55,
FGoBP_ovulation	GO_BP_FLAT	4	1	1	0.0759907	Oamb,
FGoBP_pronuclear fusion	GO_BP_FLAT	9	1	1	0.0759907	polo,
FGoBP_pronuclear migration	GO_BP_FLAT	3	1	1	0.0759907	polo,
FGoBP_protein amino acid acetylation	GO_BP_FLAT	17	1	1	0.0759907	Caf1-55,
FGoBP_protein complex disassembly	GO_BP_FLAT	14	1	1	0.0759907	Elf,
FGoBP_protein ubiquitination during ubiquitin-dependent protein catabolic process	GO_BP_FLAT	6	1	1	0.0759907	pic,
FGoBP_pyrimidine base biosynthetic process	GO_BP_FLAT	4	1	1	0.0759907	Dhod,
FGoBP_pyrimidine nucleoside metabolic process	GO_BP_FLAT	11	1	1	0.0759907	Dhod,
FGoBP_pyrimidine nucleoside monophosphate biosynthetic process	GO_BP_FLAT	5	1	1	0.0759907	Dhod,
FGoBP_pyrimidine nucleoside monophosphate metabolic process	GO_BP_FLAT	5	1	1	0.0759907	Dhod,
FGoBP_pyrimidine nucleotide biosynthetic process	GO_BP_FLAT	15	1	1	0.0759907	Dhod,
FGoBP_pyrimidine nucleotide metabolic process	GO_BP_FLAT	16	1	1	0.0759907	Dhod,
FGoBP_pyrimidine ribonucleoside metabolic process	GO_BP_FLAT	10	1	1	0.0759907	Dhod,
FGoBP_pyrimidine ribonucleoside monophosphate biosynthetic process	GO_BP_FLAT	3	1	1	0.0759907	Dhod,
FGoBP_pyrimidine ribonucleoside monophosphate metabolic process	GO_BP_FLAT	3	1	1	0.0759907	Dhod,
FGoBP_pyrimidine ribonucleotide biosynthetic process	GO_BP_FLAT	9	1	1	0.0759907	Dhod,
FGoBP_pyrimidine ribonucleotide metabolic process	GO_BP_FLAT	9	1	1	0.0759907	Dhod,
FGoBP_regulation of calcium ion-dependent exocytosis	GO_BP_FLAT	2	1	1	0.0759907	Syngr,
FGoBP_regulation of chromatin assembly or disassembly	GO_BP_FLAT	3	1	1	0.0759907	dre4,
FGoBP_regulation of chromosome organization	GO_BP_FLAT	32	1	1	0.0759907	dre4,
FGoBP_regulation of exocytosis	GO_BP_FLAT	5	1	1	0.0759907	Syngr,
FGoBP_regulation of lamellocyte differentiation	GO_BP_FLAT	4	1	1	0.0759907	cher,
FGoBP_regulation of post-embryonic development	GO_BP_FLAT	5	1	1	0.0759907	cher,
FGoBP_regulation of secretion	GO_BP_FLAT	10	1	1	0.0759907	Syngr,
FGoBP_regulation of transforming growth factor beta receptor signaling pathway	GO_BP_FLAT	7	1	1	0.0759907	sog,
FGoBP_response to endoplasmic reticulum stress	GO_BP_FLAT	5	1	1	0.0759907	Sec61alpha,
FGoBP_response to protein stimulus	GO_BP_FLAT	10	1	1	0.0759907	Sec61alpha,
FGoBP_response to unfolded protein	GO_BP_FLAT	10	1	1	0.0759907	Sec61alpha,
FGoBP_ring canal formation, actin assembly	GO_BP_FLAT	3	1	1	0.0759907	cher,
FGoBP_ring gland development	GO_BP_FLAT	5	1	1	0.0759907	sog,
FGoBP_RNA elongation from RNA polymerase II promoter	GO_BP_FLAT	9	1	1	0.0759907	EloA,
FGoBP_RNA elongation	GO_BP_FLAT	10	1	1	0.0759907	EloA,
FGoBP_RNA splicing, via transesterification reactions with bulged adenosine as nucleophile	GO_BP_FLAT	131	1	1	0.0759907	Hel25E,
FGoBP_RNA splicing, via transesterification reactions	GO_BP_FLAT	132	1	1	0.0759907	Hel25E,
FGoBP_segment specification	GO_BP_FLAT	45	1	1	0.0759907	rt,
FGoBP_specification of segmental identity, abdomen	GO_BP_FLAT	6	1	1	0.0759907	rt,
FGoBP_specification of segmental identity, trunk	GO_BP_FLAT	7	1	1	0.0759907	rt,
FGoBP_sperm aster formation	GO_BP_FLAT	2	1	1	0.0759907	polo,
FGoBP_spindle assembly involved in female meiosis II	GO_BP_FLAT	4	1	1	0.0759907	polo,
FGoBP_spindle assembly involved in female meiosis	GO_BP_FLAT	7	1	1	0.0759907	polo,
FGoBP_translational initiation	GO_BP_FLAT	56	1	1	0.0759907	eIF3-S10,
FGoBP_translational termination	GO_BP_FLAT	6	1	1	0.0759907	Elf,
FGoBP_trunk segmentation	GO_BP_FLAT	17	1	1	0.0759907	rt,
FGoBP_UMP biosynthetic process	GO_BP_FLAT	2	1	1	0.0759907	Dhod,
FGoBP_UMP metabolic process	GO_BP_FLAT	2	1	1	0.0759907	Dhod,
FGoCC_ACF complex	GO_CC_FLAT	6	1	1	0.0759907	Caf1-55,
FGoCC_anchored to membrane	GO_CC_FLAT	18	1	1	0.0759907	Fas2,
FGoCC_chromatin assembly complex	GO_CC_FLAT	9	1	1	0.0759907	Caf1-55,
FGoCC_chromatin remodeling complex	GO_CC_FLAT	85	1	1	0.0759907	Caf1-55,
FGoCC_chromosome, centromeric region	GO_CC_FLAT	52	1	1	0.0759907	polo,
FGoCC_clathrin coat of coated pit	GO_CC_FLAT	4	1	1	0.0759907	Chc,
FGoCC_coated pit	GO_CC_FLAT	7	1	1	0.0759907	Chc,
FGoCC_condensed chromosome kinetochore	GO_CC_FLAT	12	1	1	0.0759907	polo,
FGoCC_condensed chromosome	GO_CC_FLAT	33	1	1	0.0759907	polo,
FGoCC_condensed chromosome, centromeric region	GO_CC_FLAT	15	1	1	0.0759907	polo,
FGoCC_ESC/E(Z) complex	GO_CC_FLAT	6	1	1	0.0759907	Caf1-55,
FGoCC_eukaryotic translation initiation factor 3 complex	GO_CC_FLAT	16	1	1	0.0759907	eIF3-S10,
FGoCC_FACT complex	GO_CC_FLAT	4	1	1	0.0759907	dre4,
FGoCC_germline ring canal inner rim	GO_CC_FLAT	3	1	1	0.0759907	cher,
FGoCC_histone methyltransferase complex	GO_CC_FLAT	9	1	1	0.0759907	Caf1-55,
FGoCC_ISWI complex	GO_CC_FLAT	5	1	1	0.0759907	Caf1-55,
FGoCC_kinetochore	GO_CC_FLAT	30	1	1	0.0759907	polo,
FGoCC_methyltransferase complex	GO_CC_FLAT	9	1	1	0.0759907	Caf1-55,
FGoCC_Myb complex	GO_CC_FLAT	12	1	1	0.0759907	Caf1-55,
FGoCC_nuclear body	GO_CC_FLAT	31	1	1	0.0759907	Hel25E,
FGoCC_nuclear speck	GO_CC_FLAT	18	1	1	0.0759907	Hel25E,
FGoCC_NURF complex	GO_CC_FLAT	5	1	1	0.0759907	Caf1-55,
FGoCC_outer kinetochore of condensed chromosome	GO_CC_FLAT	8	1	1	0.0759907	polo,
FGoCC_PcG protein complex	GO_CC_FLAT	14	1	1	0.0759907	Caf1-55,
FGoCC_spliceosome	GO_CC_FLAT	72	1	1	0.0759907	Hel25E,
FGoMF_acyl-CoA binding	GO_MF_FLAT	11	1	1	0.0759907	CG14232,
FGoMF_aldehyde-lyase activity	GO_MF_FLAT	5	1	1	0.0759907	Sply,
FGoMF_asparagine synthase (glutamine-hydrolyzing) activity	GO_MF_FLAT	2	1	1	0.0759907	AsnS,
FGoMF_dihydroorotate dehydrogenase activity	GO_MF_FLAT	2	1	1	0.0759907	Dhod,
FGoMF_dihydroorotate oxidase activity	GO_MF_FLAT	2	1	1	0.0759907	Dhod,
FGoMF_fatty acid binding	GO_MF_FLAT	15	1	1	0.0759907	CG14232,
FGoMF_histone binding	GO_MF_FLAT	10	1	1	0.0759907	Caf1-55,
FGoMF_histone deacetylase binding	GO_MF_FLAT	3	1	1	0.0759907	Caf1-55,
FGoMF_histone methyltransferase activity (H3-K27 specific)	GO_MF_FLAT	5	1	1	0.0759907	Caf1-55,
FGoMF_histone methyltransferase activity (H3-K9 specific)	GO_MF_FLAT	9	1	1	0.0759907	Caf1-55,
FGoMF_histone methyltransferase activity	GO_MF_FLAT	22	1	1	0.0759907	Caf1-55,
FGoMF_histone-lysine N-methyltransferase activity	GO_MF_FLAT	20	1	1	0.0759907	Caf1-55,
FGoMF_lysine N-methyltransferase activity	GO_MF_FLAT	20	1	1	0.0759907	Caf1-55,
FGoMF_N-methyltransferase activity	GO_MF_FLAT	36	1	1	0.0759907	Caf1-55,
FGoMF_oxidoreductase activity, acting on iron-sulfur proteins as donors	GO_MF_FLAT	4	1	1	0.0759907	CG11897,
FGoMF_polo kinase kinase activity	GO_MF_FLAT	2	1	1	0.0759907	polo,
FGoMF_positive transcription elongation factor activity	GO_MF_FLAT	5	1	1	0.0759907	EloA,
FGoMF_protein-lysine N-methyltransferase activity	GO_MF_FLAT	20	1	1	0.0759907	Caf1-55,
FGoMF_RNA polymerase II transcription elongation factor activity	GO_MF_FLAT	3	1	1	0.0759907	EloA,
FGoMF_transcription elongation regulator activity	GO_MF_FLAT	15	1	1	0.0759907	EloA,
FGoMF_translation initiation factor activity	GO_MF_FLAT	59	1	1	0.0759907	eIF3-S10,
FGoMF_translation release factor activity	GO_MF_FLAT	7	1	1	0.0759907	Elf,
FGoMF_translation termination factor activity	GO_MF_FLAT	7	1	1	0.0759907	Elf,
PwBC_CARM1 and Regulation of the Estrogen Receptor	BioCarta	24	1	1	0.0759907	hay,
PwBC_Cycling of Ran in nucleocytoplasmic transport	BioCarta	4	1	1	0.0759907	Nup358,
PwBC_Nuclear receptors coordinate the activities of chromatin remodeling complexes and coactivators to facilitate initiation of transcription in carcinoma cells	BioCarta	17	1	1	0.0759907	hay,
PwKE_00240 Pyrimidine metabolism [PATH: dme00240 ]	KEGG	81	1	1	0.0759907	Dhod,
PwRT_3' -UTR-mediated translational regulation	Reactome	123	1	1	0.0759907	eIF3-S10,
PwRT_Activation of Genes by ATF4	Reactome	22	1	1	0.0759907	AsnS,
PwRT_Activation of the mRNA upon binding of the cap-binding complex and eIFs, and subsequent binding to 43S	Reactome	74	1	1	0.0759907	eIF3-S10,
PwRT_Acyl chain remodelling of PG	Reactome	10	1	1	0.0759907	CLS,
PwRT_Acyl chain remodelling of PI	Reactome	4	1	1	0.0759907	frj,
PwRT_Amino acid synthesis and interconversion (transamination)	Reactome	17	1	1	0.0759907	AsnS,
PwRT_Cap-dependent Translation Initiation	Reactome	131	1	1	0.0759907	eIF3-S10,
PwRT_Deposition of New CENPA-containing Nucleosomes at the Centromere	Reactome	72	1	1	0.0759907	Caf1-55,
PwRT_Eukaryotic Translation Initiation	Reactome	131	1	1	0.0759907	eIF3-S10,
PwRT_Eukaryotic Translation Termination	Reactome	91	1	1	0.0759907	Elf,
PwRT_Formation of a pool of free 40S subunits	Reactome	104	1	1	0.0759907	eIF3-S10,
PwRT_Formation of the ternary complex, and subsequently, the 43S complex	Reactome	58	1	1	0.0759907	eIF3-S10,
PwRT_G0 and Early G1	Reactome	28	1	1	0.0759907	Caf1-55,
PwRT_GTP hydrolysis and joining of the 60S ribosomal subunit	Reactome	123	1	1	0.0759907	eIF3-S10,
PwRT_L13a-mediated translational silencing of Ceruloplasmin expression	Reactome	123	1	1	0.0759907	eIF3-S10,
PwRT_Nonsense Mediated Decay Enhanced by the Exon Junction Complex	Reactome	116	1	1	0.0759907	Elf,
PwRT_Nonsense Mediated Decay Independent of the Exon Junction Complex	Reactome	99	1	1	0.0759907	Elf,
PwRT_Nonsense-Mediated Decay	Reactome	116	1	1	0.0759907	Elf,
PwRT_Nucleosome assembly	Reactome	72	1	1	0.0759907	Caf1-55,
PwRT_PERK regulated gene expression	Reactome	35	1	1	0.0759907	AsnS,
PwRT_Phosphorylation of Emi1	Reactome	8	1	1	0.0759907	polo,
PwRT_Phosphorylation of the APC/C	Reactome	19	1	1	0.0759907	polo,
PwRT_Polo-like kinase mediated events	Reactome	5	1	1	0.0759907	polo,
PwRT_Pyrimidine biosynthesis	Reactome	6	1	1	0.0759907	Dhod,
PwRT_Pyrimidine metabolism	Reactome	25	1	1	0.0759907	Dhod,
PwRT_Ribosomal scanning and start codon recognition	Reactome	72	1	1	0.0759907	eIF3-S10,
PwRT_Signal regulatory protein (SIRP) family interactions	Reactome	8	1	1	0.0759907	sns,
PwRT_Translation initiation complex formation	Reactome	73	1	1	0.0759907	eIF3-S10,
TFTar_da	TF_target	1675	259	26	0.0763668	Fur1,ogre,Hel25E,Elf,Cas,sns,foi,Vps4,Ptpmeg2,VhaPPA1-1,CG4615,CG9240,CG7992,Ent1,nAChRbeta3,CG9663,frj,Rh7,Tsp86D,Nup98-96,Tre1,gogo,CG33116,Fili,CG42340,Slh,
FGoBP_M phase	GO_BP_FLAT	502	22	4	0.0801517	polo,Hel25E,VhaPPA1-1,eIF3-S10,
FGoBP_microtubule cytoskeleton organization	GO_BP_FLAT	301	22	4	0.0801517	polo,Hel25E,VhaPPA1-1,eIF3-S10,
FGoBP_mitotic cell cycle	GO_BP_FLAT	360	22	4	0.0801517	polo,Hel25E,VhaPPA1-1,eIF3-S10,
FGoBP_regulation of transcription	GO_BP_FLAT	809	31	5	0.0809083	eag,dre4,Octbeta2R,EloA,Caf1-55,
FGoMF_DNA binding	GO_MF_FLAT	958	31	5	0.0809083	hay,dre4,Octbeta2R,EloA,pic,
TFTar_phol	TF_target	2231	296	29	0.0810032	Chc,Fur1,Sply,Hel25E,Elf,Tor,foi,beta'COP,alphaCOP,Vps4,Nup107,Ptpmeg2,Vha100-1,Tsp42Ee,CG1662,Pmp70,CG9663,oys,CG11537,CG6928,eIF3-S10,COX7AL,CG11753,Tsp86D,EloA,Nup98-96,CG11880,Fili,Vha16-1,
FGoCC_internal side of plasma membrane	GO_CC_FLAT	45	14	3	0.0843073	Chc,beta'COP,mbo,
PwRT_GPCR ligand binding	Reactome	143	82	10	0.088196	Oct-TyrR,mthl3,Dh44-R1,Rh7,Octbeta2R,AdoR,CG11318,Tre1,Dop2R,Pdfr,
FGoCC_integral to membrane	GO_CC_FLAT	1377	1149	96	0.0902296	Dhod,eag,Fas2,rt,sog,trp,Fur1,Oct-TyrR,ogre,Sply,Nup214,GluRIIB,Nup154,Tapdelta,Cas,foi,Oamb,CG5885,mbo,Or46a,Kap-alpha3,Nup93-1,Nup107,VhaPPA1-1,mthl3,Fad2,Tsp42Ee,CG4615,p24-1,CG1662,CG9240,Pmp70,nAChRbeta3,Pex12,CG9663,frj,CG8086,CG7627,Tsp42Eo,oys,KCNQ,Tsp47F,Tret1-2,Or49a,Syngr,Dh44-R1,DAT,CG11537,Cralbp,PGRP-LA,CG6928,Rh7,Tim17a2,CG2781,Tsp86D,Octbeta2R,CG8630,CG17929,Gr89a,Nup58,CG5326,Nup…
FGoCC_Golgi apparatus part	GO_CC_FLAT	82	32	5	0.0902766	Chc,Fur1,beta'COP,alphaCOP,CG11753,
FGoCC_vacuolar membrane	GO_CC_FLAT	34	32	5	0.0902766	Vha36-1,VhaPPA1-1,Vha100-1,CG17119,Vha16-1,
FGoCC_vacuolar part	GO_CC_FLAT	34	32	5	0.0902766	Vha36-1,VhaPPA1-1,Vha100-1,CG17119,Vha16-1,
FGoMF_pattern binding	GO_MF_FLAT	126	23	4	0.0915313	Cralbp,PGRP-LA,Pmi,PGRP-LD,
FGoMF_polysaccharide binding	GO_MF_FLAT	126	23	4	0.0915313	Cralbp,PGRP-LA,Pmi,PGRP-LD,
FGoBP_reproductive developmental process	GO_BP_FLAT	506	62	8	0.0935225	Chc,Fas2,sog,cher,Tor,foi,Tre1,Caf1-55,
FC1526_protein import into nucleus	COMPLEAT	13	7	2	0.0935707	Kap-alpha3,Nup358,
FC3859_SMAD protein import into nucleus	COMPLEAT	7	7	2	0.0935707	Nup107,Nup98-96,
FGoBP_cotranslational protein targeting to membrane	GO_BP_FLAT	18	7	2	0.0935707	CG5885,Sec61alpha,
FGoBP_dsRNA transport	GO_BP_FLAT	25	7	2	0.0935707	Chc,Vha16-1,
FGoBP_neuropeptide signaling pathway	GO_BP_FLAT	36	7	2	0.0935707	CG11318,Pdfr,
FGoBP_protein targeting to membrane	GO_BP_FLAT	30	7	2	0.0935707	CG5885,Sec61alpha,
FGoBP_regulation of lipase activity	GO_BP_FLAT	10	7	2	0.0935707	trp,Oamb,
FGoBP_regulation of phospholipase activity	GO_BP_FLAT	10	7	2	0.0935707	trp,Oamb,
FGoCC_chromosomal part	GO_CC_FLAT	368	7	2	0.0935707	polo,Caf1-55,
FGoMF_phosphotransferase activity, for other substituted phosphate groups	GO_MF_FLAT	9	7	2	0.0935707	CLS,CG33116,
PwRT_DNA Repair	Reactome	112	7	2	0.0935707	hay,pic,
PwRT_Zinc influx into cells by the SLC39 gene family	Reactome	7	7	2	0.0935707	foi,Zip42C.2,
FGoMF_protein transporter activity	GO_MF_FLAT	69	42	6	0.0941736	Cas,Kap-alpha3,mge,Tim17a2,Tim23,Sec61alpha,
FGoCC_intrinsic to membrane	GO_CC_FLAT	1399	1153	96	0.0985625	Dhod,eag,Fas2,rt,sog,trp,Fur1,Oct-TyrR,ogre,Sply,Nup214,GluRIIB,Nup154,Tapdelta,Cas,foi,Oamb,CG5885,mbo,Or46a,Kap-alpha3,Nup93-1,Nup107,VhaPPA1-1,mthl3,Fad2,Tsp42Ee,CG4615,p24-1,CG1662,CG9240,Pmp70,nAChRbeta3,Pex12,CG9663,frj,CG8086,CG7627,Tsp42Eo,oys,KCNQ,Tsp47F,Tret1-2,Or49a,Syngr,Dh44-R1,DAT,CG11537,Cralbp,PGRP-LA,CG6928,Rh7,Tim17a2,CG2781,Tsp86D,Octbeta2R,CG8630,CG17929,Gr89a,Nup58,CG5326,Nup…
TFTar_E2f2	TF_target	1350	196	20	0.0995211	Nup214,CG5885,Vps4,Nup107,Vha100-1,CG9240,Ent1,CG9663,mge,COX7AL,Gr89a,Nup58,Ndc1,Npl4,CG34396,Sec61alpha,CG42340,pic,Caf1-55,CG17646,
FC285_V-type ATPase, eukaryotes	COMPLEAT	34	33	5	0.100183	Vha36-1,VhaPPA1-1,Vha100-1,VhaAC45,Vha16-1,
FGoBP_cell cycle	GO_BP_FLAT	641	33	5	0.100183	polo,Hel25E,Tor,VhaPPA1-1,eIF3-S10,
FGoMF_potassium channel activity	GO_MF_FLAT	34	33	5	0.100183	eag,KCNQ,Shawl,CG34396,CG42340,
FGoMF_voltage-gated channel activity	GO_MF_FLAT	51	43	6	0.102906	eag,trp,KCNQ,ClC-a,Shawl,CG34396,
FGoMF_voltage-gated ion channel activity	GO_MF_FLAT	51	43	6	0.102906	eag,trp,KCNQ,ClC-a,Shawl,CG34396,
FGoBP_aminoglycan metabolic process	GO_BP_FLAT	148	24	4	0.103637	Cralbp,PGRP-LA,Pmi,PGRP-LD,
TFTar_Ubx	TF_target	1410	187	19	0.110278	Dhod,Fur1,Vha36-1,Kap-alpha3,Vps4,CG4645,CG1662,CG12004,CG6928,CG11753,Nup98-96,Ndc1,Nup358,Pmi,Sec61alpha,PGRP-LD,pic,Caf1-55,Slh,
FGoCC_proton-transporting V-type ATPase complex	GO_CC_FLAT	35	34	5	0.110612	Vha36-1,VhaPPA1-1,Vha100-1,VhaAC45,Vha16-1,
FC4661_protein metabolic process	COMPLEAT	189	54	7	0.110686	Chc,Sply,Hel25E,Tapdelta,Kap-alpha3,Vps4,Sec61alpha,
FGoCC_vacuolar proton-transporting V-type ATPase, V0 domain	GO_CC_FLAT	16	16	3	0.116193	VhaPPA1-1,Vha100-1,Vha16-1,
FGoMF_enzyme binding	GO_MF_FLAT	66	16	3	0.116193	Sur-8,Nup358,Caf1-55,
PwKE_01040 Biosynthesis of unsaturated fatty acids [PATH: dme01040 ]	KEGG	16	16	3	0.116193	Fad2,Acox57D-d,CG8630,
FGoBP_cell cycle phase	GO_BP_FLAT	520	25	4	0.116436	polo,Hel25E,VhaPPA1-1,eIF3-S10,
FGoBP_nuclear import	GO_BP_FLAT	37	25	4	0.116436	Nup214,Cas,mbo,Kap-alpha3,
FGoBP_protein import into nucleus	GO_BP_FLAT	36	25	4	0.116436	Nup214,Cas,mbo,Kap-alpha3,
FC1264_cellular metabolic process	COMPLEAT	24	8	2	0.118712	Hel25E,mge,
FC4383_protein targeting	COMPLEAT	15	8	2	0.118712	Kap-alpha3,Sec61alpha,
FC5178_intracellular protein transport	COMPLEAT	15	8	2	0.118712	CG1662,Slh,
FC5370_protein N-linked glycosylation via asparagine	COMPLEAT	14	8	2	0.118712	CG30008,Sec61alpha,
FC6068_SRP-dependent cotranslational protein targeting to membrane	COMPLEAT	14	8	2	0.118712	CG30008,Sec61alpha,
FC6174_secretion by cell	COMPLEAT	15	8	2	0.118712	CG12004,Slh,
FGoBP_chloride transport	GO_BP_FLAT	9	8	2	0.118712	ClC-a,Ndae1,
FGoBP_positive regulation of transport	GO_BP_FLAT	27	8	2	0.118712	Cas,Kap-alpha3,
FGoBP_regulation of cellular protein metabolic process	GO_BP_FLAT	144	8	2	0.118712	eIF3-S10,Atg8a,
FGoBP_regulation of protein import into nucleus	GO_BP_FLAT	31	8	2	0.118712	Cas,Kap-alpha3,
FGoMF_calmodulin binding	GO_MF_FLAT	40	8	2	0.118712	trp,Vha100-1,
FGoMF_oxidoreductase activity, acting on the CH-CH group of donors, oxygen as acceptor	GO_MF_FLAT	11	8	2	0.118712	Dhod,Acox57D-d,
FGoMF_Ras GTPase binding	GO_MF_FLAT	24	8	2	0.118712	Sur-8,Nup358,
FGoMF_small GTPase binding	GO_MF_FLAT	24	8	2	0.118712	Sur-8,Nup358,
FGoMF_stearoyl-CoA 9-desaturase activity	GO_MF_FLAT	8	8	2	0.118712	Fad2,CG8630,
PwRT_Organic cation transport	Reactome	9	8	2	0.118712	CG3790,CG11537,
PwRT_Platelet degranulation	Reactome	128	35	5	0.121547	cher,Tsp42Ee,CG7627,Tsp47F,CG11897,
PwRT_SLC-mediated transmembrane transport	Reactome	244	202	20	0.125136	Nup214,Nup154,foi,mbo,Nup93-1,Nup107,Ent1,Zip42C.2,Tret1-2,CG3790,DAT,CG3649,CG11537,Nup58,Nup133,Nup98-96,Nup358,CG11880,CG32079,Ndae1,
TFTar_jumu	TF_target	553	77	9	0.12538	hay,Fur1,Hel25E,frj,CG12004,Nup98-96,CG11880,Atg8a,Sec61alpha,
FC184_H+-transporting ATPase, vacuolar	COMPLEAT	27	26	4	0.129888	Vha36-1,VhaPPA1-1,Vha100-1,Vha16-1,
FGoBP_protein localization in nucleus	GO_BP_FLAT	38	26	4	0.129888	Nup214,Cas,mbo,Kap-alpha3,
FGoCC_cation channel complex	GO_CC_FLAT	28	26	4	0.129888	eag,trp,KCNQ,Shawl,
FGoMF_cofactor binding	GO_MF_FLAT	189	26	4	0.129888	Sply,CG14232,Acox57D-d,CG3902,
FGoBP_oxidative phosphorylation	GO_BP_FLAT	134	46	6	0.131529	Vha36-1,VhaPPA1-1,Vha100-1,COX7AL,VhaAC45,Vha16-1,
FGoBP_ATP synthesis coupled proton transport	GO_BP_FLAT	57	36	5	0.132968	Vha36-1,VhaPPA1-1,Vha100-1,VhaAC45,Vha16-1,
FGoBP_energy coupled proton transport, down electrochemical gradient	GO_BP_FLAT	57	36	5	0.132968	Vha36-1,VhaPPA1-1,Vha100-1,VhaAC45,Vha16-1,
PwRT_Response to elevated platelet cytosolic Ca2+	Reactome	133	36	5	0.132968	cher,Tsp42Ee,CG7627,Tsp47F,CG11897,
TFTar_EcR	TF_target	203	36	5	0.132968	Fur1,Sply,Tsp42Ee,CG11961,CG3902,
FC242_voltage-gated potassium channel complex	COMPLEAT	18	17	3	0.133592	eag,KCNQ,Shawl,
FGoBP_cellular protein catabolic process	GO_BP_FLAT	184	17	3	0.133592	Atg12,Npl4,pic,
FGoBP_proteolysis involved in cellular protein catabolic process	GO_BP_FLAT	184	17	3	0.133592	Atg12,Npl4,pic,
FGoCC_coated membrane	GO_CC_FLAT	31	17	3	0.133592	Chc,beta'COP,alphaCOP,
FGoCC_membrane coat	GO_CC_FLAT	31	17	3	0.133592	Chc,beta'COP,alphaCOP,
FGoMF_drug transporter activity	GO_MF_FLAT	17	17	3	0.133592	CG7627,CG11537,CG11897,
FGoMF_potassium ion binding	GO_MF_FLAT	25	17	3	0.133592	eag,KCNQ,Shawl,
PwRT_Cell junction organization	Reactome	70	17	3	0.133592	Fas2,cher,otk2,
PwKE_Lipid Metabolism	KEGG	170	68	8	0.139789	Sply,Fad2,frj,Acox57D-d,CG3902,CG8630,CLS,CG33116,
TFTar_NELF-B	TF_target	501	90	10	0.140542	Fur1,Tapdelta,mthl3,CG9663,CG3902,CG6293,CG17119,Nup98-96,Sec61alpha,VhaAC45,
PwKE_00190 Oxidative phosphorylation [PATH: dme00190 ]	KEGG	126	47	6	0.141842	Vha36-1,VhaPPA1-1,Vha100-1,COX7AL,VhaAC45,Vha16-1,
PwKE_Energy Metabolism	KEGG	131	47	6	0.141842	Vha36-1,VhaPPA1-1,Vha100-1,COX7AL,VhaAC45,Vha16-1,
FGoMF_ATPase activity, coupled	GO_MF_FLAT	314	124	13	0.142006	hay,Hel25E,Vha36-1,VhaPPA1-1,Vha100-1,Pmp70,CG9663,CG7627,CG11897,CG32000,VhaAC45,Vha16-1,CG17646,
PwRT_Cell-Cell communication	Reactome	106	27	4	0.143955	Fas2,cher,sns,otk2,
FGoBP_macromolecular complex subunit organization	GO_BP_FLAT	404	37	5	0.144855	hay,Nup214,Elf,Cas,Caf1-55,
FGoCC_proton-transporting two-sector ATPase complex	GO_CC_FLAT	62	37	5	0.144855	Vha36-1,VhaPPA1-1,Vha100-1,VhaAC45,Vha16-1,
FC1348_Caveolar macromolecular signaling complex	COMPLEAT	13	9	2	0.14528	Octbeta2R,AdoR,
FC3146_protein N-linked glycosylation via asparagine	COMPLEAT	14	9	2	0.14528	CG30008,Sec61alpha,
FC3259_protein N-linked glycosylation via asparagine	COMPLEAT	15	9	2	0.14528	CG30008,Sec61alpha,
FC3363_ATP hydrolysis coupled proton transport	COMPLEAT	12	9	2	0.14528	Vha36-1,Vha100-1,
FC4172_protein N-linked glycosylation via asparagine	COMPLEAT	15	9	2	0.14528	CG30008,Sec61alpha,
FC4248_ATP hydrolysis coupled proton transport	COMPLEAT	10	9	2	0.14528	Vha36-1,Vha100-1,
FC4417_protein N-linked glycosylation via asparagine	COMPLEAT	15	9	2	0.14528	CG30008,Sec61alpha,
FC5057_ATP hydrolysis coupled proton transport	COMPLEAT	11	9	2	0.14528	Vha36-1,Vha100-1,
FC5347_protein N-linked glycosylation via asparagine	COMPLEAT	15	9	2	0.14528	CG30008,Sec61alpha,
FC5472_ATP hydrolysis coupled proton transport	COMPLEAT	13	9	2	0.14528	Vha36-1,Vha100-1,
FC6102_protein N-linked glycosylation via asparagine	COMPLEAT	15	9	2	0.14528	CG30008,Sec61alpha,
FC6172_protein N-linked glycosylation via asparagine	COMPLEAT	15	9	2	0.14528	CG30008,Sec61alpha,
FGoBP_circadian behavior	GO_BP_FLAT	38	9	2	0.14528	DAT,Pdfr,
FGoBP_pole cell migration	GO_BP_FLAT	19	9	2	0.14528	foi,Tre1,
FGoBP_protein amino acid dephosphorylation	GO_BP_FLAT	84	9	2	0.14528	Ptpmeg2,IA-2,
FGoBP_protein localization in mitochondrion	GO_BP_FLAT	33	9	2	0.14528	CG9240,Tim17a2,
FGoBP_protein targeting to mitochondrion	GO_BP_FLAT	33	9	2	0.14528	CG9240,Tim17a2,
FGoBP_rhythmic behavior	GO_BP_FLAT	40	9	2	0.14528	DAT,Pdfr,
FGoMF_GTPase binding	GO_MF_FLAT	27	9	2	0.14528	Sur-8,Nup358,
FGoMF_intracellular ligand-gated ion channel activity	GO_MF_FLAT	9	9	2	0.14528	trp,Cngl,
FGoMF_oxidoreductase activity, acting on paired donors, with oxidation of a pair of donors resulting in the reduction of molecular oxygen to two molecules of water	GO_MF_FLAT	10	9	2	0.14528	Fad2,CG8630,
FGoMF_protein tyrosine phosphatase activity	GO_MF_FLAT	47	9	2	0.14528	Ptpmeg2,IA-2,
PwRT_Beta-oxidation of very long chain fatty acids	Reactome	12	9	2	0.14528	Pmp70,Acox57D-d,
FC1085_determination of adult lifespan	COMPLEAT	3	2	1	0.14624	Atg8a,
FC1137_MMS22L-TONSL	COMPLEAT	9	2	1	0.14624	dre4,
FC1233_p97-Ufd1-Npl4-IP3 receptor complex	COMPLEAT	4	2	1	0.14624	Npl4,
FC1376_LINGO-1-Nogo-66-p75 signaling complex	COMPLEAT	2	2	1	0.14624	Fili,
FC139_RANBP1-RAN-KPNB1 complex	COMPLEAT	3	2	1	0.14624	Nup358,
FC1398_CSA complex	COMPLEAT	15	2	1	0.14624	pic,
FC1453_FACT-Nek9	COMPLEAT	5	2	1	0.14624	dre4,
FC1481_negative regulation of neurogenesis	COMPLEAT	2	2	1	0.14624	polo,
FC1574_transcription factor TFIIH complex	COMPLEAT	9	2	1	0.14624	hay,
FC1614_TFIIH	COMPLEAT	10	2	1	0.14624	hay,
FC1630_Nephrin-cadherin complex (Nphs1, Ctnnd1, Cdh3, Cd2ap)	COMPLEAT	4	2	1	0.14624	sns,
FC1655_Pxa1p/Pxa2p complex	COMPLEAT	2	2	1	0.14624	Pmp70,
FC1657_G protein complex (PTHR1, GNB1, GNG2)	COMPLEAT	3	2	1	0.14624	Pdfr,
FC1765_PICK1-GRIP1-GLUR2 complex	COMPLEAT	4	2	1	0.14624	GluRIB,
FC185_RICTOR-mTOR complex	COMPLEAT	3	2	1	0.14624	Tor,
FC1853_RNA polymerase II holoenzyme complex	COMPLEAT	26	2	1	0.14624	hay,
FC2018_mTORC2 complex (mTOR/FRAP1, LST8, mAVO3/RICTOR, SIN1)	COMPLEAT	4	2	1	0.14624	Tor,
FC2028_putative complex without known function	COMPLEAT	2	2	1	0.14624	Vps4,
FC2156_NSC	COMPLEAT	4	2	1	0.14624	Tor,
FC224_TORC1	COMPLEAT	3	2	1	0.14624	Tor,
FC2290_CHUK-NFKB2-REL-IKBKG-SPAG9-NFKB1-NFKBIE-COPB2-TNIP1-NFKBIA-RELA-TNIP2 complex	COMPLEAT	9	2	1	0.14624	beta'COP,
FC2336_proteolysis	COMPLEAT	4	2	1	0.14624	Fur1,
FC2448_BRCA1-RNA polymerase II complex	COMPLEAT	28	2	1	0.14624	hay,
FC245_CUL4/DDB1	COMPLEAT	6	2	1	0.14624	pic,
FC2465_putative complex without known function	COMPLEAT	2	2	1	0.14624	CG8237,
FC2489_Cul3p-RING ubiquitin ligase complex	COMPLEAT	7	2	1	0.14624	EloA,
FC2538_Spliceosome	COMPLEAT	155	2	1	0.14624	Hel25E,
FC2540_nucleotide-excision repair factor 3 complex	COMPLEAT	7	2	1	0.14624	hay,
FC261_TICAM1-TICAM2-TLR4 complex	COMPLEAT	2	2	1	0.14624	p24-1,
FC2615_H2AX complex, isolated from cells without IR exposure	COMPLEAT	79	2	1	0.14624	dre4,
FC2650_MTNR1A-MTNR1B complex	COMPLEAT	2	2	1	0.14624	Tre1,
FC2728_TFIIH transcription factor complex (ERCC2, ERCC3, GTF2H1, CDK7, CCNH, GTF2H2)	COMPLEAT	6	2	1	0.14624	hay,
FC2907_Emerin complex 52	COMPLEAT	51	2	1	0.14624	Hel25E,
FC2982_L2DTL	COMPLEAT	12	2	1	0.14624	pic,
FC3012_DDB2 complex	COMPLEAT	16	2	1	0.14624	pic,
FC3128_compound eye morphogenesis	COMPLEAT	5	2	1	0.14624	sns,
FC3344_protein import into mitochondrial inner membrane	COMPLEAT	5	2	1	0.14624	Tapdelta,
FC3448_response to abiotic stimulus	COMPLEAT	5	2	1	0.14624	Tapdelta,
FC3470_ER-associated protein catabolic process	COMPLEAT	7	2	1	0.14624	Npl4,
FC3472_compound eye development	COMPLEAT	9	2	1	0.14624	Chc,
FC3536_eggshell chorion gene amplification	COMPLEAT	7	2	1	0.14624	pic,
FC3622_SMAD protein import into nucleus	COMPLEAT	6	2	1	0.14624	Hel25E,
FC3639_regulation of transcription, DNA-dependent	COMPLEAT	11	2	1	0.14624	dre4,
FC3665_cellular macromolecule metabolic process	COMPLEAT	7	2	1	0.14624	CG11753,
FC3825_activation of phospholipase C activity	COMPLEAT	5	2	1	0.14624	Oamb,
FC4022_putative complex without known function	COMPLEAT	6	2	1	0.14624	sns,
FC4101_ER-associated protein catabolic process	COMPLEAT	10	2	1	0.14624	Npl4,
FC4103_compound eye morphogenesis	COMPLEAT	11	2	1	0.14624	Chc,
FC4175_maternal specification of dorsal/ventral axis, oocyte, soma encoded	COMPLEAT	5	2	1	0.14624	sog,
FC4285_synaptic vesicle endocytosis	COMPLEAT	6	2	1	0.14624	Chc,
FC4396_memory	COMPLEAT	6	2	1	0.14624	Fas2,
FC440_holo TFIIH complex	COMPLEAT	8	2	1	0.14624	hay,
FC4426_regulation of GTPase activity	COMPLEAT	6	2	1	0.14624	Tor,
FC4435_nuclear mRNA splicing, via spliceosome	COMPLEAT	8	2	1	0.14624	Hel25E,
FC4473_mushroom body development	COMPLEAT	4	2	1	0.14624	cher,
FC4483_rhabdomere development	COMPLEAT	9	2	1	0.14624	Npl4,
FC4494_mitotic cell cycle G2/M transition DNA damage checkpoint	COMPLEAT	9	2	1	0.14624	pic,
FC4592_cellular protein metabolic process	COMPLEAT	8	2	1	0.14624	CG11753,
FC4759_compound eye development	COMPLEAT	10	2	1	0.14624	Chc,
FC4911_nuclear mRNA splicing, via spliceosome	COMPLEAT	7	2	1	0.14624	Cas,
FC4931_rhabdomere development	COMPLEAT	9	2	1	0.14624	Npl4,
FC4973_translational initiation	COMPLEAT	14	2	1	0.14624	eIF3-S10,
FC4979_cytoskeleton organization	COMPLEAT	12	2	1	0.14624	Nup93-1,
FC4987_dendrite morphogenesis	COMPLEAT	7	2	1	0.14624	Tor,
FC501_Apg12p/Apg5p/Apg16 multimeric complex	COMPLEAT	2	2	1	0.14624	Atg12,
FC5018_histone H3-K4 methylation	COMPLEAT	10	2	1	0.14624	Kap-alpha3,
FC5111_synaptic vesicle targeting	COMPLEAT	7	2	1	0.14624	cher,
FC5167_putative complex without known function	COMPLEAT	6	2	1	0.14624	sns,
FC5305_translational initiation	COMPLEAT	13	2	1	0.14624	eIF3-S10,
FC5384_metabolic process	COMPLEAT	15	2	1	0.14624	Hel25E,
FC54_rhabdomere development	COMPLEAT	10	2	1	0.14624	Npl4,
FC5495_histone H3-K4 methylation	COMPLEAT	11	2	1	0.14624	CG34449,
FC5562_salivary gland morphogenesis	COMPLEAT	6	2	1	0.14624	Vha36-1,
FC557_CSA-POLIIa complex	COMPLEAT	16	2	1	0.14624	pic,
FC5577_protein ubiquitination	COMPLEAT	8	2	1	0.14624	EloA,
FC5616_synaptic vesicle coating	COMPLEAT	5	2	1	0.14624	Chc,
FC5648_deactivation of rhodopsin mediated signaling	COMPLEAT	4	2	1	0.14624	trp,
FC5735_translational initiation	COMPLEAT	14	2	1	0.14624	eIF3-S10,
FC5799_synaptic transmission	COMPLEAT	6	2	1	0.14624	Fas2,
FC5909_protein targeting	COMPLEAT	7	2	1	0.14624	Nup358,
FC5914_nuclear export	COMPLEAT	7	2	1	0.14624	Nup358,
FC6118_translational initiation	COMPLEAT	11	2	1	0.14624	eIF3-S10,
FC6130_dendrite morphogenesis	COMPLEAT	9	2	1	0.14624	Tor,
FC6234_translational initiation	COMPLEAT	19	2	1	0.14624	eIF3-S10,
FC6265_mitotic cell cycle G2/M transition DNA damage checkpoint	COMPLEAT	10	2	1	0.14624	Tor,
FC6330_retrograde vesicle-mediated transport, Golgi to ER	COMPLEAT	4	2	1	0.14624	beta'COP,
FC6441_memory	COMPLEAT	5	2	1	0.14624	Fas2,
FC6557_synaptic vesicle coating	COMPLEAT	8	2	1	0.14624	Chc,
FC6568_putative complex without known function	COMPLEAT	5	2	1	0.14624	Tapdelta,
FC6595_protein ubiquitination	COMPLEAT	7	2	1	0.14624	EloA,
FC736_MMS22L-NFKBIL2	COMPLEAT	12	2	1	0.14624	dre4,
FC796_mitochondrial inner membrane peptidase complex	COMPLEAT	2	2	1	0.14624	CG9240,
FC870_GLE1-NUPL2-NUP155 complex	COMPLEAT	4	2	1	0.14624	Nup154,
FC876_mRNA processing	COMPLEAT	15	2	1	0.14624	Kap-alpha3,
FC906_RNA polymerase II complex, chromatin structure modifying	COMPLEAT	17	2	1	0.14624	Fur1,
FGoBP_behavioral response to ether	GO_BP_FLAT	2	2	1	0.14624	eag,
FGoBP_biopolymer methylation	GO_BP_FLAT	44	2	1	0.14624	Caf1-55,
FGoBP_blood circulation	GO_BP_FLAT	2	2	1	0.14624	KCNQ,
FGoBP_cellular component disassembly	GO_BP_FLAT	28	2	1	0.14624	Elf,
FGoBP_cellular response to extracellular stimulus	GO_BP_FLAT	4	2	1	0.14624	Atg12,
FGoBP_cellular response to nutrient levels	GO_BP_FLAT	4	2	1	0.14624	Atg12,
FGoBP_cellular response to starvation	GO_BP_FLAT	4	2	1	0.14624	Atg12,
FGoBP_chromatin remodeling	GO_BP_FLAT	51	2	1	0.14624	Caf1-55,
FGoBP_circulatory system process	GO_BP_FLAT	2	2	1	0.14624	KCNQ,
FGoBP_covalent chromatin modification	GO_BP_FLAT	56	2	1	0.14624	Caf1-55,
FGoBP_detection of chemical stimulus involved in sensory perception of sweet taste	GO_BP_FLAT	2	2	1	0.14624	Tre1,
FGoBP_development of primary male sexual characteristics	GO_BP_FLAT	10	2	1	0.14624	Fas2,
FGoBP_DNA packaging	GO_BP_FLAT	188	2	1	0.14624	Caf1-55,
FGoBP_DNA-dependent DNA replication	GO_BP_FLAT	58	2	1	0.14624	dre4,
FGoBP_elevation of cytosolic calcium ion concentration during G-protein signaling, coupled to IP3 second messenger (phospholipase C activating)	GO_BP_FLAT	3	2	1	0.14624	Oamb,
FGoBP_fertilization	GO_BP_FLAT	29	2	1	0.14624	polo,
FGoBP_garland cell differentiation	GO_BP_FLAT	3	2	1	0.14624	sns,
FGoBP_gene silencing	GO_BP_FLAT	154	2	1	0.14624	Caf1-55,
FGoBP_genitalia development	GO_BP_FLAT	11	2	1	0.14624	Fas2,
FGoBP_genitalia morphogenesis	GO_BP_FLAT	4	2	1	0.14624	Fas2,
FGoBP_gonad morphogenesis	GO_BP_FLAT	4	2	1	0.14624	foi,
FGoBP_heart contraction	GO_BP_FLAT	2	2	1	0.14624	KCNQ,
FGoBP_heart process	GO_BP_FLAT	2	2	1	0.14624	KCNQ,
FGoBP_histone modification	GO_BP_FLAT	56	2	1	0.14624	Caf1-55,
FGoBP_intercellular bridge organization	GO_BP_FLAT	12	2	1	0.14624	cher,
FGoBP_L-amino acid transport	GO_BP_FLAT	2	2	1	0.14624	CG17119,
FGoBP_lipid glycosylation	GO_BP_FLAT	3	2	1	0.14624	rt,
FGoBP_macroautophagy	GO_BP_FLAT	2	2	1	0.14624	Atg12,
FGoBP_male genitalia development	GO_BP_FLAT	5	2	1	0.14624	Fas2,
FGoBP_male genitalia morphogenesis	GO_BP_FLAT	3	2	1	0.14624	Fas2,
FGoBP_male sex differentiation	GO_BP_FLAT	12	2	1	0.14624	Fas2,
FGoBP_meiotic spindle organization	GO_BP_FLAT	19	2	1	0.14624	polo,
FGoBP_methylation	GO_BP_FLAT	56	2	1	0.14624	Caf1-55,
FGoBP_mitochondrial protein processing during import	GO_BP_FLAT	2	2	1	0.14624	CG9240,
FGoBP_mitochondrial protein processing	GO_BP_FLAT	2	2	1	0.14624	CG9240,
FGoBP_monoamine transport	GO_BP_FLAT	2	2	1	0.14624	DAT,
FGoBP_negative regulation of autophagy	GO_BP_FLAT	10	2	1	0.14624	Sec61alpha,
FGoBP_negative regulation of catabolic process	GO_BP_FLAT	13	2	1	0.14624	Sec61alpha,
FGoBP_negative regulation of cellular catabolic process	GO_BP_FLAT	12	2	1	0.14624	Sec61alpha,
FGoBP_negative regulation of sequestering of calcium ion	GO_BP_FLAT	3	2	1	0.14624	trp,
FGoBP_negative regulation of transport	GO_BP_FLAT	8	2	1	0.14624	mbo,
FGoBP_nucleobase metabolic process	GO_BP_FLAT	16	2	1	0.14624	Dhod,
FGoBP_nucleosome organization	GO_BP_FLAT	168	2	1	0.14624	Caf1-55,
FGoBP_one-carbon metabolic process	GO_BP_FLAT	79	2	1	0.14624	Caf1-55,
FGoBP_ovarian ring canal formation	GO_BP_FLAT	10	2	1	0.14624	cher,
FGoBP_protein amino acid alkylation	GO_BP_FLAT	29	2	1	0.14624	Caf1-55,
FGoBP_protein amino acid mannosylation	GO_BP_FLAT	2	2	1	0.14624	rt,
FGoBP_protein amino acid methylation	GO_BP_FLAT	29	2	1	0.14624	Caf1-55,
FGoBP_protein amino acid O-linked mannosylation	GO_BP_FLAT	2	2	1	0.14624	rt,
FGoBP_protein-DNA complex assembly	GO_BP_FLAT	170	2	1	0.14624	Caf1-55,
FGoBP_pyrimidine base metabolic process	GO_BP_FLAT	8	2	1	0.14624	Dhod,
FGoBP_regulation of autophagy	GO_BP_FLAT	11	2	1	0.14624	Sec61alpha,
FGoBP_regulation of cellular catabolic process	GO_BP_FLAT	14	2	1	0.14624	Sec61alpha,
FGoBP_regulation of translational initiation	GO_BP_FLAT	15	2	1	0.14624	eIF3-S10,
FGoBP_ring canal formation	GO_BP_FLAT	12	2	1	0.14624	cher,
FGoBP_RNA splicing	GO_BP_FLAT	152	2	1	0.14624	Hel25E,
FGoBP_single fertilization	GO_BP_FLAT	28	2	1	0.14624	polo,
FGoBP_sulfur amino acid transport	GO_BP_FLAT	2	2	1	0.14624	CG17119,
FGoBP_terminal region determination	GO_BP_FLAT	22	2	1	0.14624	sog,
FGoBP_zinc ion transport	GO_BP_FLAT	2	2	1	0.14624	foi,
FGoBP_zygotic determination of anterior/posterior axis, embryo	GO_BP_FLAT	29	2	1	0.14624	sog,
FGoCC_basal part of cell	GO_CC_FLAT	11	2	1	0.14624	mol,
FGoCC_centrosome	GO_CC_FLAT	52	2	1	0.14624	polo,
FGoCC_DNA-directed RNA polymerase II, holoenzyme	GO_CC_FLAT	57	2	1	0.14624	hay,
FGoCC_germline ring canal	GO_CC_FLAT	16	2	1	0.14624	cher,
FGoCC_holo TFIIH complex	GO_CC_FLAT	8	2	1	0.14624	hay,
FGoCC_hydrogen:potassium-exchanging ATPase complex	GO_CC_FLAT	2	2	1	0.14624	VhaAC45,
FGoCC_intercellular bridge	GO_CC_FLAT	16	2	1	0.14624	cher,
FGoCC_microtubule organizing center	GO_CC_FLAT	60	2	1	0.14624	polo,
FGoCC_microvillus	GO_CC_FLAT	3	2	1	0.14624	ClC-a,
FGoCC_midbody	GO_CC_FLAT	10	2	1	0.14624	polo,
FGoCC_presynaptic membrane	GO_CC_FLAT	5	2	1	0.14624	Fas2,
FGoCC_spindle pole	GO_CC_FLAT	23	2	1	0.14624	polo,
FGoMF_ATP-dependent DNA helicase activity	GO_MF_FLAT	19	2	1	0.14624	hay,
FGoMF_ATP-dependent RNA helicase activity	GO_MF_FLAT	40	2	1	0.14624	Hel25E,
FGoMF_DNA-dependent ATPase activity	GO_MF_FLAT	37	2	1	0.14624	hay,
FGoMF_dolichyl-phosphate-mannose-protein mannosyltransferase activity	GO_MF_FLAT	2	2	1	0.14624	rt,
FGoMF_drug binding	GO_MF_FLAT	20	2	1	0.14624	DAT,
FGoMF_hydrogen:potassium-exchanging ATPase activity	GO_MF_FLAT	2	2	1	0.14624	VhaAC45,
FGoMF_light-activated channel activity	GO_MF_FLAT	2	2	1	0.14624	trp,
FGoMF_light-activated voltage-gated calcium channel activity	GO_MF_FLAT	2	2	1	0.14624	trp,
FGoMF_monoamine transmembrane transporter activity	GO_MF_FLAT	2	2	1	0.14624	DAT,
FGoMF_monocarboxylic acid binding	GO_MF_FLAT	18	2	1	0.14624	CG14232,
FGoMF_neuropeptide hormone activity	GO_MF_FLAT	33	2	1	0.14624	Dh44-R1,
FGoMF_nucleocytoplasmic transporter activity	GO_MF_FLAT	2	2	1	0.14624	Nup58,
FGoMF_phosphotransferase activity, nitrogenous group as acceptor	GO_MF_FLAT	6	2	1	0.14624	eag,
FGoMF_protein histidine kinase activity	GO_MF_FLAT	3	2	1	0.14624	eag,
FGoMF_protein methyltransferase activity	GO_MF_FLAT	33	2	1	0.14624	Caf1-55,
FGoMF_protein self-association	GO_MF_FLAT	5	2	1	0.14624	Tor,
FGoMF_pyridoxal phosphate binding	GO_MF_FLAT	39	2	1	0.14624	Sply,
FGoMF_RNA helicase activity	GO_MF_FLAT	48	2	1	0.14624	Hel25E,
FGoMF_RNA splicing factor activity, transesterification mechanism	GO_MF_FLAT	28	2	1	0.14624	Hel25E,
FGoMF_RNA-dependent ATPase activity	GO_MF_FLAT	40	2	1	0.14624	Hel25E,
FGoMF_sulfur amino acid transmembrane transporter activity	GO_MF_FLAT	2	2	1	0.14624	CG17119,
FGoMF_two-component sensor activity	GO_MF_FLAT	3	2	1	0.14624	eag,
FGoMF_tyramine receptor activity	GO_MF_FLAT	2	2	1	0.14624	Oct-TyrR,
FGoMF_UDP-glucosyltransferase activity	GO_MF_FLAT	11	2	1	0.14624	CG2781,
FGoMF_vitamin B6 binding	GO_MF_FLAT	39	2	1	0.14624	Sply,
PwBC_Cell Cycle: G2/M Checkpoint	BioCarta	20	2	1	0.14624	polo,
PwBC_FOSB gene expression and drug abuse	BioCarta	7	2	1	0.14624	GluRIB,
PwBC_Regulation of cell cycle progression by Plk3	BioCarta	9	2	1	0.14624	polo,
PwBC_Stat3 Signaling	BioCarta	4	2	1	0.14624	Tor,
PwRT_Acyl chain remodelling of PS	Reactome	6	2	1	0.14624	oys,
PwRT_Axonal growth inhibition (RHOA activation)	Reactome	9	2	1	0.14624	Fili,
PwRT_Cyclin A/B1 associated events during G2/M transition	Reactome	13	2	1	0.14624	polo,
PwRT_Effects of PIP2 hydrolysis	Reactome	10	2	1	0.14624	trp,
PwRT_Formation of annular gap junctions	Reactome	5	2	1	0.14624	Chc,
PwRT_Formation of the Early Elongation Complex	Reactome	33	2	1	0.14624	hay,
PwRT_Formation of the HIV-1 Early Elongation Complex	Reactome	33	2	1	0.14624	hay,
PwRT_Gap junction degradation	Reactome	6	2	1	0.14624	Chc,
PwRT_Gap junction trafficking and regulation	Reactome	9	2	1	0.14624	Chc,
PwRT_Gap junction trafficking	Reactome	6	2	1	0.14624	Chc,
PwRT_HIV Transcription Initiation	Reactome	45	2	1	0.14624	hay,
PwRT_mRNA Capping	Reactome	31	2	1	0.14624	hay,
PwRT_Nucleotide-like (purinergic) receptors	Reactome	4	2	1	0.14624	AdoR,
PwRT_p75NTR regulates axonogenesis	Reactome	9	2	1	0.14624	Fili,
PwRT_Peptide hormone biosynthesis	Reactome	4	2	1	0.14624	Fur1,
PwRT_Regulation of PLK1 Activity at G2/M Transition	Reactome	6	2	1	0.14624	polo,
PwRT_Release of eIF4E	Reactome	11	2	1	0.14624	Tor,
PwRT_RNA Pol II CTD phosphorylation and interaction with CE	Reactome	28	2	1	0.14624	hay,
PwRT_RNA Polymerase I Chain Elongation	Reactome	111	2	1	0.14624	hay,
PwRT_RNA Polymerase I Promoter Escape	Reactome	17	2	1	0.14624	hay,
PwRT_RNA Polymerase I Transcription Initiation	Reactome	20	2	1	0.14624	hay,
PwRT_RNA Polymerase I Transcription Termination	Reactome	16	2	1	0.14624	hay,
PwRT_RNA Polymerase II HIV Promoter Escape	Reactome	45	2	1	0.14624	hay,
PwRT_RNA Polymerase II Promoter Escape	Reactome	45	2	1	0.14624	hay,
PwRT_RNA Polymerase II Transcription Initiation And Promoter Clearance	Reactome	45	2	1	0.14624	hay,
PwRT_RNA Polymerase II Transcription Initiation	Reactome	45	2	1	0.14624	hay,
PwRT_RNA Polymerase II Transcription Pre-Initiation And Promoter Opening	Reactome	45	2	1	0.14624	hay,
PwRT_Stabilization of mRNA by HuR	Reactome	10	2	1	0.14624	Nup214,
PwRT_Tight junction interactions	Reactome	6	2	1	0.14624	otk2,
miRTar_miR-932	microRNA_target	75	18	3	0.151828	Sur-8,Sec61alpha,Slh,
PwRT_Mitochondrial Protein Import	Reactome	72	18	3	0.151828	mge,Tim17a2,Tim23,
FGoMF_hydrogen ion transmembrane transporter activity	GO_MF_FLAT	97	48	6	0.152519	Vha36-1,VhaPPA1-1,Vha100-1,COX7AL,VhaAC45,Vha16-1,
FGoBP_ion transmembrane transport	GO_BP_FLAT	59	38	5	0.157183	Vha36-1,VhaPPA1-1,Vha100-1,VhaAC45,Vha16-1,
FGoMF_ATPase activity	GO_MF_FLAT	360	138	14	0.157897	hay,Hel25E,Vha36-1,Vps4,VhaPPA1-1,Vha100-1,Pmp70,CG9663,CG7627,CG11897,CG32000,VhaAC45,Vha16-1,CG17646,
FGoBP_microtubule-based process	GO_BP_FLAT	409	28	4	0.158591	polo,Hel25E,VhaPPA1-1,eIF3-S10,
PwRT_Signaling by GPCR	Reactome	262	116	12	0.16531	trp,Oct-TyrR,Oamb,mthl3,Dh44-R1,Rh7,Octbeta2R,AdoR,CG11318,Tre1,Dop2R,Pdfr,
FGoBP_immune response	GO_BP_FLAT	175	39	5	0.169929	mbo,Cralbp,PGRP-LA,Pmi,PGRP-LD,
PwRT_G alpha (s) signalling events	Reactome	62	39	5	0.169929	Dh44-R1,Octbeta2R,AdoR,Dop2R,Pdfr,
FGoBP_cellular macromolecule catabolic process	GO_BP_FLAT	226	19	3	0.1708	Atg12,Npl4,pic,
FGoBP_fatty acid biosynthetic process	GO_BP_FLAT	31	19	3	0.1708	Fad2,CG2781,CG8630,
FGoBP_second-messenger-mediated signaling	GO_BP_FLAT	32	19	3	0.1708	trp,Oamb,Octbeta2R,
FGoCC_potassium channel complex	GO_CC_FLAT	19	19	3	0.1708	eag,KCNQ,Shawl,
FGoCC_proton-transporting V-type ATPase, V0 domain	GO_CC_FLAT	19	19	3	0.1708	VhaPPA1-1,Vha100-1,Vha16-1,
FGoCC_voltage-gated potassium channel complex	GO_CC_FLAT	19	19	3	0.1708	eag,KCNQ,Shawl,
FC3177_protein glycosylation	COMPLEAT	15	10	2	0.172917	CG30008,Sec61alpha,
FC3877_very long-chain fatty acid metabolic process	COMPLEAT	15	10	2	0.172917	Kap-alpha3,Sec61alpha,
FC4133_protein N-linked glycosylation via asparagine	COMPLEAT	15	10	2	0.172917	CG30008,Sec61alpha,
FC4264_protein N-linked glycosylation via asparagine	COMPLEAT	15	10	2	0.172917	CG30008,Sec61alpha,
FC4314_putative complex without known function	COMPLEAT	15	10	2	0.172917	Kap-alpha3,Sec61alpha,
FC4486_secretion by cell	COMPLEAT	15	10	2	0.172917	CG12004,Slh,
FC4902_protein N-linked glycosylation via asparagine	COMPLEAT	15	10	2	0.172917	CG30008,Sec61alpha,
FC5043_protein N-linked glycosylation via asparagine	COMPLEAT	15	10	2	0.172917	CG8630,Sec61alpha,
FC5350_protein localization in endoplasmic reticulum	COMPLEAT	15	10	2	0.172917	Tapdelta,Sec61alpha,
FC5417_ATP hydrolysis coupled proton transport	COMPLEAT	13	10	2	0.172917	Vha36-1,Vha100-1,
FC5488_transport	COMPLEAT	15	10	2	0.172917	Kap-alpha3,Sec61alpha,
FC5672_very long-chain fatty acid metabolic process	COMPLEAT	15	10	2	0.172917	Kap-alpha3,Sec61alpha,
FC6137_cellular carbohydrate metabolic process	COMPLEAT	15	10	2	0.172917	CG30008,Sec61alpha,
FC6356_very long-chain fatty acid metabolic process	COMPLEAT	15	10	2	0.172917	Chc,Sec61alpha,
FC6442_protein import into nucleus	COMPLEAT	15	10	2	0.172917	Kap-alpha3,Sec61alpha,
FC6450_protein N-linked glycosylation via asparagine	COMPLEAT	14	10	2	0.172917	CG33116,Sec61alpha,
FC6534_protein N-linked glycosylation via asparagine	COMPLEAT	15	10	2	0.172917	CG30008,Sec61alpha,
FC6662_protein N-linked glycosylation via asparagine	COMPLEAT	15	10	2	0.172917	CG30008,Sec61alpha,
FGoBP_branching involved in open tracheal system development	GO_BP_FLAT	39	10	2	0.172917	foi,mbo,
FGoBP_branching morphogenesis of a tube	GO_BP_FLAT	39	10	2	0.172917	foi,mbo,
FGoBP_G-protein signaling, coupled to cAMP nucleotide second messenger	GO_BP_FLAT	10	10	2	0.172917	Oamb,Octbeta2R,
FGoBP_G-protein signaling, coupled to cyclic nucleotide second messenger	GO_BP_FLAT	10	10	2	0.172917	Oamb,Octbeta2R,
FGoBP_response to extracellular stimulus	GO_BP_FLAT	25	10	2	0.172917	Tor,Atg12,
FGoBP_response to nutrient levels	GO_BP_FLAT	25	10	2	0.172917	Tor,Atg12,
FGoBP_vacuole organization	GO_BP_FLAT	31	10	2	0.172917	Atg12,Sec61alpha,
FGoMF_phosphoprotein phosphatase activity	GO_MF_FLAT	98	10	2	0.172917	Ptpmeg2,IA-2,
FGoMF_xenobiotic transporter activity	GO_MF_FLAT	10	10	2	0.172917	CG7627,CG11897,
FGoMF_xenobiotic-transporting ATPase activity	GO_MF_FLAT	10	10	2	0.172917	CG7627,CG11897,
miRTar_miR-276	microRNA_target	81	10	2	0.172917	foi,Octbeta2R,
PwRT_Cell-cell junction organization	Reactome	41	10	2	0.172917	Fas2,otk2,
PwRT_Organic cation/anion/zwitterion transport	Reactome	11	10	2	0.172917	CG3790,CG11537,
PwRT_Synthesis of Leukotrienes (LT) and Eoxins (EX)	Reactome	56	10	2	0.172917	CG7627,CG11897,
FGoBP_cell cycle process	GO_BP_FLAT	571	29	4	0.173753	polo,Hel25E,VhaPPA1-1,eIF3-S10,
FGoBP_innate immune response	GO_BP_FLAT	98	29	4	0.173753	Cralbp,PGRP-LA,Pmi,PGRP-LD,
FGoBP_polysaccharide metabolic process	GO_BP_FLAT	159	29	4	0.173753	Cralbp,PGRP-LA,Pmi,PGRP-LD,
FGoCC_microbody	GO_CC_FLAT	43	29	4	0.173753	CG1662,Pmp70,Pex12,Acox57D-d,
FGoCC_peroxisome	GO_CC_FLAT	43	29	4	0.173753	CG1662,Pmp70,Pex12,Acox57D-d,
FGoCC_vacuolar proton-transporting V-type ATPase complex	GO_CC_FLAT	30	29	4	0.173753	Vha36-1,VhaPPA1-1,Vha100-1,Vha16-1,
FGoMF_voltage-gated potassium channel activity	GO_MF_FLAT	29	29	4	0.173753	eag,KCNQ,Shawl,CG34396,
miRTar_miR-124	microRNA_target	132	29	4	0.173753	Osi6,Ent1,CG7627,Osi14,
FGoCC_ion channel complex	GO_CC_FLAT	52	50	6	0.174905	eag,trp,nAChRbeta3,KCNQ,ClC-a,Shawl,
TFTar_hkb	TF_target	759	106	11	0.176462	Chc,Dhod,Fur1,Nup154,Nup107,VhaPPA1-1,CG11753,Nup98-96,CG11880,Vha16-1,Slh,
FGoMF_voltage-gated cation channel activity	GO_MF_FLAT	41	40	5	0.183066	eag,trp,KCNQ,Shawl,CG34396,
FGoBP_cytoskeleton organization	GO_BP_FLAT	472	51	6	0.186581	polo,cher,Hel25E,Vps4,VhaPPA1-1,eIF3-S10,
FGoMF_monovalent inorganic cation transmembrane transporter activity	GO_MF_FLAT	100	51	6	0.186581	Vha36-1,VhaPPA1-1,Vha100-1,COX7AL,VhaAC45,Vha16-1,
miRTar_miR-33	microRNA_target	261	51	6	0.186581	Oamb,Octbeta2R,ppk15,Or65c,Sec61alpha,CG42340,
FGoBP_reproductive cellular process	GO_BP_FLAT	500	62	7	0.187011	Chc,polo,sog,cher,foi,Tre1,Caf1-55,
FGoBP_ribonucleotide biosynthetic process	GO_BP_FLAT	109	62	7	0.187011	Dhod,Vha36-1,VhaPPA1-1,Vha100-1,CG32000,VhaAC45,Vha16-1,
FGoBP_ribonucleotide metabolic process	GO_BP_FLAT	114	62	7	0.187011	Dhod,Vha36-1,VhaPPA1-1,Vha100-1,CG32000,VhaAC45,Vha16-1,
FGoBP_fatty acid metabolic process	GO_BP_FLAT	53	30	4	0.189394	Fad2,Acox57D-d,CG2781,CG8630,
FGoBP_Golgi vesicle transport	GO_BP_FLAT	43	20	3	0.190409	beta'COP,alphaCOP,p24-1,
FGoCC_proton-transporting two-sector ATPase complex, proton-transporting domain	GO_CC_FLAT	34	20	3	0.190409	VhaPPA1-1,Vha100-1,Vha16-1,
PwKE_00564 Glycerophospholipid metabolism [PATH: dme00564 ]	KEGG	57	20	3	0.190409	frj,CLS,CG33116,
FGoMF_gated channel activity	GO_MF_FLAT	117	108	11	0.192466	eag,trp,GluRIIB,nAChRbeta3,KCNQ,Ir75a,ClC-a,Shawl,CG34396,Cngl,GluRIB,
TFTar_h	TF_target	1811	252	23	0.196006	Chc,Dhod,Fur1,Hel25E,Elf,Nup154,Ptpmeg2,VhaPPA1-1,p24-1,CG1662,nAChRbeta3,Pex12,CG11961,CG3902,Sur-8,EloA,Nup98-96,Ndc1,Npl4,CG11880,Tre1,Sec61alpha,pic,
PwRT_GPCR downstream signaling	Reactome	200	97	10	0.19718	trp,Oct-TyrR,Oamb,Dh44-R1,Rh7,Octbeta2R,AdoR,Tre1,Dop2R,Pdfr,
miRTar_miR-263b	microRNA_target	276	63	7	0.197822	Oct-TyrR,sns,CG4615,CG9663,CG11537,Ir75a,Octbeta2R,
FC2015_Caveolar macromolecular signaling complex, using anti-Cav-3	COMPLEAT	15	11	2	0.201309	Octbeta2R,AdoR,
FC2355_transmembrane transport	COMPLEAT	12	11	2	0.201309	CG7627,CG11897,
FC4166_protein glycosylation	COMPLEAT	14	11	2	0.201309	CG30008,Sec61alpha,
FC4223_cellular lipid metabolic process	COMPLEAT	15	11	2	0.201309	CG30008,Sec61alpha,
FC4293_protein N-linked glycosylation via asparagine	COMPLEAT	15	11	2	0.201309	Sply,Sec61alpha,
FC4796_very long-chain fatty acid metabolic process	COMPLEAT	15	11	2	0.201309	mge,Sec61alpha,
FC5150_very long-chain fatty acid metabolic process	COMPLEAT	14	11	2	0.201309	CG30008,Sec61alpha,
FC5253_very long-chain fatty acid metabolic process	COMPLEAT	14	11	2	0.201309	CG30008,Sec61alpha,
FC5293_protein glycosylation	COMPLEAT	15	11	2	0.201309	CG30008,Sec61alpha,
FC6521_protein N-linked glycosylation via asparagine	COMPLEAT	15	11	2	0.201309	CG30008,Sec61alpha,
FGoBP_cAMP-mediated signaling	GO_BP_FLAT	16	11	2	0.201309	Oamb,Octbeta2R,
FGoBP_circadian rhythm	GO_BP_FLAT	49	11	2	0.201309	DAT,Pdfr,
FGoBP_epithelial tube morphogenesis	GO_BP_FLAT	42	11	2	0.201309	foi,mbo,
FGoBP_peroxisome organization	GO_BP_FLAT	16	11	2	0.201309	Pmp70,Pex12,
FGoBP_regulation of hydrolase activity	GO_BP_FLAT	74	11	2	0.201309	trp,Oamb,
FGoBP_rhythmic process	GO_BP_FLAT	50	11	2	0.201309	DAT,Pdfr,
FGoCC_integral to endoplasmic reticulum membrane	GO_CC_FLAT	12	11	2	0.201309	Sply,CG5885,
FGoCC_transport vesicle	GO_CC_FLAT	17	11	2	0.201309	Chc,p24-1,
miRTar_miR-964	microRNA_target	94	11	2	0.201309	foi,Vps4,
miRTar_miR-iab-4-5p	microRNA_target	66	11	2	0.201309	CG15923,Fili,
PwRT_Cobalamin (Cbl, vitamin B12) transport and metabolism	Reactome	57	11	2	0.201309	CG7627,CG11897,
PwRT_Serotonin receptors	Reactome	11	11	2	0.201309	Oct-TyrR,Octbeta2R,
FGoBP_muscle organ development	GO_BP_FLAT	141	31	4	0.205466	Fas2,rt,sns,Caf1-55,
FGoMF_inorganic cation transmembrane transporter activity	GO_MF_FLAT	131	75	8	0.205635	Vha36-1,foi,VhaPPA1-1,Vha100-1,CG3790,COX7AL,VhaAC45,Vha16-1,
FGoMF_ATPase activity, uncoupled	GO_MF_FLAT	197	64	7	0.208876	hay,Vps4,Pmp70,CG9663,CG7627,CG32000,CG17646,
FGoBP_cell death	GO_BP_FLAT	165	42	5	0.210403	Cas,CG4615,Atg12,Tre1,Sec61alpha,
FGoBP_death	GO_BP_FLAT	166	42	5	0.210403	Cas,CG4615,Atg12,Tre1,Sec61alpha,
FGoBP_potassium ion transport	GO_BP_FLAT	43	42	5	0.210403	eag,KCNQ,Shawl,CG34396,CG42340,
FC101_epidermal growth factor receptor signaling pathway	COMPLEAT	8	3	1	0.211178	CG12004,
FC1069_TNF-alpha/NF-kappa B signaling complex (CHUK, KPNA3, NFKB2, NFKBIB, REL, IKBKG, NFKB1, NFKBIE, RELB, NFKBIA, RELA, TNIP2)	COMPLEAT	10	3	1	0.211178	Kap-alpha3,
FC1319_RING finger peroxin complex	COMPLEAT	3	3	1	0.211178	Pex12,
FC1410_synaptic vesicle coating	COMPLEAT	6	3	1	0.211178	Chc,
FC1554_Histone H3.3 complex	COMPLEAT	32	3	1	0.211178	Caf1-55,
FC1629_HRD1/SEL1 ERAD complex	COMPLEAT	9	3	1	0.211178	Npl4,
FC1644_putative complex without known function	COMPLEAT	4	3	1	0.211178	CG5885,
FC2265_Trpc1-dystrophin-alpha1-syntrophin complex	COMPLEAT	5	3	1	0.211178	trp,
FC229_transport	COMPLEAT	4	3	1	0.211178	Ndae1,
FC2342_putative complex without known function	COMPLEAT	10	3	1	0.211178	Osi14,
FC2359_AP1G1-PACS1-FURIN complex	COMPLEAT	4	3	1	0.211178	Fur1,
FC237_poly(A)+ mRNA export from nucleus	COMPLEAT	5	3	1	0.211178	Nup358,
FC2573_Ng2-Grip1-Glur2 complex	COMPLEAT	4	3	1	0.211178	GluRIB,
FC2599_HES1 promoter-Notch enhancer complex	COMPLEAT	13	3	1	0.211178	dre4,
FC2625_SNW1 complex	COMPLEAT	23	3	1	0.211178	pic,
FC2690_Apg16L-Apg12-Apg5 complex	COMPLEAT	3	3	1	0.211178	Atg12,
FC275_ITGA2B-ITGB3-F11R complex	COMPLEAT	3	3	1	0.211178	otk2,
FC2889_TRPC1-TRPC3-TRPC7 complex	COMPLEAT	3	3	1	0.211178	trp,
FC3080_ER-associated protein catabolic process	COMPLEAT	9	3	1	0.211178	Npl4,
FC3244_mitotic cell cycle G2/M transition DNA damage checkpoint	COMPLEAT	9	3	1	0.211178	pic,
FC3264_dendrite morphogenesis	COMPLEAT	9	3	1	0.211178	Tor,
FC3267_dendrite morphogenesis	COMPLEAT	9	3	1	0.211178	Tor,
FC3339_dendrite morphogenesis	COMPLEAT	8	3	1	0.211178	Tor,
FC3361_dendrite morphogenesis	COMPLEAT	9	3	1	0.211178	Tor,
FC3375_eggshell chorion gene amplification	COMPLEAT	9	3	1	0.211178	pic,
FC3453_dendrite morphogenesis	COMPLEAT	9	3	1	0.211178	Tor,
FC3560_intracellular pH reduction	COMPLEAT	6	3	1	0.211178	Vha100-1,
FC3573_dendrite morphogenesis	COMPLEAT	7	3	1	0.211178	Tor,
FC3643_regulation of tube architecture, open tracheal system	COMPLEAT	6	3	1	0.211178	eIF3-S10,
FC3685_dendrite morphogenesis	COMPLEAT	8	3	1	0.211178	Tor,
FC3746_synaptic vesicle coating	COMPLEAT	6	3	1	0.211178	Chc,
FC3793_ubiquitin-dependent protein catabolic process	COMPLEAT	8	3	1	0.211178	EloA,
FC3800_protein transport	COMPLEAT	12	3	1	0.211178	Vps4,
FC3834_mitotic cell cycle G2/M transition DNA damage checkpoint	COMPLEAT	11	3	1	0.211178	pic,
FC3866_regulation of Notch signaling pathway	COMPLEAT	5	3	1	0.211178	cher,
FC3911_dendrite morphogenesis	COMPLEAT	8	3	1	0.211178	Tor,
FC3914_mitotic cell cycle G2/M transition DNA damage checkpoint	COMPLEAT	7	3	1	0.211178	pic,
FC4074_axonogenesis	COMPLEAT	6	3	1	0.211178	Fas2,
FC4085_translational initiation	COMPLEAT	13	3	1	0.211178	eIF3-S10,
FC4138_mitotic cell cycle G2/M transition DNA damage checkpoint	COMPLEAT	9	3	1	0.211178	pic,
FC4164_histone H3-K4 methylation	COMPLEAT	10	3	1	0.211178	CG34449,
FC418_Histone H3.1 complex	COMPLEAT	54	3	1	0.211178	Caf1-55,
FC4211_putative complex without known function	COMPLEAT	9	3	1	0.211178	Tapdelta,
FC4399_putative complex without known function	COMPLEAT	5	3	1	0.211178	Ndae1,
FC4664_synaptic transmission	COMPLEAT	6	3	1	0.211178	Fas2,
FC4670_synaptic transmission	COMPLEAT	7	3	1	0.211178	Fas2,
FC4671_intracellular pH reduction	COMPLEAT	7	3	1	0.211178	Vha100-1,
FC4678_protein transport	COMPLEAT	12	3	1	0.211178	Vps4,
FC470_2AR-mGluR2 complex	COMPLEAT	3	3	1	0.211178	GluRIB,
FC4744_protein transport	COMPLEAT	12	3	1	0.211178	Vps4,
FC4790_homeostatic process	COMPLEAT	4	3	1	0.211178	Nup93-1,
FC4836_translational initiation	COMPLEAT	13	3	1	0.211178	Tor,
FC4846_protein transport	COMPLEAT	10	3	1	0.211178	Vps4,
FC4940_synaptic vesicle coating	COMPLEAT	7	3	1	0.211178	Chc,
FC4941_transmembrane receptor protein tyrosine kinase signaling pathway	COMPLEAT	8	3	1	0.211178	cher,
FC5048_putative complex without known function	COMPLEAT	9	3	1	0.211178	CG11961,
FC5259_ubiquitin-dependent protein catabolic process	COMPLEAT	6	3	1	0.211178	EloA,
FC5311_synaptic transmission	COMPLEAT	6	3	1	0.211178	Fas2,
FC5409_ATP synthesis coupled proton transport	COMPLEAT	13	3	1	0.211178	frj,
FC5414_protein ubiquitination	COMPLEAT	9	3	1	0.211178	pic,
FC5726_cellular protein metabolic process	COMPLEAT	34	3	1	0.211178	eIF3-S10,
FC5749_regulation of cellular protein metabolic process	COMPLEAT	15	3	1	0.211178	Tor,
FC5755_mRNA processing	COMPLEAT	15	3	1	0.211178	Kap-alpha3,
FC5928_regulation of cell communication	COMPLEAT	4	3	1	0.211178	Ndae1,
FC5993_cellular protein metabolic process	COMPLEAT	5	3	1	0.211178	Hel25E,
FC6158_regulation of transcription, DNA-dependent	COMPLEAT	13	3	1	0.211178	dre4,
FC6185_protein transport	COMPLEAT	12	3	1	0.211178	Vps4,
FC6247_sphingolipid metabolic process	COMPLEAT	12	3	1	0.211178	Nup358,
FC6288_putative complex without known function	COMPLEAT	12	3	1	0.211178	Tapdelta,
FC6462_mitotic spindle organization	COMPLEAT	11	3	1	0.211178	Chc,
FC6697_ubiquitin-dependent protein catabolic process	COMPLEAT	6	3	1	0.211178	EloA,
FC960_SNF2h/cohesin	COMPLEAT	13	3	1	0.211178	Caf1-55,
FGoBP_amine biosynthetic process	GO_BP_FLAT	48	3	1	0.211178	AsnS,
FGoBP_BMP signaling pathway	GO_BP_FLAT	9	3	1	0.211178	sog,
FGoBP_Bolwig's organ development	GO_BP_FLAT	14	3	1	0.211178	Fas2,
FGoBP_Bolwig's organ morphogenesis	GO_BP_FLAT	14	3	1	0.211178	Fas2,
FGoBP_calcium-mediated signaling	GO_BP_FLAT	9	3	1	0.211178	trp,
FGoBP_dopamine receptor signaling pathway	GO_BP_FLAT	3	3	1	0.211178	Dop2R,
FGoBP_ER-nuclear signaling pathway	GO_BP_FLAT	8	3	1	0.211178	Sec61alpha,
FGoBP_fatty acid elongation	GO_BP_FLAT	3	3	1	0.211178	CG2781,
FGoBP_germarium-derived female germ-line cyst encapsulation	GO_BP_FLAT	8	3	1	0.211178	cher,
FGoBP_glial cell growth	GO_BP_FLAT	6	3	1	0.211178	eag,
FGoBP_gonadal mesoderm development	GO_BP_FLAT	8	3	1	0.211178	foi,
FGoBP_mRNA export from nucleus	GO_BP_FLAT	21	3	1	0.211178	Hel25E,
FGoBP_mRNA metabolic process	GO_BP_FLAT	224	3	1	0.211178	Hel25E,
FGoBP_mRNA processing	GO_BP_FLAT	199	3	1	0.211178	Hel25E,
FGoBP_nuclear migration	GO_BP_FLAT	24	3	1	0.211178	polo,
FGoBP_nucleoside metabolic process	GO_BP_FLAT	36	3	1	0.211178	Dhod,
FGoBP_perineurial glial growth	GO_BP_FLAT	6	3	1	0.211178	eag,
FGoBP_peroxisomal transport	GO_BP_FLAT	3	3	1	0.211178	Pex12,
FGoBP_protein amino acid acylation	GO_BP_FLAT	20	3	1	0.211178	Caf1-55,
FGoBP_protein export from nucleus	GO_BP_FLAT	5	3	1	0.211178	Cas,
FGoBP_protein retention in ER lumen	GO_BP_FLAT	3	3	1	0.211178	Tapdelta,
FGoBP_protein targeting to peroxisome	GO_BP_FLAT	3	3	1	0.211178	Pex12,
FGoBP_regulation of catabolic process	GO_BP_FLAT	20	3	1	0.211178	Sec61alpha,
FGoBP_regulation of G-protein coupled receptor protein signaling pathway	GO_BP_FLAT	22	3	1	0.211178	trp,
FGoBP_regulation of heart rate	GO_BP_FLAT	3	3	1	0.211178	KCNQ,
FGoBP_regulation of homeostatic process	GO_BP_FLAT	4	3	1	0.211178	trp,
FGoBP_regulation of protein ubiquitination	GO_BP_FLAT	10	3	1	0.211178	Atg8a,
FGoBP_regulation of sequestering of calcium ion	GO_BP_FLAT	4	3	1	0.211178	trp,
FGoBP_regulation of translation	GO_BP_FLAT	69	3	1	0.211178	eIF3-S10,
FGoBP_response to ether	GO_BP_FLAT	3	3	1	0.211178	eag,
FGoBP_retinal ganglion cell axon guidance	GO_BP_FLAT	8	3	1	0.211178	gogo,
FGoBP_rhodopsin mediated phototransduction	GO_BP_FLAT	16	3	1	0.211178	trp,
FGoBP_ribonucleoside metabolic process	GO_BP_FLAT	23	3	1	0.211178	Dhod,
FGoBP_RNA export from nucleus	GO_BP_FLAT	23	3	1	0.211178	Hel25E,
FGoBP_spindle assembly	GO_BP_FLAT	33	3	1	0.211178	polo,
FGoBP_striated muscle contraction	GO_BP_FLAT	3	3	1	0.211178	KCNQ,
FGoBP_transcription initiation from RNA polymerase II promoter	GO_BP_FLAT	65	3	1	0.211178	hay,
FGoBP_transcription initiation	GO_BP_FLAT	72	3	1	0.211178	hay,
FGoBP_two-component signal transduction system (phosphorelay)	GO_BP_FLAT	4	3	1	0.211178	eag,
FGoCC_calcium channel complex	GO_CC_FLAT	4	3	1	0.211178	trp,
FGoCC_cell surface	GO_CC_FLAT	15	3	1	0.211178	foi,
FGoCC_clathrin coat of trans-Golgi network vesicle	GO_CC_FLAT	4	3	1	0.211178	Chc,
FGoCC_clathrin vesicle coat	GO_CC_FLAT	6	3	1	0.211178	Chc,
FGoCC_lysosomal membrane	GO_CC_FLAT	4	3	1	0.211178	CG17119,
FGoCC_trans-Golgi network transport vesicle membrane	GO_CC_FLAT	4	3	1	0.211178	Chc,
FGoCC_voltage-gated calcium channel complex	GO_CC_FLAT	4	3	1	0.211178	trp,
FGoMF_carbon-nitrogen ligase activity, with glutamine as amido-N-donor	GO_MF_FLAT	13	3	1	0.211178	AsnS,
FGoMF_carboxy-lyase activity	GO_MF_FLAT	25	3	1	0.211178	Sply,
FGoMF_chromatin binding	GO_MF_FLAT	65	3	1	0.211178	Caf1-55,
FGoMF_diuretic hormone receptor activity	GO_MF_FLAT	3	3	1	0.211178	Dh44-R1,
FGoMF_DNA helicase activity	GO_MF_FLAT	40	3	1	0.211178	hay,
FGoMF_fatty acid elongase activity	GO_MF_FLAT	3	3	1	0.211178	CG2781,
FGoMF_fatty-acid synthase activity	GO_MF_FLAT	8	3	1	0.211178	CG2781,
FGoMF_fructose transmembrane transporter activity	GO_MF_FLAT	3	3	1	0.211178	Tret1-2,
FGoMF_glyceraldehyde-3-phosphate dehydrogenase (phosphorylating) activity	GO_MF_FLAT	7	3	1	0.211178	Nup133,
FGoMF_glyceraldehyde-3-phosphate dehydrogenase activity	GO_MF_FLAT	7	3	1	0.211178	Nup133,
FGoMF_growth factor activity	GO_MF_FLAT	30	3	1	0.211178	sog,
FGoMF_hormone activity	GO_MF_FLAT	53	3	1	0.211178	Dh44-R1,
FGoMF_intracellular ligand-gated calcium channel activity	GO_MF_FLAT	3	3	1	0.211178	trp,
FGoMF_nuclear export signal receptor activity	GO_MF_FLAT	3	3	1	0.211178	Cas,
FGoMF_nucleoside transmembrane transporter activity, down a concentration gradient	GO_MF_FLAT	3	3	1	0.211178	Ent1,
FGoMF_palmitoyl-CoA oxidase activity	GO_MF_FLAT	3	3	1	0.211178	Acox57D-d,
FGoMF_SNARE binding	GO_MF_FLAT	5	3	1	0.211178	Slh,
FGoMF_voltage-gated anion channel activity	GO_MF_FLAT	10	3	1	0.211178	ClC-a,
FGoMF_voltage-gated chloride channel activity	GO_MF_FLAT	3	3	1	0.211178	ClC-a,
miRTar_miR-100	microRNA_target	12	3	1	0.211178	gogo,
miRTar_miR-974	microRNA_target	15	3	1	0.211178	Sec61alpha,
PwBC_cftr	BioCarta	12	3	1	0.211178	Octbeta2R,
PwBC_Phospholipase C-epsilon	BioCarta	11	3	1	0.211178	Octbeta2R,
PwBC_Vitamin C in the Brain	BioCarta	7	3	1	0.211178	CG6293,
PwRT_Activation of DNA fragmentation factor	Reactome	36	3	1	0.211178	Kap-alpha3,
PwRT_Activation of NIMA Kinases NEK9, NEK6, NEK7	Reactome	6	3	1	0.211178	polo,
PwRT_Acyl chain remodelling of PC	Reactome	15	3	1	0.211178	oys,
PwRT_Acyl chain remodelling of PE	Reactome	13	3	1	0.211178	oys,
PwRT_Apoptosis induced DNA fragmentation	Reactome	36	3	1	0.211178	Kap-alpha3,
PwRT_Assembly Of The HIV Virion	Reactome	13	3	1	0.211178	Fur1,
PwRT_Calcitonin-like ligand receptors	Reactome	3	3	1	0.211178	Pdfr,
PwRT_Dual incision reaction in TC-NER	Reactome	30	3	1	0.211178	hay,
PwRT_Formation of transcription-coupled NER (TC-NER) repair complex	Reactome	30	3	1	0.211178	hay,
PwRT_Lysosphingolipid and LPA receptors	Reactome	4	3	1	0.211178	AdoR,
PwRT_mTORC1-mediated signalling	Reactome	16	3	1	0.211178	Tor,
PwRT_Nectin/Necl trans heterodimerization	Reactome	27	3	1	0.211178	Fas2,
PwRT_Removal of aminoterminal propeptides from gamma-carboxylated proteins	Reactome	48	3	1	0.211178	Fur1,
PwRT_RNA Polymerase I Promoter Clearance	Reactome	112	3	1	0.211178	hay,
PwRT_RNA Polymerase I Transcription	Reactome	117	3	1	0.211178	hay,
PwRT_S6K1-mediated signalling	Reactome	9	3	1	0.211178	Tor,
PwRT_Transcription-coupled NER (TC-NER)	Reactome	46	3	1	0.211178	hay,
FGoBP_proteolysis	GO_BP_FLAT	732	76	8	0.21594	Fur1,CG9240,CG11961,CG10051,Atg12,CG6763,Npl4,pic,
FGoMF_ATPase activity, coupled to movement of substances	GO_MF_FLAT	139	111	11	0.217661	Vha36-1,VhaPPA1-1,Vha100-1,Pmp70,CG9663,CG7627,CG11897,CG32000,VhaAC45,Vha16-1,CG17646,
FGoMF_ATPase activity, coupled to transmembrane movement of substances	GO_MF_FLAT	139	111	11	0.217661	Vha36-1,VhaPPA1-1,Vha100-1,Pmp70,CG9663,CG7627,CG11897,CG32000,VhaAC45,Vha16-1,CG17646,
FGoMF_hydrolase activity, acting on acid anhydrides, catalyzing transmembrane movement of substances	GO_MF_FLAT	141	111	11	0.217661	Vha36-1,VhaPPA1-1,Vha100-1,Pmp70,CG9663,CG7627,CG11897,CG32000,VhaAC45,Vha16-1,CG17646,
FGoBP_detection of stimulus	GO_BP_FLAT	102	65	7	0.220158	trp,ogre,Tor,Or49a,PGRP-LA,Rh7,Tre1,
FGoBP_cellular macromolecular complex subunit organization	GO_BP_FLAT	327	32	4	0.221921	Nup214,Elf,Cas,Caf1-55,
FGoMF_carbohydrate binding	GO_MF_FLAT	193	32	4	0.221921	Cralbp,PGRP-LA,Pmi,PGRP-LD,
FGoMF_hydrogen-exporting ATPase activity, phosphorylative mechanism	GO_MF_FLAT	53	32	4	0.221921	Vha36-1,VhaPPA1-1,Vha100-1,Vha16-1,
PwRT_Latent infection of Homo sapiens with Mycobacterium tuberculosis	Reactome	44	32	4	0.221921	Vha36-1,VhaPPA1-1,Vha100-1,Vha16-1,
PwRT_Phagosomal maturation (early endosomal stage)	Reactome	40	32	4	0.221921	Vha36-1,VhaPPA1-1,Vha100-1,Vha16-1,
PwRT_Transferrin endocytosis and recycling	Reactome	36	32	4	0.221921	Vha36-1,VhaPPA1-1,Vha100-1,Vha16-1,
TFTar_bin	TF_target	364	54	6	0.223325	Chc,Ptpmeg2,Ent1,CG9663,Nup98-96,CG17646,
TFTar_zfh1	TF_target	296	43	5	0.224548	Chc,CG4615,Tsp86D,Sur-8,Atg8a,
FC3092_protein N-linked glycosylation via asparagine	COMPLEAT	15	12	2	0.230183	p24-1,Sec61alpha,
FC3235_protein glycosylation	COMPLEAT	15	12	2	0.230183	p24-1,Sec61alpha,
FC3397_cellular lipid metabolic process	COMPLEAT	15	12	2	0.230183	CG30008,Sec61alpha,
FC4135_lipid biosynthetic process	COMPLEAT	15	12	2	0.230183	CG30008,Sec61alpha,
FC4193_protein glycosylation	COMPLEAT	15	12	2	0.230183	CG30008,Sec61alpha,
FC5752_protein targeting	COMPLEAT	15	12	2	0.230183	Kap-alpha3,Sec61alpha,
FGoBP_cyclic-nucleotide-mediated signaling	GO_BP_FLAT	17	12	2	0.230183	Oamb,Octbeta2R,
FGoBP_membrane budding	GO_BP_FLAT	19	12	2	0.230183	Chc,beta'COP,
FGoBP_morphogenesis of a branching structure	GO_BP_FLAT	42	12	2	0.230183	foi,mbo,
FGoMF_acyl-CoA dehydrogenase activity	GO_MF_FLAT	15	12	2	0.230183	Acox57D-d,CG3902,
FGoMF_multidrug transporter activity	GO_MF_FLAT	12	12	2	0.230183	CG7627,CG11897,
PwRT_Arachidonic acid metabolism	Reactome	108	12	2	0.230183	CG7627,CG11897,
PwRT_Signaling by TGF-beta Receptor Complex	Reactome	77	12	2	0.230183	Fur1,otk2,
PwRT_Zinc transporters	Reactome	12	12	2	0.230183	foi,Zip42C.2,
FC2576_protein localization	COMPLEAT	38	22	3	0.231145	Tapdelta,Kap-alpha3,Sec61alpha,
FGoBP_oxidation reduction	GO_BP_FLAT	625	78	8	0.237124	Dhod,Fad2,Acox57D-d,CG3902,COX7AL,CG8630,Nup133,CG11897,
FGoCC_coated vesicle	GO_CC_FLAT	77	33	4	0.238713	Chc,beta'COP,alphaCOP,p24-1,
miRTar_miR-14	microRNA_target	151	33	4	0.238713	oys,Dh44-R1,CG9760,Fili,
PwRT_Insulin receptor recycling	Reactome	34	33	4	0.238713	Vha36-1,VhaPPA1-1,Vha100-1,Vha16-1,
PwRT_Potassium Channels	Reactome	36	33	4	0.238713	eag,KCNQ,Shawl,CG34396,
FGoCC_mitochondrial envelope	GO_CC_FLAT	265	67	7	0.243355	Dhod,CG9240,mge,Tim17a2,COX7AL,CLS,Tim23,
FGoMF_ATPase activity, coupled to transmembrane movement of ions, phosphorylative mechanism	GO_MF_FLAT	77	56	6	0.24906	Vha36-1,VhaPPA1-1,Vha100-1,CG32000,VhaAC45,Vha16-1,
PwRT_Synthesis of very long-chain fatty acyl-CoAs	Reactome	27	23	3	0.252087	CG2781,CG5326,CG30008,
FGoBP_macromolecular complex assembly	GO_BP_FLAT	367	34	4	0.255793	hay,Nup214,Cas,Caf1-55,
FGoBP_courtship behavior	GO_BP_FLAT	61	13	2	0.259305	eag,Fad2,
FGoBP_extracellular structure organization	GO_BP_FLAT	69	13	2	0.259305	Fas2,cher,
FGoBP_germ cell migration	GO_BP_FLAT	38	13	2	0.259305	foi,Tre1,
FGoCC_extrinsic to membrane	GO_CC_FLAT	156	13	2	0.259305	trp,Slh,
miRTar_miR-iab-4-3p	microRNA_target	54	13	2	0.259305	Sur-8,CG17646,
FGoBP_ATP biosynthetic process	GO_BP_FLAT	79	57	6	0.26224	Vha36-1,VhaPPA1-1,Vha100-1,CG32000,VhaAC45,Vha16-1,
FGoBP_ATP metabolic process	GO_BP_FLAT	81	57	6	0.26224	Vha36-1,VhaPPA1-1,Vha100-1,CG32000,VhaAC45,Vha16-1,
FGoBP_generation of precursor metabolites and energy	GO_BP_FLAT	220	57	6	0.26224	Vha36-1,VhaPPA1-1,Vha100-1,COX7AL,VhaAC45,Vha16-1,
FGoBP_lipid biosynthetic process	GO_BP_FLAT	120	57	6	0.26224	Fad2,CG2781,CG8630,CLS,CG13978,CG33116,
FGoBP_nucleoside triphosphate biosynthetic process	GO_BP_FLAT	85	57	6	0.26224	Vha36-1,VhaPPA1-1,Vha100-1,CG32000,VhaAC45,Vha16-1,
FGoBP_nucleoside triphosphate metabolic process	GO_BP_FLAT	91	57	6	0.26224	Vha36-1,VhaPPA1-1,Vha100-1,CG32000,VhaAC45,Vha16-1,
FGoBP_purine nucleoside triphosphate biosynthetic process	GO_BP_FLAT	83	57	6	0.26224	Vha36-1,VhaPPA1-1,Vha100-1,CG32000,VhaAC45,Vha16-1,
FGoBP_purine nucleoside triphosphate metabolic process	GO_BP_FLAT	88	57	6	0.26224	Vha36-1,VhaPPA1-1,Vha100-1,CG32000,VhaAC45,Vha16-1,
FGoBP_purine ribonucleoside triphosphate biosynthetic process	GO_BP_FLAT	83	57	6	0.26224	Vha36-1,VhaPPA1-1,Vha100-1,CG32000,VhaAC45,Vha16-1,
FGoBP_purine ribonucleoside triphosphate metabolic process	GO_BP_FLAT	88	57	6	0.26224	Vha36-1,VhaPPA1-1,Vha100-1,CG32000,VhaAC45,Vha16-1,
FGoBP_ribonucleoside triphosphate biosynthetic process	GO_BP_FLAT	85	57	6	0.26224	Vha36-1,VhaPPA1-1,Vha100-1,CG32000,VhaAC45,Vha16-1,
FGoBP_ribonucleoside triphosphate metabolic process	GO_BP_FLAT	90	57	6	0.26224	Vha36-1,VhaPPA1-1,Vha100-1,CG32000,VhaAC45,Vha16-1,
FGoCC_endoplasmic reticulum membrane	GO_CC_FLAT	76	57	6	0.26224	Sply,Tapdelta,CG5885,CG13978,Sec61alpha,mol,
PwRT_Class A/1 (Rhodopsin-like receptors)	Reactome	104	57	6	0.26224	Oct-TyrR,Rh7,Octbeta2R,AdoR,Tre1,Dop2R,
miRTar_miR-10-3p/1006	microRNA_target	349	81	8	0.270169	foi,Vha100-1,Fad2,Rh7,CG11897,Fili,CG34396,Cngl,
FC1144_CTCF-nucleophosmin-PARP-HIS-KPNA-LMNA-TOP complex	COMPLEAT	31	4	1	0.271205	Kap-alpha3,
FC117_TRPC1-STIM1-ORAI1 complex	COMPLEAT	5	4	1	0.271205	trp,
FC1230_mitochondrial inner membrane presequence translocase complex	COMPLEAT	11	4	1	0.271205	Tim17a2,
FC1569_inaD signaling complex	COMPLEAT	9	4	1	0.271205	trp,
FC1865_H3.1 com	COMPLEAT	58	4	1	0.271205	Caf1-55,
FC1880_EDG1-HTR1D complex	COMPLEAT	4	4	1	0.271205	AdoR,
FC2185_TRPC1-Homer3-IP3R complex	COMPLEAT	4	4	1	0.271205	trp,
FC2771_ESCRT-III complex	COMPLEAT	9	4	1	0.271205	Vps4,
FC295_HTR1A-HTR1D complex	COMPLEAT	4	4	1	0.271205	Oct-TyrR,
FC2992_Phosphatidylethanolamine (PE) biosynthesis, ethanolamine => PE	COMPLEAT	7	4	1	0.271205	CG33116,
FC3099_small GTPase mediated signal transduction	COMPLEAT	13	4	1	0.271205	CG4645,
FC3294_intracellular pH reduction	COMPLEAT	7	4	1	0.271205	Vha100-1,
FC3380_dendrite morphogenesis	COMPLEAT	8	4	1	0.271205	Tor,
FC365_mitochondrial outer membrane translocase complex	COMPLEAT	8	4	1	0.271205	mge,
FC3813_protein transport	COMPLEAT	11	4	1	0.271205	Vps4,
FC3985_positive regulation of cell size	COMPLEAT	9	4	1	0.271205	Tor,
FC4119_mitotic spindle organization	COMPLEAT	16	4	1	0.271205	Chc,
FC4152_ATP hydrolysis coupled proton transport	COMPLEAT	7	4	1	0.271205	Vha100-1,
FC4201_ATP synthesis coupled proton transport	COMPLEAT	14	4	1	0.271205	frj,
FC4281_rhodopsin mediated phototransduction	COMPLEAT	6	4	1	0.271205	trp,
FC4366_protein transport	COMPLEAT	10	4	1	0.271205	Vps4,
FC4480_sphingolipid metabolic process	COMPLEAT	11	4	1	0.271205	Nup358,
FC4693_synaptic vesicle coating	COMPLEAT	8	4	1	0.271205	Chc,
FC4777_ATP metabolic process	COMPLEAT	6	4	1	0.271205	Vha36-1,
FC4782_cellular metabolic process	COMPLEAT	66	4	1	0.271205	Hel25E,
FC4990_calcium ion transmembrane transport	COMPLEAT	6	4	1	0.271205	trp,
FC509_TIM (TIMM17ab, TIMM23, TIMM44) complex, mitochondrial	COMPLEAT	7	4	1	0.271205	Tim17a2,
FC512_H3.3 com	COMPLEAT	38	4	1	0.271205	Caf1-55,
FC5283_neuron differentiation	COMPLEAT	11	4	1	0.271205	Tor,
FC5400_eggshell chorion gene amplification	COMPLEAT	9	4	1	0.271205	pic,
FC5818_tRNA aminoacylation for protein translation	COMPLEAT	16	4	1	0.271205	Chc,
FC5924_protein transport	COMPLEAT	11	4	1	0.271205	Vps4,
FC6371_ATP hydrolysis coupled proton transport	COMPLEAT	4	4	1	0.271205	Vha36-1,
FC6449_synaptic vesicle coating	COMPLEAT	9	4	1	0.271205	Chc,
FC6678_imaginal disc-derived wing vein morphogenesis	COMPLEAT	7	4	1	0.271205	sog,
FC726_Meprin A	COMPLEAT	7	4	1	0.271205	CG6763,
FC792_Sec61p translocon complex	COMPLEAT	5	4	1	0.271205	Sec61alpha,
FGoBP_antibiotic transport	GO_BP_FLAT	4	4	1	0.271205	CG11537,
FGoBP_chromatin modification	GO_BP_FLAT	116	4	1	0.271205	Caf1-55,
FGoBP_circadian sleep/wake cycle	GO_BP_FLAT	14	4	1	0.271205	DAT,
FGoBP_cytosolic calcium ion homeostasis	GO_BP_FLAT	5	4	1	0.271205	Oamb,
FGoBP_elevation of cytosolic calcium ion concentration	GO_BP_FLAT	5	4	1	0.271205	Oamb,
FGoBP_establishment of nucleus localization	GO_BP_FLAT	27	4	1	0.271205	polo,
FGoBP_female germ-line cyst encapsulation	GO_BP_FLAT	9	4	1	0.271205	cher,
FGoBP_germ cell programmed cell death	GO_BP_FLAT	4	4	1	0.271205	Tre1,
FGoBP_germ-line cyst encapsulation	GO_BP_FLAT	9	4	1	0.271205	cher,
FGoBP_hormone metabolic process	GO_BP_FLAT	34	4	1	0.271205	Fad2,
FGoBP_intracellular protein transmembrane transport	GO_BP_FLAT	11	4	1	0.271205	Sec61alpha,
FGoBP_larval visceral muscle development	GO_BP_FLAT	5	4	1	0.271205	sns,
FGoBP_mitochondrial electron transport, cytochrome c to oxygen	GO_BP_FLAT	15	4	1	0.271205	COX7AL,
FGoBP_mitotic spindle elongation	GO_BP_FLAT	78	4	1	0.271205	eIF3-S10,
FGoBP_negative regulation of growth or development of symbiont in host	GO_BP_FLAT	7	4	1	0.271205	Vps4,
FGoBP_negative regulation of transcription from RNA polymerase II promoter	GO_BP_FLAT	61	4	1	0.271205	Caf1-55,
FGoBP_nucleus localization	GO_BP_FLAT	31	4	1	0.271205	polo,
FGoBP_nucleus organization	GO_BP_FLAT	39	4	1	0.271205	polo,
FGoBP_pheromone metabolic process	GO_BP_FLAT	11	4	1	0.271205	Fad2,
FGoBP_positive regulation of organ growth	GO_BP_FLAT	6	4	1	0.271205	Tor,
FGoBP_protein modification by small protein conjugation	GO_BP_FLAT	49	4	1	0.271205	pic,
FGoBP_protein ubiquitination	GO_BP_FLAT	43	4	1	0.271205	pic,
FGoBP_regulation of BMP signaling pathway	GO_BP_FLAT	8	4	1	0.271205	sog,
FGoBP_regulation of gene expression, epigenetic	GO_BP_FLAT	167	4	1	0.271205	Caf1-55,
FGoBP_regulation of hormone levels	GO_BP_FLAT	34	4	1	0.271205	Fad2,
FGoBP_regulation of tube diameter	GO_BP_FLAT	8	4	1	0.271205	Fas2,
FGoBP_regulation of tube diameter, open tracheal system	GO_BP_FLAT	6	4	1	0.271205	Fas2,
FGoBP_regulation of tube length, open tracheal system	GO_BP_FLAT	8	4	1	0.271205	Fas2,
FGoBP_regulation of vesicle-mediated transport	GO_BP_FLAT	11	4	1	0.271205	Syngr,
FGoBP_response to antibiotic	GO_BP_FLAT	4	4	1	0.271205	CG11537,
FGoBP_response to starvation	GO_BP_FLAT	11	4	1	0.271205	Atg12,
FGoBP_ribonucleoside monophosphate biosynthetic process	GO_BP_FLAT	21	4	1	0.271205	Dhod,
FGoBP_ribonucleoside monophosphate metabolic process	GO_BP_FLAT	21	4	1	0.271205	Dhod,
FGoBP_RNA processing	GO_BP_FLAT	321	4	1	0.271205	Hel25E,
FGoBP_sensory perception of sweet taste	GO_BP_FLAT	4	4	1	0.271205	Tre1,
FGoBP_short-term memory	GO_BP_FLAT	7	4	1	0.271205	Fas2,
FGoBP_spindle elongation	GO_BP_FLAT	79	4	1	0.271205	eIF3-S10,
FGoBP_SRP-dependent cotranslational protein targeting to membrane, translocation	GO_BP_FLAT	6	4	1	0.271205	Sec61alpha,
FGoBP_tetracycline transport	GO_BP_FLAT	4	4	1	0.271205	CG11537,
FGoCC_inaD signaling complex	GO_CC_FLAT	9	4	1	0.271205	trp,
FGoCC_meprin A complex	GO_CC_FLAT	4	4	1	0.271205	CG6763,
FGoCC_mitochondrial inner membrane presequence translocase complex	GO_CC_FLAT	18	4	1	0.271205	Tim17a2,
FGoCC_mitochondrial outer membrane translocase complex	GO_CC_FLAT	8	4	1	0.271205	mge,
FGoMF_alcohol binding	GO_MF_FLAT	5	4	1	0.271205	Dop2R,
FGoMF_antibiotic transporter activity	GO_MF_FLAT	4	4	1	0.271205	CG11537,
FGoMF_dopamine binding	GO_MF_FLAT	4	4	1	0.271205	Dop2R,
FGoMF_dopamine receptor activity	GO_MF_FLAT	4	4	1	0.271205	Dop2R,
FGoMF_drug:hydrogen antiporter activity	GO_MF_FLAT	4	4	1	0.271205	CG11537,
FGoMF_general RNA polymerase II transcription factor activity	GO_MF_FLAT	90	4	1	0.271205	hay,
FGoMF_open rectifier potassium channel activity	GO_MF_FLAT	4	4	1	0.271205	CG34396,
FGoMF_signal sequence binding	GO_MF_FLAT	10	4	1	0.271205	Tapdelta,
FGoMF_tetracycline transporter activity	GO_MF_FLAT	4	4	1	0.271205	CG11537,
FGoMF_tetracycline:hydrogen antiporter activity	GO_MF_FLAT	4	4	1	0.271205	CG11537,
miRTar_miR-988	microRNA_target	24	4	1	0.271205	Fili,
PwBC_ADP-Ribosylation Factor	BioCarta	14	4	1	0.271205	alphaCOP,
PwBC_Rho-Selective Guanine Exchange Factor AKAP13 Mediates Stress Fiber Formation	BioCarta	14	4	1	0.271205	AdoR,
PwRT_Activation of Matrix Metalloproteinases	Reactome	74	4	1	0.271205	Fur1,
PwRT_Activation of TRKA receptors	Reactome	7	4	1	0.271205	AdoR,
PwRT_Beta oxidation of butanoyl-CoA to acetyl-CoA	Reactome	5	4	1	0.271205	CG3902,
PwRT_Cell-extracellular matrix interactions	Reactome	20	4	1	0.271205	cher,
PwRT_Centrosome maturation	Reactome	85	4	1	0.271205	polo,
PwRT_Chromosome Maintenance	Reactome	149	4	1	0.271205	Caf1-55,
PwRT_Elevation of cytosolic Ca2+ levels	Reactome	4	4	1	0.271205	trp,
PwRT_Gamma-carboxylation, transport, and amino-terminal cleavage of proteins	Reactome	50	4	1	0.271205	Fur1,
PwRT_Golgi Cisternae Pericentriolar Stack Reorganization	Reactome	11	4	1	0.271205	polo,
PwRT_GP1b-IX-V activation signalling	Reactome	19	4	1	0.271205	cher,
PwRT_Hyaluronan biosynthesis and export	Reactome	4	4	1	0.271205	CG11897,
PwRT_Interaction between L1 and Ankyrins	Reactome	9	4	1	0.271205	KCNQ,
PwRT_Loss of Nlp from mitotic centrosomes	Reactome	74	4	1	0.271205	polo,
PwRT_Loss of proteins required for interphase microtubule organization from the centrosome	Reactome	74	4	1	0.271205	polo,
PwRT_Mitotic Telophase/Cytokinesis	Reactome	13	4	1	0.271205	polo,
PwRT_Negative regulators of RIG-I/MDA5 signaling	Reactome	27	4	1	0.271205	Atg12,
PwRT_Neurotransmitter Clearance In The Synaptic Cleft	Reactome	6	4	1	0.271205	DAT,
PwRT_NGF-independant TRKA activation	Reactome	7	4	1	0.271205	AdoR,
PwRT_Recruitment of mitotic centrosome proteins and complexes	Reactome	85	4	1	0.271205	polo,
PwRT_RNA Polymerase I, RNA Polymerase III, and Mitochondrial Transcription	Reactome	156	4	1	0.271205	hay,
PwRT_Role of second messengers in netrin-1 signaling	Reactome	8	4	1	0.271205	trp,
PwRT_Signaling by BMP	Reactome	12	4	1	0.271205	sog,
PwRT_Synthesis of PE	Reactome	11	4	1	0.271205	CG33116,
PwRT_TRAF6 mediated induction of TAK1 complex	Reactome	17	4	1	0.271205	p24-1,
PwRT_Unblocking of NMDA receptor, glutamate binding and activation	Reactome	8	4	1	0.271205	GluRIB,
PwRT_Vitamin C (ascorbate) metabolism	Reactome	12	4	1	0.271205	CG6293,
FGoBP_response to light stimulus	GO_BP_FLAT	100	35	4	0.273115	hay,trp,ogre,Rh7,
FGoBP_phototransduction	GO_BP_FLAT	45	24	3	0.273295	trp,ogre,Rh7,
FGoCC_mitochondrial membrane part	GO_CC_FLAT	137	24	3	0.273295	mge,Tim17a2,COX7AL,
FGoMF_coenzyme binding	GO_MF_FLAT	143	24	3	0.273295	CG14232,Acox57D-d,CG3902,
FGoMF_electron carrier activity	GO_MF_FLAT	202	24	3	0.273295	Acox57D-d,CG3902,COX7AL,
miRTar_miR-281-2-3p	microRNA_target	106	24	3	0.273295	CG13978,CG34396,CG42340,
PwRT_Fatty Acyl-CoA Biosynthesis	Reactome	33	24	3	0.273295	CG2781,CG5326,CG30008,
TFTar_tin	TF_target	205	24	3	0.273295	sns,Sur-8,Nup98-96,
FGoCC_nuclear envelope-endoplasmic reticulum network	GO_CC_FLAT	78	58	6	0.2756	Sply,Tapdelta,CG5885,CG13978,Sec61alpha,mol,
FGoMF_ATPase activity, coupled to transmembrane movement of ions	GO_MF_FLAT	81	58	6	0.2756	Vha36-1,VhaPPA1-1,Vha100-1,CG32000,VhaAC45,Vha16-1,
TFTar_ph-p	TF_target	668	106	10	0.282007	Fur1,Hel25E,CG5885,Ptpmeg2,p24-1,frj,Atg12,eIF3-S10,Nup58,Sec61alpha,
FGoBP_regulation of system process	GO_BP_FLAT	35	14	2	0.288471	eag,KCNQ,
PwRT_Integrin cell surface interactions	Reactome	53	14	2	0.288471	sns,otk2,
FGoBP_detection of external stimulus	GO_BP_FLAT	62	36	4	0.290633	trp,ogre,PGRP-LA,Rh7,
FGoCC_intracellular non-membrane-bounded organelle	GO_CC_FLAT	1079	36	4	0.290633	dre4,polo,ClC-a,Caf1-55,
FGoCC_non-membrane-bounded organelle	GO_CC_FLAT	1079	36	4	0.290633	dre4,polo,ClC-a,Caf1-55,
TFTar_lin-52	TF_target	1287	193	17	0.292534	hay,Or46a,Vps4,VhaPPA1-1,Vha100-1,Tsp42Ee,CG4615,p24-1,CG9240,CG9663,mahj,COX7AL,CLS,Pmi,Tre1,CG42340,Slh,
FGoBP_regulation of transcription, DNA-dependent	GO_BP_FLAT	615	25	3	0.294684	eag,Octbeta2R,Caf1-55,
TFTar_brm	TF_target	134	25	3	0.294684	Vha36-1,alphaCOP,CG4645,
PwRT_Metabolism	Reactome	1538	383	32	0.300204	Dhod,Sply,Nup214,Nup154,mbo,Nup93-1,Nup107,Pmp70,CG9663,frj,CG7627,oys,DAT,Acox57D-d,CG3902,CG2781,COX7AL,CG6293,Nup58,CG5326,Nup133,Nup98-96,Nup358,CLS,CG11880,CG11897,AsnS,CG30008,CG33116,Shawl,Ndae1,CG17646,
FGoMF_zinc ion binding	GO_MF_FLAT	1031	60	6	0.302783	foi,Pex12,CG6763,Nup358,Npl4,CG34449,
miRTar_miR-137	microRNA_target	246	60	6	0.302783	eag,Vha36-1,CG12866,CG15923,CG11897,Ndae1,
PwRT_Platelet activation, signaling and aggregation	Reactome	211	60	6	0.302783	trp,cher,Tsp42Ee,CG7627,Tsp47F,CG11897,
PwRT_Transmembrane transport of small molecules	Reactome	457	371	31	0.304348	Nup214,Nup154,Vha36-1,foi,mbo,Nup93-1,Nup107,VhaPPA1-1,Vha100-1,Pmp70,Ent1,nAChRbeta3,CG9663,CG7627,Zip42C.2,Tret1-2,CG3790,DAT,CG3649,CG11537,Nup58,Nup133,Nup98-96,Nup358,CG11880,CG11897,ClC-a,CG32079,Ndae1,Vha16-1,CG17646,
miRTar_miR-277	microRNA_target	682	145	13	0.304654	sns,foi,Tsp42Ee,CG9663,CG9760,Ir75a,CG3902,Tsp86D,Sur-8,ppk15,CG13978,AdoR,CG42340,
FC1066_ATP-binding cassette (ABC) transporter complex	COMPLEAT	41	37	4	0.308304	Pmp70,CG9663,CG7627,CG17646,
FGoBP_response to radiation	GO_BP_FLAT	113	37	4	0.308304	hay,trp,ogre,Rh7,
FGoCC_vacuole	GO_CC_FLAT	60	49	5	0.314238	Vha36-1,VhaPPA1-1,Vha100-1,CG17119,Vha16-1,
TFTar_kn	TF_target	305	49	5	0.314238	Chc,Fur1,CG3902,Sur-8,Sec61alpha,
FGoBP_nitrogen compound biosynthetic process	GO_BP_FLAT	236	85	8	0.316111	Dhod,Vha36-1,VhaPPA1-1,Vha100-1,AsnS,CG32000,VhaAC45,Vha16-1,
FGoBP_protein catabolic process	GO_BP_FLAT	201	26	3	0.31618	Atg12,Npl4,pic,
PwRT_Triglyceride Biosynthesis	Reactome	52	26	3	0.31618	CG2781,CG5326,CG30008,
FGoBP_purine ribonucleotide biosynthetic process	GO_BP_FLAT	103	61	6	0.316564	Vha36-1,VhaPPA1-1,Vha100-1,CG32000,VhaAC45,Vha16-1,
FGoBP_purine ribonucleotide metabolic process	GO_BP_FLAT	108	61	6	0.316564	Vha36-1,VhaPPA1-1,Vha100-1,CG32000,VhaAC45,Vha16-1,
FGoCC_endoplasmic reticulum part	GO_CC_FLAT	115	61	6	0.316564	Sply,Tapdelta,CG5885,CG13978,Sec61alpha,mol,
PwRT_Metabolism of proteins	Reactome	761	134	12	0.316782	Fur1,Elf,Tapdelta,CG5885,oys,mge,eIF3-S10,Tim17a2,CG13978,AsnS,Tim23,Sec61alpha,
FGoBP_behavioral interaction between organisms	GO_BP_FLAT	74	15	2	0.317508	eag,Fad2,
FGoBP_cellular lipid catabolic process	GO_BP_FLAT	26	15	2	0.317508	Sply,Acox57D-d,
FGoBP_mating behavior	GO_BP_FLAT	73	15	2	0.317508	eag,Fad2,
FGoBP_mitochondrion organization	GO_BP_FLAT	75	15	2	0.317508	CG9240,Tim17a2,
FGoMF_proton-transporting ATPase activity, rotational mechanism	GO_MF_FLAT	23	15	2	0.317508	Vha36-1,VhaAC45,
PwBC_Multi-Drug Resistance Factors	BioCarta	15	15	2	0.317508	CG7627,CG11897,
TFTar_z	TF_target	661	98	9	0.325525	polo,rt,Fur1,Tor,Kap-alpha3,Ptpmeg2,CG32000,Sec61alpha,Vha16-1,
FC1567_RHOA-IP3R-TRPC1 complex	COMPLEAT	5	5	1	0.32669	trp,
FC1802_ATP hydrolysis coupled proton transport	COMPLEAT	7	5	1	0.32669	Vha36-1,
FC2197_Cytochrome c oxidase (EC 1.9.3.1), mitochondrial	COMPLEAT	17	5	1	0.32669	COX7AL,
FC3123_mitotic cell cycle G2/M transition DNA damage checkpoint	COMPLEAT	13	5	1	0.32669	pic,
FC3300_protein transport	COMPLEAT	11	5	1	0.32669	Vps4,
FC3496_protein transport	COMPLEAT	12	5	1	0.32669	Vps4,
FC3668_protein import into nucleus	COMPLEAT	8	5	1	0.32669	Kap-alpha3,
FC3680_ATP metabolic process	COMPLEAT	6	5	1	0.32669	Vha36-1,
FC3823_rhodopsin mediated phototransduction	COMPLEAT	7	5	1	0.32669	trp,
FC4228_small GTPase mediated signal transduction	COMPLEAT	13	5	1	0.32669	Tapdelta,
FC4320_cytoplasmic microtubule organization	COMPLEAT	15	5	1	0.32669	Chc,
FC4334_ATP hydrolysis coupled proton transport	COMPLEAT	7	5	1	0.32669	Vha100-1,
FC4338_small GTPase mediated signal transduction	COMPLEAT	12	5	1	0.32669	CG4645,
FC4345_putative complex without known function	COMPLEAT	13	5	1	0.32669	CG8630,
FC439_TRP1-G alpha-11-IP3R3-CAV1 signaling complex	COMPLEAT	7	5	1	0.32669	trp,
FC4495_nucleocytoplasmic transport	COMPLEAT	19	5	1	0.32669	Nup358,
FC479_Oligosaccharyltransferase OSTC-III	COMPLEAT	8	5	1	0.32669	CG5885,
FC4847_ATP hydrolysis coupled proton transport	COMPLEAT	5	5	1	0.32669	Vha36-1,
FC5054_synaptic vesicle coating	COMPLEAT	8	5	1	0.32669	Chc,
FC5056_ATP hydrolysis coupled proton transport	COMPLEAT	7	5	1	0.32669	Vha100-1,
FC5109_protein transport	COMPLEAT	13	5	1	0.32669	Vps4,
FC5233_small GTPase mediated signal transduction	COMPLEAT	9	5	1	0.32669	Vps4,
FC5266_generation of precursor metabolites and energy	COMPLEAT	15	5	1	0.32669	Tapdelta,
FC5421_ATP metabolic process	COMPLEAT	6	5	1	0.32669	Vha36-1,
FC5427_protein transport	COMPLEAT	11	5	1	0.32669	Vps4,
FC5722_synaptic vesicle coating	COMPLEAT	13	5	1	0.32669	Chc,
FC6003_protein transport	COMPLEAT	11	5	1	0.32669	Vps4,
FC6067_putative complex without known function	COMPLEAT	6	5	1	0.32669	Chc,
FC6162_synaptic vesicle endocytosis	COMPLEAT	7	5	1	0.32669	Chc,
FC6489_small GTPase mediated signal transduction	COMPLEAT	13	5	1	0.32669	CG4645,
FC814_GABBR2-HTR1A complex	COMPLEAT	5	5	1	0.32669	Oct-TyrR,
FC922_mitochondrial respiratory chain complex IV	COMPLEAT	17	5	1	0.32669	COX7AL,
FGoBP_activation of phospholipase C activity by G-protein coupled receptor protein signaling pathway coupled to IP3 second messenger	GO_BP_FLAT	6	5	1	0.32669	Oamb,
FGoBP_axonal fasciculation	GO_BP_FLAT	16	5	1	0.32669	Fas2,
FGoBP_chromatin organization	GO_BP_FLAT	296	5	1	0.32669	Caf1-55,
FGoBP_eggshell chorion assembly	GO_BP_FLAT	69	5	1	0.32669	Caf1-55,
FGoBP_female meiosis	GO_BP_FLAT	86	5	1	0.32669	polo,
FGoBP_imaginal disc-derived wing vein morphogenesis	GO_BP_FLAT	34	5	1	0.32669	sog,
FGoBP_meiotic chromosome segregation	GO_BP_FLAT	80	5	1	0.32669	polo,
FGoBP_negative regulation of catalytic activity	GO_BP_FLAT	16	5	1	0.32669	trp,
FGoBP_negative regulation of cell proliferation	GO_BP_FLAT	29	5	1	0.32669	polo,
FGoBP_negative regulation of molecular function	GO_BP_FLAT	16	5	1	0.32669	trp,
FGoBP_neuromuscular junction development	GO_BP_FLAT	23	5	1	0.32669	Fas2,
FGoBP_nucleotide-excision repair	GO_BP_FLAT	20	5	1	0.32669	hay,
FGoBP_oocyte dorsal/ventral axis specification	GO_BP_FLAT	43	5	1	0.32669	sog,
FGoBP_phototransduction, visible light	GO_BP_FLAT	19	5	1	0.32669	trp,
FGoBP_positive regulation of multicellular organism growth	GO_BP_FLAT	14	5	1	0.32669	Tor,
FGoBP_protein amino acid O-linked glycosylation	GO_BP_FLAT	7	5	1	0.32669	rt,
FGoBP_regulation of protein modification process	GO_BP_FLAT	61	5	1	0.32669	Atg8a,
FGoBP_response to UV	GO_BP_FLAT	13	5	1	0.32669	hay,
FGoBP_skeletal muscle fiber development	GO_BP_FLAT	23	5	1	0.32669	Fas2,
FGoBP_torso signaling pathway	GO_BP_FLAT	33	5	1	0.32669	sog,
FGoBP_very-long-chain fatty acid metabolic process	GO_BP_FLAT	5	5	1	0.32669	CG2781,
FGoBP_visceral muscle development	GO_BP_FLAT	10	5	1	0.32669	sns,
FGoBP_visual behavior	GO_BP_FLAT	15	5	1	0.32669	ogre,
FGoCC_integral to Golgi membrane	GO_CC_FLAT	6	5	1	0.32669	Fur1,
FGoCC_intrinsic to Golgi membrane	GO_CC_FLAT	6	5	1	0.32669	Fur1,
FGoCC_mitochondrial respiratory chain complex IV	GO_CC_FLAT	18	5	1	0.32669	COX7AL,
FGoCC_respiratory chain complex IV	GO_CC_FLAT	18	5	1	0.32669	COX7AL,
FGoCC_spindle	GO_CC_FLAT	68	5	1	0.32669	polo,
FGoCC_synaptic vesicle membrane	GO_CC_FLAT	5	5	1	0.32669	Chc,
FGoCC_trans-Golgi network transport vesicle	GO_CC_FLAT	7	5	1	0.32669	Chc,
FGoCC_transport vesicle membrane	GO_CC_FLAT	7	5	1	0.32669	Chc,
FGoMF_carnitine transporter activity	GO_MF_FLAT	6	5	1	0.32669	CG3790,
FGoMF_CDP-alcohol phosphatidyltransferase activity	GO_MF_FLAT	6	5	1	0.32669	CLS,
FGoMF_cyclic nucleotide-gated ion channel activity	GO_MF_FLAT	5	5	1	0.32669	Cngl,
FGoMF_cytochrome-c oxidase activity	GO_MF_FLAT	21	5	1	0.32669	COX7AL,
FGoMF_glucosyltransferase activity	GO_MF_FLAT	14	5	1	0.32669	CG2781,
FGoMF_heme-copper terminal oxidase activity	GO_MF_FLAT	21	5	1	0.32669	COX7AL,
FGoMF_intracellular cyclic nucleotide activated cation channel activity	GO_MF_FLAT	5	5	1	0.32669	Cngl,
FGoMF_oxidoreductase activity, acting on heme group of donors	GO_MF_FLAT	21	5	1	0.32669	COX7AL,
FGoMF_oxidoreductase activity, acting on heme group of donors, oxygen as acceptor	GO_MF_FLAT	21	5	1	0.32669	COX7AL,
FGoMF_oxidoreductase activity, acting on the aldehyde or oxo group of donors, NAD or NADP as acceptor	GO_MF_FLAT	17	5	1	0.32669	Nup133,
FGoMF_protein heterodimerization activity	GO_MF_FLAT	48	5	1	0.32669	trp,
FGoMF_quaternary ammonium group transmembrane transporter activity	GO_MF_FLAT	6	5	1	0.32669	CG3790,
miRTar_miR-10-5p	microRNA_target	11	5	1	0.32669	Octbeta2R,
PwBC_Beta-Oxidation of Fatty Acids	BioCarta	9	5	1	0.32669	CG3902,
PwBC_CTL mediated immune response against target cells	BioCarta	13	5	1	0.32669	sns,
PwBC_Neutrophil and Its Surface Molecules	BioCarta	7	5	1	0.32669	sns,
PwKE_00514 Other types of O-glycan biosynthesis [PATH: dme00514 ]	KEGG	34	5	1	0.32669	rt,
PwRT_Activation of IRF3/IRF7 mediated by TBK1/IKK epsilon	Reactome	17	5	1	0.32669	p24-1,
PwRT_Adrenoceptors	Reactome	5	5	1	0.32669	Octbeta2R,
PwRT_Branched-chain amino acid catabolism	Reactome	20	5	1	0.32669	CG3902,
PwRT_CD28 dependent PI3K/Akt signaling	Reactome	13	5	1	0.32669	Tor,
PwRT_Nephrin interactions	Reactome	17	5	1	0.32669	sns,
PwRT_O2/CO2 exchange in erythrocytes	Reactome	16	5	1	0.32669	Ndae1,
PwRT_Signaling by NODAL	Reactome	13	5	1	0.32669	Fur1,
PwRT_Synthesis, Secretion, and Inactivation of Glucose-dependent Insulinotropic Polypeptide (GIP)	Reactome	19	5	1	0.32669	Fur1,
PwRT_Trafficking of GluR2-containing AMPA receptors	Reactome	13	5	1	0.32669	GluRIB,
PwRT_Transport of nucleosides and free purine and pyrimidine bases across the plasma membrane	Reactome	5	5	1	0.32669	Ent1,
PwRT_Uptake of Carbon Dioxide and Release of Oxygen by Erythrocytes	Reactome	16	5	1	0.32669	Ndae1,
PwRT_Uptake of Oxygen and Release of Carbon Dioxide by Erythrocytes	Reactome	16	5	1	0.32669	Ndae1,
FGoMF_transition metal ion binding	GO_MF_FLAT	1363	86	8	0.327852	foi,Fad2,Pex12,CG8630,CG6763,Nup358,Npl4,CG34449,
TFTar_Nelf-E	TF_target	349	74	7	0.329608	CG3902,CG6293,CG17119,CG11880,CG11897,AsnS,Slh,
miRTar_miR-1002	microRNA_target	210	50	5	0.329719	cher,foi,CG11897,Tre1,VhaAC45,
PwRT_Signaling by Insulin receptor	Reactome	92	50	5	0.329719	Tor,Vha36-1,VhaPPA1-1,Vha100-1,Vha16-1,
TFTar_insv	TF_target	1345	198	17	0.331406	Fas2,Fur1,Cas,CG5885,Nup93-1,Ptpmeg2,Tsp42Ee,CG14194,Pex12,CG10051,CG12004,CG3902,CLS,CG11880,Sec61alpha,Vha16-1,Slh,
FGoBP_adult behavior	GO_BP_FLAT	122	27	3	0.337708	eag,Fas2,hay,
FGoBP_regulation of growth	GO_BP_FLAT	102	27	3	0.337708	Fas2,sog,Tor,
FGoMF_transcription regulator activity	GO_MF_FLAT	688	27	3	0.337708	hay,Octbeta2R,EloA,
FGoBP_sexual reproduction	GO_BP_FLAT	741	87	8	0.339671	Chc,polo,sog,cher,foi,Oamb,Tre1,Caf1-55,
FGoBP_aging	GO_BP_FLAT	95	39	4	0.343929	cher,Tor,mthl3,Atg8a,
FGoBP_determination of adult life span	GO_BP_FLAT	95	39	4	0.343929	cher,Tor,mthl3,Atg8a,
FGoBP_multicellular organismal aging	GO_BP_FLAT	95	39	4	0.343929	cher,Tor,mthl3,Atg8a,
FGoCC_ATP-binding cassette (ABC) transporter complex	GO_CC_FLAT	43	39	4	0.343929	Pmp70,CG9663,CG7627,CG17646,
FGoCC_mitochondrial membrane	GO_CC_FLAT	248	63	6	0.344405	Dhod,mge,Tim17a2,COX7AL,CLS,Tim23,
PwRT_ABC-family proteins mediated transport	Reactome	52	51	5	0.345277	Pmp70,CG9663,CG7627,CG11897,CG17646,
FGoBP_inorganic anion transport	GO_BP_FLAT	19	16	2	0.346267	ClC-a,Ndae1,
FGoBP_lipid catabolic process	GO_BP_FLAT	45	16	2	0.346267	Sply,Acox57D-d,
FGoBP_lipid modification	GO_BP_FLAT	26	16	2	0.346267	rt,Acox57D-d,
FGoBP_mating	GO_BP_FLAT	86	16	2	0.346267	eag,Fad2,
FGoBP_mitochondrial transport	GO_BP_FLAT	54	16	2	0.346267	CG9240,Tim17a2,
FGoBP_protein import into nucleus, docking	GO_BP_FLAT	17	16	2	0.346267	Nup214,Cas,
FGoBP_reproductive behavior	GO_BP_FLAT	87	16	2	0.346267	eag,Fad2,
FGoBP_vesicle organization	GO_BP_FLAT	34	16	2	0.346267	Chc,beta'COP,
FGoCC_proton-transporting V-type ATPase, V1 domain	GO_CC_FLAT	17	16	2	0.346267	Vha36-1,VhaAC45,
FGoMF_FAD binding	GO_MF_FLAT	60	16	2	0.346267	Acox57D-d,CG3902,
miRTar_miR-304	microRNA_target	91	16	2	0.346267	CG8630,CG33116,
miRTar_miR-958	microRNA_target	112	16	2	0.346267	Tsp42Ee,CG11897,
PwRT_Metabolism of mRNA	Reactome	260	16	2	0.346267	Nup214,Elf,
TFTar_hb	TF_target	737	101	9	0.358873	rt,ogre,Tsp42Ee,CG9663,CG17119,EloA,Nup98-96,gogo,Sec61alpha,
FGoBP_detection of light stimulus	GO_BP_FLAT	51	28	3	0.359202	trp,ogre,Rh7,
PwRT_ABCA transporters in lipid homeostasis	Reactome	29	28	3	0.359202	Pmp70,CG9663,CG17646,
PwRT_Metabolism of lipids and lipoproteins	Reactome	627	189	16	0.360637	Sply,Pmp70,CG9663,frj,CG7627,oys,Acox57D-d,CG3902,CG2781,CG5326,CLS,CG11880,CG11897,CG30008,CG33116,CG17646,
FGoMF_alkali metal ion binding	GO_MF_FLAT	48	40	4	0.361802	eag,KCNQ,ppk15,Shawl,
FGoCC_mitochondrial part	GO_CC_FLAT	421	77	7	0.368071	Dhod,CG9240,mge,Tim17a2,COX7AL,CLS,Tim23,
FGoBP_adult locomotory behavior	GO_BP_FLAT	85	17	2	0.374624	eag,hay,
FGoBP_autophagy	GO_BP_FLAT	18	17	2	0.374624	Tor,Atg12,
FGoBP_negative regulation of cell differentiation	GO_BP_FLAT	75	17	2	0.374624	polo,cher,
FGoBP_positive regulation of catalytic activity	GO_BP_FLAT	65	17	2	0.374624	Oamb,Octbeta2R,
FGoBP_striated muscle cell differentiation	GO_BP_FLAT	65	17	2	0.374624	Fas2,sns,
FGoMF_serine hydrolase activity	GO_MF_FLAT	311	17	2	0.374624	Fur1,CG9240,
FGoMF_serine-type peptidase activity	GO_MF_FLAT	309	17	2	0.374624	Fur1,CG9240,
PwKE_00071 Fatty acid metabolism [PATH: dme00071 ]	KEGG	30	17	2	0.374624	Acox57D-d,CG3902,
PwRT_Metal ion SLC transporters	Reactome	18	17	2	0.374624	foi,Zip42C.2,
TFTar_sbb	TF_target	116	17	2	0.374624	DAT,CG11537,
PwRT_Fatty acid, triacylglycerol, and ketone body metabolism	Reactome	230	53	5	0.376519	Acox57D-d,CG3902,CG2781,CG5326,CG30008,
FC1334_Bile acid biosynthesis, cholesterol => cholate	COMPLEAT	27	6	1	0.377975	Acox57D-d,
FC1529_Abcg5-Abcg1 complex	COMPLEAT	7	6	1	0.377975	CG17646,
FC1618_ITGA3-ITGB1-CD63 complex	COMPLEAT	6	6	1	0.377975	Tsp47F,
FC1803_Bile acid biosynthesis, cholesterol => chenodeoxycholate	COMPLEAT	25	6	1	0.377975	Acox57D-d,
FC1952_ITGA2-ITGB1-CHAD complex	COMPLEAT	9	6	1	0.377975	Fili,
FC287_Jasmonic acid biosynthesis	COMPLEAT	7	6	1	0.377975	Acox57D-d,
FC3038_OAP-1-OSP/claudin-11-ITGB1 complex	COMPLEAT	6	6	1	0.377975	Tsp47F,
FC3347_neurotransmitter secretion	COMPLEAT	15	6	1	0.377975	Slh,
FC3387_GTP catabolic process	COMPLEAT	10	6	1	0.377975	CG30008,
FC3477_secretion by cell	COMPLEAT	15	6	1	0.377975	Slh,
FC3832_neurotransmitter secretion	COMPLEAT	15	6	1	0.377975	Slh,
FC3883_small GTPase mediated signal transduction	COMPLEAT	13	6	1	0.377975	CG4645,
FC3907_secretion by cell	COMPLEAT	15	6	1	0.377975	Slh,
FC3942_putative complex without known function	COMPLEAT	15	6	1	0.377975	Chc,
FC4098_metabolic process	COMPLEAT	15	6	1	0.377975	Sec61alpha,
FC4247_putative complex without known function	COMPLEAT	15	6	1	0.377975	Sply,
FC4288_secretion by cell	COMPLEAT	15	6	1	0.377975	Slh,
FC4384_protein transport	COMPLEAT	13	6	1	0.377975	Vps4,
FC4455_ATP hydrolysis coupled proton transport	COMPLEAT	6	6	1	0.377975	Vha36-1,
FC4647_mitotic spindle organization	COMPLEAT	15	6	1	0.377975	Hel25E,
FC5079_organelle organization	COMPLEAT	24	6	1	0.377975	Kap-alpha3,
FC5531_secretion by cell	COMPLEAT	15	6	1	0.377975	Slh,
FC5605_protein N-linked glycosylation via asparagine	COMPLEAT	9	6	1	0.377975	p24-1,
FC5628_small GTPase mediated signal transduction	COMPLEAT	15	6	1	0.377975	Tapdelta,
FC5746_small GTPase mediated signal transduction	COMPLEAT	9	6	1	0.377975	Chc,
FC6282_secretion by cell	COMPLEAT	15	6	1	0.377975	Slh,
FC6512_protein localization in endoplasmic reticulum	COMPLEAT	6	6	1	0.377975	Sec61alpha,
FC6657_transport	COMPLEAT	15	6	1	0.377975	Chc,
FC984_ITGA4-ITGB1-CD63 complex	COMPLEAT	6	6	1	0.377975	Tsp47F,
FGoBP_activation of adenylate cyclase activity by G-protein signaling pathway	GO_BP_FLAT	6	6	1	0.377975	Octbeta2R,
FGoBP_activation of phospholipase C activity	GO_BP_FLAT	8	6	1	0.377975	Oamb,
FGoBP_asymmetric protein localization	GO_BP_FLAT	34	6	1	0.377975	mol,
FGoBP_detection of bacterium	GO_BP_FLAT	6	6	1	0.377975	PGRP-LA,
FGoBP_detection of biotic stimulus	GO_BP_FLAT	6	6	1	0.377975	PGRP-LA,
FGoBP_detection of light stimulus involved in visual perception	GO_BP_FLAT	21	6	1	0.377975	trp,
FGoBP_gastrulation involving germ band extension	GO_BP_FLAT	37	6	1	0.377975	sog,
FGoBP_gastrulation with mouth forming first	GO_BP_FLAT	37	6	1	0.377975	sog,
FGoBP_M phase of mitotic cell cycle	GO_BP_FLAT	149	6	1	0.377975	polo,
FGoBP_membrane lipid catabolic process	GO_BP_FLAT	8	6	1	0.377975	Sply,
FGoBP_mitosis	GO_BP_FLAT	147	6	1	0.377975	polo,
FGoBP_myoblast fusion	GO_BP_FLAT	23	6	1	0.377975	sns,
FGoBP_myotube differentiation	GO_BP_FLAT	23	6	1	0.377975	sns,
FGoBP_organelle fusion	GO_BP_FLAT	24	6	1	0.377975	polo,
FGoBP_ovarian nurse cell to oocyte transport	GO_BP_FLAT	39	6	1	0.377975	cher,
FGoBP_positive regulation of adenylate cyclase activity by G-protein signaling pathway	GO_BP_FLAT	6	6	1	0.377975	Octbeta2R,
FGoBP_positive regulation of lipase activity	GO_BP_FLAT	8	6	1	0.377975	Oamb,
FGoBP_positive regulation of phospholipase activity	GO_BP_FLAT	8	6	1	0.377975	Oamb,
FGoBP_positive regulation of phospholipase C activity	GO_BP_FLAT	8	6	1	0.377975	Oamb,
FGoBP_post-Golgi vesicle-mediated transport	GO_BP_FLAT	7	6	1	0.377975	p24-1,
FGoBP_posttranscriptional regulation of gene expression	GO_BP_FLAT	121	6	1	0.377975	eIF3-S10,
FGoBP_protein modification by small protein conjugation or removal	GO_BP_FLAT	68	6	1	0.377975	pic,
FGoBP_protein targeting to ER	GO_BP_FLAT	17	6	1	0.377975	Sec61alpha,
FGoBP_regulation of adenylate cyclase activity involved in G-protein signaling	GO_BP_FLAT	6	6	1	0.377975	Octbeta2R,
FGoBP_regulation of organelle organization	GO_BP_FLAT	127	6	1	0.377975	dre4,
FGoBP_response to nutrient	GO_BP_FLAT	14	6	1	0.377975	Tor,
FGoBP_sperm individualization	GO_BP_FLAT	30	6	1	0.377975	Chc,
FGoBP_sphingolipid catabolic process	GO_BP_FLAT	8	6	1	0.377975	Sply,
FGoBP_SRP-dependent cotranslational protein targeting to membrane	GO_BP_FLAT	17	6	1	0.377975	Sec61alpha,
FGoBP_syncytium formation by plasma membrane fusion	GO_BP_FLAT	23	6	1	0.377975	sns,
FGoBP_syncytium formation	GO_BP_FLAT	23	6	1	0.377975	sns,
FGoCC_neuromuscular junction	GO_CC_FLAT	10	6	1	0.377975	GluRIIB,
FGoCC_proton-transporting ATP synthase complex, coupling factor F(o)	GO_CC_FLAT	20	6	1	0.377975	Vha16-1,
FGoMF_acyl-CoA oxidase activity	GO_MF_FLAT	6	6	1	0.377975	Acox57D-d,
FGoMF_anion:anion antiporter activity	GO_MF_FLAT	7	6	1	0.377975	Ndae1,
FGoMF_Ran GTPase binding	GO_MF_FLAT	8	6	1	0.377975	Nup358,
FGoMF_RNA binding	GO_MF_FLAT	611	6	1	0.377975	Hel25E,
FGoMF_transmembrane receptor protein phosphatase activity	GO_MF_FLAT	7	6	1	0.377975	IA-2,
FGoMF_vitamin transporter activity	GO_MF_FLAT	7	6	1	0.377975	CG3790,
miRTar_miR-125	microRNA_target	22	6	1	0.377975	CG4615,
miRTar_miR-133	microRNA_target	41	6	1	0.377975	Fili,
PwBC_Adhesion Molecules on Lymphocyte	BioCarta	8	6	1	0.377975	sns,
PwBC_B Lymphocyte Cell Surface Molecules	BioCarta	10	6	1	0.377975	sns,
PwBC_Cells and Molecules involved in local acute inflammatory response	BioCarta	16	6	1	0.377975	sns,
PwBC_Monocyte and its Surface Molecules	BioCarta	8	6	1	0.377975	sns,
PwBC_Proteolysis and Signaling Pathway of Notch	BioCarta	8	6	1	0.377975	Fur1,
PwBC_T Cytotoxic Cell Surface Molecules	BioCarta	6	6	1	0.377975	sns,
PwBC_T Helper Cell Surface Molecules	BioCarta	6	6	1	0.377975	sns,
PwKE_00250 Alanine, aspartate and glutamate metabolism [PATH: dme00250 ]	KEGG	29	6	1	0.377975	AsnS,
PwRT_Beta oxidation of hexanoyl-CoA to butanoyl-CoA	Reactome	7	6	1	0.377975	CG3902,
PwRT_Budding and maturation of HIV virion	Reactome	22	6	1	0.377975	Vps4,
PwRT_CD28 co-stimulation	Reactome	21	6	1	0.377975	Tor,
PwRT_Costimulation by the CD28 family	Reactome	28	6	1	0.377975	Tor,
PwRT_G2/M Transition	Reactome	99	6	1	0.377975	polo,
PwRT_Glutamate Binding, Activation of AMPA Receptors and Synaptic Plasticity	Reactome	18	6	1	0.377975	GluRIB,
PwRT_Inositol transporters	Reactome	7	6	1	0.377975	Tret1-2,
PwRT_Mitotic G2-G2/M phases	Reactome	102	6	1	0.377975	polo,
PwRT_Olfactory Signaling Pathway	Reactome	8	6	1	0.377975	Oamb,
PwRT_Organic anion transport	Reactome	6	6	1	0.377975	CG3790,
PwRT_Synthesis of PC	Reactome	15	6	1	0.377975	CG11880,
PwRT_TGF-beta receptor signaling in EMT (epithelial to mesenchymal transition)	Reactome	17	6	1	0.377975	otk2,
PwRT_Trafficking of AMPA receptors	Reactome	18	6	1	0.377975	GluRIB,
PwRT_TRIF-mediated programmed cell death	Reactome	17	6	1	0.377975	p24-1,
FGoCC_lipid particle	GO_CC_FLAT	333	41	4	0.379666	Chc,Tapdelta,CG5885,Nup358,
FGoCC_postsynaptic membrane	GO_CC_FLAT	45	41	4	0.379666	Fas2,GluRIIB,nAChRbeta3,GluRIB,
FGoBP_cell division	GO_BP_FLAT	207	29	3	0.3806	polo,Fad2,Caf1-55,
FGoBP_cellular macromolecular complex assembly	GO_BP_FLAT	287	29	3	0.3806	Nup214,Cas,Caf1-55,
FGoMF_ionotropic glutamate receptor activity	GO_MF_FLAT	29	29	3	0.3806	GluRIIB,Ir75a,GluRIB,
FGoBP_nucleobase, nucleoside and nucleotide biosynthetic process	GO_BP_FLAT	160	78	7	0.380982	Dhod,Vha36-1,VhaPPA1-1,Vha100-1,CG32000,VhaAC45,Vha16-1,
FGoBP_nucleobase, nucleoside, nucleotide and nucleic acid biosynthetic process	GO_BP_FLAT	160	78	7	0.380982	Dhod,Vha36-1,VhaPPA1-1,Vha100-1,CG32000,VhaAC45,Vha16-1,
FGoBP_nucleotide biosynthetic process	GO_BP_FLAT	153	78	7	0.380982	Dhod,Vha36-1,VhaPPA1-1,Vha100-1,CG32000,VhaAC45,Vha16-1,
FGoCC_Golgi apparatus	GO_CC_FLAT	167	54	5	0.392151	Chc,Fur1,beta'COP,alphaCOP,CG11753,
FGoCC_mitochondrial inner membrane	GO_CC_FLAT	206	54	5	0.392151	Dhod,Tim17a2,COX7AL,CLS,Tim23,
PwRT_Membrane Trafficking	Reactome	167	42	4	0.397483	Chc,beta'COP,alphaCOP,Vps4,
FGoBP_detection of abiotic stimulus	GO_BP_FLAT	56	30	3	0.401845	trp,ogre,Rh7,
FGoBP_detection of chemical stimulus	GO_BP_FLAT	41	30	3	0.401845	Tor,Or49a,Tre1,
FGoMF_extracellular-glutamate-gated ion channel activity	GO_MF_FLAT	30	30	3	0.401845	GluRIIB,Ir75a,GluRIB,
FGoCC_intrinsic to endoplasmic reticulum membrane	GO_CC_FLAT	21	18	2	0.402474	Sply,CG5885,
FGoCC_proton-transporting two-sector ATPase complex, catalytic domain	GO_CC_FLAT	29	18	2	0.402474	Vha36-1,VhaAC45,
miRTar_miR-314	microRNA_target	79	18	2	0.402474	ogre,Tsp42Ee,
FGoBP_purine nucleotide biosynthetic process	GO_BP_FLAT	126	68	6	0.414729	Vha36-1,VhaPPA1-1,Vha100-1,CG32000,VhaAC45,Vha16-1,
FGoMF_ion channel activity	GO_MF_FLAT	175	157	13	0.414992	eag,trp,GluRIIB,nAChRbeta3,KCNQ,Ir75a,ppk15,ClC-a,Shawl,CG34396,CG42340,Cngl,GluRIB,
FGoBP_monovalent inorganic cation transport	GO_BP_FLAT	178	145	12	0.422691	eag,Vha36-1,VhaPPA1-1,Vha100-1,KCNQ,ppk15,Shawl,CG34396,Ndae1,CG42340,VhaAC45,Vha16-1,
FGoBP_embryonic development via the syncytial blastoderm	GO_BP_FLAT	210	31	3	0.422885	sns,KCNQ,Sec61alpha,
FGoBP_phospholipid biosynthetic process	GO_BP_FLAT	48	31	3	0.422885	CLS,CG13978,CG33116,
PwRT_Bile acid and bile salt metabolism	Reactome	70	31	3	0.422885	CG7627,Acox57D-d,CG11897,
FGoCC_organelle inner membrane	GO_CC_FLAT	223	56	5	0.423317	Dhod,Tim17a2,COX7AL,CLS,Tim23,
FGoCC_endoplasmic reticulum	GO_CC_FLAT	286	94	8	0.423598	rt,Sply,Tapdelta,CG5885,Fad2,CG13978,Sec61alpha,mol,
FGoMF_substrate specific channel activity	GO_MF_FLAT	180	158	13	0.42438	eag,trp,GluRIIB,nAChRbeta3,KCNQ,Ir75a,ppk15,ClC-a,Shawl,CG34396,CG42340,Cngl,GluRIB,
FC2548_Cytochrome c oxidase	COMPLEAT	22	7	1	0.425376	COX7AL,
FC3401_protein transport	COMPLEAT	10	7	1	0.425376	Vps4,
FC3409_small GTPase mediated signal transduction	COMPLEAT	14	7	1	0.425376	CG4645,
FC3742_biosynthetic process	COMPLEAT	15	7	1	0.425376	CG3902,
FC3933_intracellular protein transport	COMPLEAT	15	7	1	0.425376	Slh,
FC3944_synaptic vesicle exocytosis	COMPLEAT	15	7	1	0.425376	Slh,
FC4046_secretion by cell	COMPLEAT	15	7	1	0.425376	Slh,
FC4102_protein N-linked glycosylation via asparagine	COMPLEAT	15	7	1	0.425376	Sec61alpha,
FC4110_small GTPase mediated signal transduction	COMPLEAT	15	7	1	0.425376	Hel25E,
FC4208_putative complex without known function	COMPLEAT	15	7	1	0.425376	Sply,
FC4537_secretion by cell	COMPLEAT	15	7	1	0.425376	Slh,
FC4712_protein ADP-ribosylation	COMPLEAT	15	7	1	0.425376	mge,
FC5204_metabolic process	COMPLEAT	15	7	1	0.425376	Hel25E,
FC5658_small GTPase mediated signal transduction	COMPLEAT	15	7	1	0.425376	CG4645,
FC5676_neurotransmitter secretion	COMPLEAT	15	7	1	0.425376	Slh,
FC5894_exocytosis	COMPLEAT	15	7	1	0.425376	Slh,
FC5981_secretion by cell	COMPLEAT	19	7	1	0.425376	Slh,
FC6069_protein N-linked glycosylation via asparagine	COMPLEAT	15	7	1	0.425376	Sec61alpha,
FC6207_metabolic process	COMPLEAT	16	7	1	0.425376	Sec61alpha,
FC6379_small GTPase mediated signal transduction	COMPLEAT	13	7	1	0.425376	CG4645,
FC6685_very long-chain fatty acid metabolic process	COMPLEAT	15	7	1	0.425376	Sec61alpha,
FGoBP_activation of adenylate cyclase activity	GO_BP_FLAT	9	7	1	0.425376	Octbeta2R,
FGoBP_antimicrobial humoral response	GO_BP_FLAT	73	7	1	0.425376	mbo,
FGoBP_detection of light stimulus involved in sensory perception	GO_BP_FLAT	22	7	1	0.425376	trp,
FGoBP_dorsal/ventral axis specification	GO_BP_FLAT	69	7	1	0.425376	sog,
FGoBP_endosome transport	GO_BP_FLAT	25	7	1	0.425376	Tor,
FGoBP_humoral immune response	GO_BP_FLAT	86	7	1	0.425376	mbo,
FGoBP_M phase of meiotic cell cycle	GO_BP_FLAT	223	7	1	0.425376	polo,
FGoBP_maintenance of location in cell	GO_BP_FLAT	36	7	1	0.425376	Tapdelta,
FGoBP_maintenance of protein location in cell	GO_BP_FLAT	34	7	1	0.425376	Tapdelta,
FGoBP_meiosis	GO_BP_FLAT	223	7	1	0.425376	polo,
FGoBP_meiotic cell cycle	GO_BP_FLAT	234	7	1	0.425376	polo,
FGoBP_muscle fiber development	GO_BP_FLAT	31	7	1	0.425376	Fas2,
FGoBP_nuclear division	GO_BP_FLAT	149	7	1	0.425376	polo,
FGoBP_positive regulation of adenylate cyclase activity	GO_BP_FLAT	10	7	1	0.425376	Octbeta2R,
FGoBP_positive regulation of cell growth	GO_BP_FLAT	17	7	1	0.425376	Tor,
FGoBP_positive regulation of cell size	GO_BP_FLAT	20	7	1	0.425376	Tor,
FGoBP_positive regulation of cyclase activity	GO_BP_FLAT	10	7	1	0.425376	Octbeta2R,
FGoBP_positive regulation of lyase activity	GO_BP_FLAT	11	7	1	0.425376	Octbeta2R,
FGoBP_regulation of muscle cell differentiation	GO_BP_FLAT	22	7	1	0.425376	Fas2,
FGoBP_regulation of skeletal muscle fiber development	GO_BP_FLAT	22	7	1	0.425376	Fas2,
FGoBP_regulation of skeletal muscle tissue development	GO_BP_FLAT	22	7	1	0.425376	Fas2,
FGoBP_regulation of striated muscle cell differentiation	GO_BP_FLAT	22	7	1	0.425376	Fas2,
FGoBP_regulation of synaptic growth at neuromuscular junction	GO_BP_FLAT	22	7	1	0.425376	Fas2,
FGoBP_regulation of transcription from RNA polymerase II promoter	GO_BP_FLAT	192	7	1	0.425376	Caf1-55,
FGoBP_regulation of tube size, open tracheal system	GO_BP_FLAT	20	7	1	0.425376	Fas2,
FGoBP_transition metal ion transport	GO_BP_FLAT	17	7	1	0.425376	foi,
FGoCC_actin cytoskeleton	GO_CC_FLAT	90	7	1	0.425376	ClC-a,
FGoCC_clathrin coated vesicle membrane	GO_CC_FLAT	10	7	1	0.425376	Chc,
FGoCC_Golgi stack	GO_CC_FLAT	34	7	1	0.425376	Fur1,
FGoCC_ionotropic glutamate receptor complex	GO_CC_FLAT	7	7	1	0.425376	GluRIB,
FGoCC_polytene chromosome	GO_CC_FLAT	153	7	1	0.425376	Caf1-55,
FGoMF_anion binding	GO_MF_FLAT	12	7	1	0.425376	ClC-a,
FGoMF_chloride ion binding	GO_MF_FLAT	10	7	1	0.425376	ClC-a,
FGoMF_nucleoside transmembrane transporter activity	GO_MF_FLAT	7	7	1	0.425376	Ent1,
FGoMF_zinc ion transmembrane transporter activity	GO_MF_FLAT	7	7	1	0.425376	foi,
PwKE_00592 alpha-Linolenic acid metabolism [PATH: dme00592 ]	KEGG	14	7	1	0.425376	Acox57D-d,
PwRT_Apoptotic execution phase	Reactome	73	7	1	0.425376	Kap-alpha3,
PwRT_Endosomal Sorting Complex Required For Transport (ESCRT)	Reactome	22	7	1	0.425376	Vps4,
PwRT_IKK complex recruitment mediated by RIP1	Reactome	27	7	1	0.425376	p24-1,
PwRT_Insulin Processing	Reactome	24	7	1	0.425376	Fur1,
PwRT_Metabolism of nucleotides	Reactome	76	7	1	0.425376	Dhod,
PwRT_mitochondrial fatty acid beta-oxidation of saturated fatty acids	Reactome	9	7	1	0.425376	CG3902,
PwRT_Mitochondrial Fatty Acid Beta-Oxidation	Reactome	14	7	1	0.425376	CG3902,
PwRT_TGF-beta receptor signaling activates SMADs	Reactome	37	7	1	0.425376	Fur1,
TFTar_Mad	TF_target	73	7	1	0.425376	rt,
FGoMF_cation channel activity	GO_MF_FLAT	117	107	9	0.426578	eag,trp,nAChRbeta3,KCNQ,ppk15,Shawl,CG34396,CG42340,Cngl,
FGoBP_sensory perception of smell	GO_BP_FLAT	87	69	6	0.42877	eag,trp,Oct-TyrR,Or46a,Or49a,Or65c,
FGoBP_muscle cell differentiation	GO_BP_FLAT	74	19	2	0.429729	Fas2,sns,
FGoBP_positive regulation of molecular function	GO_BP_FLAT	73	19	2	0.429729	Oamb,Octbeta2R,
FGoMF_metal ion transmembrane transporter activity	GO_MF_FLAT	149	133	11	0.430881	eag,trp,foi,nAChRbeta3,Zip42C.2,KCNQ,ppk15,Shawl,CG34396,CG42340,Cngl,
FGoCC_cytoplasmic membrane-bounded vesicle	GO_CC_FLAT	99	44	4	0.432845	Chc,beta'COP,alphaCOP,p24-1,
PwRT_Iron uptake and transport	Reactome	53	44	4	0.432845	Vha36-1,VhaPPA1-1,Vha100-1,Vha16-1,
FGoBP_purine nucleotide metabolic process	GO_BP_FLAT	131	70	6	0.442764	Vha36-1,VhaPPA1-1,Vha100-1,CG32000,VhaAC45,Vha16-1,
FGoMF_ligand-gated channel activity	GO_MF_FLAT	70	70	6	0.442764	trp,GluRIIB,nAChRbeta3,Ir75a,Cngl,GluRIB,
FGoMF_ligand-gated ion channel activity	GO_MF_FLAT	70	70	6	0.442764	trp,GluRIIB,nAChRbeta3,Ir75a,Cngl,GluRIB,
FGoBP_embryonic development ending in birth or egg hatching	GO_BP_FLAT	220	32	3	0.443675	sns,KCNQ,Sec61alpha,
FGoBP_protein complex assembly	GO_BP_FLAT	166	32	3	0.443675	hay,Nup214,Cas,
FGoBP_protein complex biogenesis	GO_BP_FLAT	166	32	3	0.443675	hay,Nup214,Cas,
miRTar_miR-375	microRNA_target	145	32	3	0.443675	CG2781,CG11318,Slh,
FGoCC_membrane-bounded vesicle	GO_CC_FLAT	103	45	4	0.450328	Chc,beta'COP,alphaCOP,p24-1,
PwRT_G alpha (i) signalling events	Reactome	83	58	5	0.454202	Oct-TyrR,Rh7,AdoR,Tre1,Dop2R,
FGoCC_cytoskeleton	GO_CC_FLAT	358	20	2	0.45632	polo,ClC-a,
FGoMF_cation-transporting ATPase activity	GO_MF_FLAT	29	20	2	0.45632	Vha36-1,VhaAC45,
PwRT_Amine compound SLC transporters	Reactome	20	20	2	0.45632	DAT,CG11880,
miRTar_miR-252	microRNA_target	261	71	6	0.456694	cher,foi,DAT,CG12004,CG11897,VhaAC45,
miRTar_miR-1000	microRNA_target	364	84	7	0.458388	IA-2,Cralbp,CG9760,Sur-8,Ndc1,Fili,CG42340,
PwRT_Transport of glucose and other sugars, bile salts and organic acids, metal ions and amine compounds	Reactome	87	84	7	0.458388	foi,Zip42C.2,Tret1-2,CG3790,DAT,CG11537,CG11880,
FGoBP_detection of stimulus involved in sensory perception	GO_BP_FLAT	51	33	3	0.464171	trp,Or49a,Tre1,
miRTar_miR-9	microRNA_target	192	46	4	0.467641	sns,Vha100-1,CG4615,CG9663,
FC1616_ITGAM-ITGB2-CD11 complex	COMPLEAT	8	8	1	0.469185	Tsp47F,
FC3644_secretion by cell	COMPLEAT	21	8	1	0.469185	Slh,
FC3765_metabolic process	COMPLEAT	15	8	1	0.469185	Sec61alpha,
FC3777_protein N-linked glycosylation via asparagine	COMPLEAT	15	8	1	0.469185	Sec61alpha,
FC3919_cellular metabolic process	COMPLEAT	90	8	1	0.469185	Hel25E,
FC4386_metabolic process	COMPLEAT	15	8	1	0.469185	Sec61alpha,
FC5394_metabolic process	COMPLEAT	15	8	1	0.469185	Sec61alpha,
FC5425_mitotic spindle organization	COMPLEAT	15	8	1	0.469185	CG11897,
FC5563_small GTPase mediated signal transduction	COMPLEAT	15	8	1	0.469185	Vps4,
FC5622_putative complex without known function	COMPLEAT	15	8	1	0.469185	Sply,
FC5754_intracellular protein transport	COMPLEAT	15	8	1	0.469185	Slh,
FC6042_carboxylic acid metabolic process	COMPLEAT	15	8	1	0.469185	Sply,
FC6080_neurotransmitter secretion	COMPLEAT	15	8	1	0.469185	Slh,
FC6412_metabolic process	COMPLEAT	15	8	1	0.469185	Nup154,
FC6552_metabolic process	COMPLEAT	15	8	1	0.469185	CG30008,
FC6647_small GTPase mediated signal transduction	COMPLEAT	15	8	1	0.469185	CG4645,
FC6682_metabolic process	COMPLEAT	15	8	1	0.469185	Sec61alpha,
FGoBP_behavioral response to ethanol	GO_BP_FLAT	21	8	1	0.469185	Fas2,
FGoBP_cellular calcium ion homeostasis	GO_BP_FLAT	11	8	1	0.469185	Oamb,
FGoBP_cellular metal ion homeostasis	GO_BP_FLAT	14	8	1	0.469185	Oamb,
FGoBP_genital disc development	GO_BP_FLAT	28	8	1	0.469185	Fas2,
FGoBP_head involution	GO_BP_FLAT	45	8	1	0.469185	Sec61alpha,
FGoBP_morphogenesis of follicular epithelium	GO_BP_FLAT	28	8	1	0.469185	cher,
FGoBP_muscle contraction	GO_BP_FLAT	13	8	1	0.469185	KCNQ,
FGoBP_muscle system process	GO_BP_FLAT	13	8	1	0.469185	KCNQ,
FGoBP_negative regulation of cell development	GO_BP_FLAT	20	8	1	0.469185	polo,
FGoBP_negative regulation of neurogenesis	GO_BP_FLAT	19	8	1	0.469185	polo,
FGoBP_phosphoinositide-mediated signaling	GO_BP_FLAT	11	8	1	0.469185	Oamb,
FGoBP_positive regulation of hydrolase activity	GO_BP_FLAT	24	8	1	0.469185	Oamb,
FGoBP_positive regulation of multicellular organismal process	GO_BP_FLAT	26	8	1	0.469185	Tor,
FGoBP_protein-chromophore linkage	GO_BP_FLAT	9	8	1	0.469185	Rh7,
FGoBP_regulation of synapse organization	GO_BP_FLAT	29	8	1	0.469185	Fas2,
FGoBP_regulation of synaptogenesis	GO_BP_FLAT	23	8	1	0.469185	Fas2,
FGoBP_regulation of tube size	GO_BP_FLAT	23	8	1	0.469185	Fas2,
FGoBP_skeletal muscle tissue development	GO_BP_FLAT	35	8	1	0.469185	Fas2,
FGoBP_spermatid development	GO_BP_FLAT	75	8	1	0.469185	Chc,
FGoBP_spermatid differentiation	GO_BP_FLAT	76	8	1	0.469185	Chc,
FGoBP_transmembrane receptor protein serine/threonine kinase signaling pathway	GO_BP_FLAT	38	8	1	0.469185	sog,
FGoCC_axon	GO_CC_FLAT	26	8	1	0.469185	Fas2,
FGoCC_extracellular region part	GO_CC_FLAT	154	8	1	0.469185	cher,
FGoCC_gap junction	GO_CC_FLAT	8	8	1	0.469185	ogre,
FGoCC_mitochondrial outer membrane	GO_CC_FLAT	28	8	1	0.469185	mge,
FGoCC_proton-transporting ATP synthase complex	GO_CC_FLAT	30	8	1	0.469185	Vha16-1,
FGoMF_G-protein coupled photoreceptor activity	GO_MF_FLAT	8	8	1	0.469185	Rh7,
FGoMF_high affinity sulfate transmembrane transporter activity	GO_MF_FLAT	8	8	1	0.469185	CG6928,
FGoMF_mannosyltransferase activity	GO_MF_FLAT	12	8	1	0.469185	rt,
FGoMF_nucleobase, nucleoside, nucleotide and nucleic acid transmembrane transporter activity	GO_MF_FLAT	8	8	1	0.469185	Ent1,
FGoMF_voltage-gated calcium channel activity	GO_MF_FLAT	9	8	1	0.469185	trp,
miRTar_miR-278	microRNA_target	35	8	1	0.469185	PGRP-LD,
PwBC_Corticosteroids and cardioprotection	BioCarta	19	8	1	0.469185	Octbeta2R,
PwBC_Gamma-aminobutyric Acid Receptor Life Cycle	BioCarta	14	8	1	0.469185	Atg8a,
PwRT_Activation of APC/C and APC/C:Cdc20 mediated degradation of mitotic proteins	Reactome	83	8	1	0.469185	polo,
PwRT_Adherens junctions interactions	Reactome	35	8	1	0.469185	Fas2,
PwRT_Antigen Activates B Cell Receptor Leading to Generation of Second Messengers	Reactome	26	8	1	0.469185	trp,
PwRT_APC/C:Cdh1 mediated degradation of Cdc20 and other APC/C:Cdh1 targeted proteins in late mitosis/early G1	Reactome	80	8	1	0.469185	polo,
PwRT_APC/C-mediated degradation of cell cycle proteins	Reactome	100	8	1	0.469185	polo,
PwRT_Incretin Synthesis, Secretion, and Inactivation	Reactome	27	8	1	0.469185	Fur1,
PwRT_mTOR signalling	Reactome	29	8	1	0.469185	Tor,
PwRT_NCAM1 interactions	Reactome	23	8	1	0.469185	Fas2,
PwRT_PKB-mediated events	Reactome	29	8	1	0.469185	Tor,
PwRT_Platelet calcium homeostasis	Reactome	8	8	1	0.469185	trp,
PwRT_Regulation of APC/C activators between G1/S and early anaphase	Reactome	96	8	1	0.469185	polo,
PwRT_Regulation of mitotic cell cycle	Reactome	100	8	1	0.469185	polo,
PwRT_RIG-I/MDA5 mediated induction of IFN-alpha/beta pathways	Reactome	52	8	1	0.469185	Atg12,
PwRT_Synthesis, Secretion, and Inactivation of Glucagon-like Peptide-1 (GLP-1)	Reactome	22	8	1	0.469185	Fur1,
FGoBP_gamete generation	GO_BP_FLAT	721	85	7	0.471156	Chc,sog,cher,foi,Oamb,Tre1,Caf1-55,
FGoBP_dephosphorylation	GO_BP_FLAT	111	21	2	0.48219	Ptpmeg2,IA-2,
FGoMF_iron ion binding	GO_MF_FLAT	264	21	2	0.48219	Fad2,CG8630,
miRTar_miR-927	microRNA_target	119	21	2	0.48219	foi,Vps4,
FGoCC_synapse	GO_CC_FLAT	127	73	6	0.484301	Chc,Fas2,GluRIIB,Vha100-1,nAChRbeta3,GluRIB,
FGoBP_germ cell development	GO_BP_FLAT	244	34	3	0.484336	Chc,sog,Tre1,
FGoBP_response to organic substance	GO_BP_FLAT	125	34	3	0.484336	eag,Fas2,Sec61alpha,
FGoCC_cytoplasmic vesicle	GO_CC_FLAT	107	47	4	0.48476	Chc,beta'COP,alphaCOP,p24-1,
PwRT_G alpha (q) signalling events	Reactome	97	47	4	0.48476	trp,Oct-TyrR,Rh7,AdoR,
FGoMF_channel activity	GO_MF_FLAT	187	165	13	0.489941	eag,trp,GluRIIB,nAChRbeta3,KCNQ,Ir75a,ppk15,ClC-a,Shawl,CG34396,CG42340,Cngl,GluRIB,
FGoMF_passive transmembrane transporter activity	GO_MF_FLAT	187	165	13	0.489941	eag,trp,GluRIIB,nAChRbeta3,KCNQ,Ir75a,ppk15,ClC-a,Shawl,CG34396,CG42340,Cngl,GluRIB,
PwRT_Signal Transduction	Reactome	909	283	22	0.490456	sog,trp,Fur1,Oct-TyrR,Tor,Vha36-1,sns,Oamb,VhaPPA1-1,Vha100-1,mthl3,otk2,Dh44-R1,Rh7,Octbeta2R,AdoR,CG11318,Tre1,Dop2R,Fili,Pdfr,Vha16-1,
FGoBP_cation transport	GO_BP_FLAT	254	206	16	0.504284	eag,trp,Vha36-1,foi,VhaPPA1-1,Vha100-1,Zip42C.2,KCNQ,ppk15,CG32000,Shawl,CG34396,Ndae1,CG42340,VhaAC45,Vha16-1,
FGoBP_dorsal/ventral pattern formation	GO_BP_FLAT	133	22	2	0.507295	sog,Slh,
FGoBP_negative regulation of signal transduction	GO_BP_FLAT	102	22	2	0.507295	sog,trp,
FGoBP_tube morphogenesis	GO_BP_FLAT	85	22	2	0.507295	foi,mbo,
PwKE_Amino Acid Metabolism	KEGG	189	22	2	0.507295	CG3902,AsnS,
PwRT_L1CAM interactions	Reactome	82	22	2	0.507295	Fas2,KCNQ,
PwRT_Peroxisomal lipid metabolism	Reactome	45	22	2	0.507295	Pmp70,Acox57D-d,
TFTar_Mef2	TF_target	1009	167	13	0.508471	Fas2,rt,sog,cher,sns,foi,CG9663,frj,CG11961,Tsp86D,Sec61alpha,VhaAC45,Vha16-1,
FC3030_transport	COMPLEAT	10	9	1	0.509673	p24-1,
FC3135_protein N-linked glycosylation via asparagine	COMPLEAT	15	9	1	0.509673	CG30008,
FC3313_intracellular transport	COMPLEAT	15	9	1	0.509673	Slh,
FC3379_SRP-dependent cotranslational protein targeting to membrane	COMPLEAT	15	9	1	0.509673	Sec61alpha,
FC3549_protein glycosylation	COMPLEAT	15	9	1	0.509673	Sec61alpha,
FC3894_small GTPase mediated signal transduction	COMPLEAT	15	9	1	0.509673	Hel25E,
FC4235_protein N-linked glycosylation via asparagine	COMPLEAT	15	9	1	0.509673	Sec61alpha,
FC4452_secretion by cell	COMPLEAT	15	9	1	0.509673	Slh,
FC4461_protein N-linked glycosylation via asparagine	COMPLEAT	15	9	1	0.509673	Sec61alpha,
FC4516_metabolic process	COMPLEAT	15	9	1	0.509673	Sec61alpha,
FC4667_synaptic vesicle exocytosis	COMPLEAT	15	9	1	0.509673	Slh,
FC4691_ATP hydrolysis coupled proton transport	COMPLEAT	11	9	1	0.509673	Vha36-1,
FC4861_very long-chain fatty acid metabolic process	COMPLEAT	15	9	1	0.509673	Sec61alpha,
FC4909_intracellular transport	COMPLEAT	15	9	1	0.509673	Sply,
FC5438_protein N-linked glycosylation via asparagine	COMPLEAT	15	9	1	0.509673	Sec61alpha,
FC5816_intracellular transport	COMPLEAT	15	9	1	0.509673	Slh,
FC5991_very long-chain fatty acid metabolic process	COMPLEAT	15	9	1	0.509673	Sec61alpha,
FC6028_protein localization in endoplasmic reticulum	COMPLEAT	15	9	1	0.509673	Sec61alpha,
FC6044_protein N-linked glycosylation via asparagine	COMPLEAT	15	9	1	0.509673	Sec61alpha,
FC6052_protein N-linked glycosylation via asparagine	COMPLEAT	15	9	1	0.509673	Sec61alpha,
FC6519_protein N-linked glycosylation via asparagine	COMPLEAT	14	9	1	0.509673	Sec61alpha,
FC6580_protein N-linked glycosylation via asparagine	COMPLEAT	15	9	1	0.509673	CG30008,
FC6681_protein N-linked glycosylation via asparagine	COMPLEAT	15	9	1	0.509673	Sec61alpha,
FC965_ATP hydrolysis coupled proton transport	COMPLEAT	12	9	1	0.509673	Vha100-1,
FGoBP_ATP synthesis coupled electron transport	GO_BP_FLAT	72	9	1	0.509673	COX7AL,
FGoBP_calcium ion homeostasis	GO_BP_FLAT	12	9	1	0.509673	Oamb,
FGoBP_cellular component assembly involved in morphogenesis	GO_BP_FLAT	90	9	1	0.509673	Caf1-55,
[truncated: 676 more rows]

## Sheet: Mn hits up
Term	Source	all genes	genes screened	genes scored	Pvalue	Genes score
FGoCC_vacuolar membrane	GO_CC_FLAT	34	32	16	2.03441e-07	Vha55,Vha36-1,VhaSFD,VhaPPA1-1,VhaAC39-1,Vha16-3,Vha16-5,Vha100-5,Vha68-3,CG17119,Vha36-3,CG14767,Vha44,Vha16-1,Vha68-2,Vha68-1,
FGoCC_vacuolar part	GO_CC_FLAT	34	32	16	2.03441e-07	Vha55,Vha36-1,VhaSFD,VhaPPA1-1,VhaAC39-1,Vha16-3,Vha16-5,Vha100-5,Vha68-3,CG17119,Vha36-3,CG14767,Vha44,Vha16-1,Vha68-2,Vha68-1,
FC184_H+-transporting ATPase, vacuolar	COMPLEAT	27	26	14	3.73606e-07	Vha55,Vha36-1,VhaSFD,VhaPPA1-1,VhaAC39-1,Vha16-3,Vha16-5,Vha100-5,Vha68-3,Vha36-3,Vha44,Vha16-1,Vha68-2,Vha68-1,
FGoBP_monovalent inorganic cation transport	GO_BP_FLAT	178	145	39	7.68708e-07	Sh,Shaw,Vha55,Elk,Vha36-1,VhaSFD,VhaPPA1-1,VhaAC39-1,Vha16-3,SK,Vha16-5,Vha100-5,CG5421,Vha68-3,nrv3,MFS15,ppk6,ppk29,CG3397,Task6,CG7720,salt,Smvt,Vha36-3,CG31547,CG33934,ppk16,ppk10,CG42235,Ndae1,Indy-2,Vha44,CG43155,Vha16-1,Hk,Vha68-2,para,ppk18,Vha68-1,
FGoCC_vacuolar proton-transporting V-type ATPase complex	GO_CC_FLAT	30	29	14	2.11119e-06	Vha55,Vha36-1,VhaSFD,VhaPPA1-1,VhaAC39-1,Vha16-3,Vha16-5,Vha100-5,Vha68-3,Vha36-3,Vha44,Vha16-1,Vha68-2,Vha68-1,
FC285_V-type ATPase, eukaryotes	COMPLEAT	34	33	15	2.35062e-06	Vha55,Vha36-1,VhaSFD,VhaPPA1-1,VhaAC39-1,Vha16-3,Vha16-5,Vha100-5,CG5421,Vha68-3,Vha36-3,Vha44,Vha16-1,Vha68-2,Vha68-1,
FGoCC_vacuolar proton-transporting V-type ATPase, V1 domain	GO_CC_FLAT	14	13	9	2.87419e-06	Vha55,Vha36-1,VhaSFD,Vha16-3,Vha68-3,Vha36-3,Vha44,Vha68-2,Vha68-1,
FGoCC_proton-transporting V-type ATPase, V1 domain	GO_CC_FLAT	17	16	10	3.07548e-06	Vha55,Vha36-1,VhaSFD,Vha16-3,CG5421,Vha68-3,Vha36-3,Vha44,Vha68-2,Vha68-1,
FGoBP_hydrogen transport	GO_BP_FLAT	66	38	16	3.7195e-06	Vha55,Vha36-1,VhaSFD,VhaPPA1-1,VhaAC39-1,Vha16-3,Vha16-5,Vha100-5,CG5421,Vha68-3,Vha36-3,Ndae1,Vha44,Vha16-1,Vha68-2,Vha68-1,
FGoBP_proton transport	GO_BP_FLAT	65	38	16	3.7195e-06	Vha55,Vha36-1,VhaSFD,VhaPPA1-1,VhaAC39-1,Vha16-3,Vha16-5,Vha100-5,CG5421,Vha68-3,Vha36-3,Ndae1,Vha44,Vha16-1,Vha68-2,Vha68-1,
FGoCC_proton-transporting V-type ATPase complex	GO_CC_FLAT	35	34	15	3.74082e-06	Vha55,Vha36-1,VhaSFD,VhaPPA1-1,VhaAC39-1,Vha16-3,Vha16-5,Vha100-5,CG5421,Vha68-3,Vha36-3,Vha44,Vha16-1,Vha68-2,Vha68-1,
FGoBP_ATP synthesis coupled proton transport	GO_BP_FLAT	57	36	15	8.87646e-06	Vha55,Vha36-1,VhaSFD,VhaPPA1-1,VhaAC39-1,Vha16-3,Vha16-5,Vha100-5,CG5421,Vha68-3,Vha36-3,Vha44,Vha16-1,Vha68-2,Vha68-1,
FGoBP_energy coupled proton transport, down electrochemical gradient	GO_BP_FLAT	57	36	15	8.87646e-06	Vha55,Vha36-1,VhaSFD,VhaPPA1-1,VhaAC39-1,Vha16-3,Vha16-5,Vha100-5,CG5421,Vha68-3,Vha36-3,Vha44,Vha16-1,Vha68-2,Vha68-1,
FGoMF_hydrogen-exporting ATPase activity, phosphorylative mechanism	GO_MF_FLAT	53	32	14	9.03237e-06	Vha55,Vha36-1,VhaSFD,VhaPPA1-1,VhaAC39-1,Vha16-3,Vha16-5,Vha100-5,Vha68-3,Vha36-3,Vha44,Vha16-1,Vha68-2,Vha68-1,
PwRT_Latent infection of Homo sapiens with Mycobacterium tuberculosis	Reactome	44	32	14	9.03237e-06	Vha55,Vha36-1,VhaSFD,VhaPPA1-1,VhaAC39-1,Vha16-3,Vha16-5,Vha100-5,Vha68-3,Vha36-3,Vha44,Vha16-1,Vha68-2,Vha68-1,
PwRT_Phagosomal maturation (early endosomal stage)	Reactome	40	32	14	9.03237e-06	Vha55,Vha36-1,VhaSFD,VhaPPA1-1,VhaAC39-1,Vha16-3,Vha16-5,Vha100-5,Vha68-3,Vha36-3,Vha44,Vha16-1,Vha68-2,Vha68-1,
PwRT_Transferrin endocytosis and recycling	Reactome	36	32	14	9.03237e-06	Vha55,Vha36-1,VhaSFD,VhaPPA1-1,VhaAC39-1,Vha16-3,Vha16-5,Vha100-5,Vha68-3,Vha36-3,Vha44,Vha16-1,Vha68-2,Vha68-1,
FGoCC_proton-transporting two-sector ATPase complex	GO_CC_FLAT	62	37	15	1.32774e-05	Vha55,Vha36-1,VhaSFD,VhaPPA1-1,VhaAC39-1,Vha16-3,Vha16-5,Vha100-5,CG5421,Vha68-3,Vha36-3,Vha44,Vha16-1,Vha68-2,Vha68-1,
FGoCC_proton-transporting two-sector ATPase complex, catalytic domain	GO_CC_FLAT	29	18	10	1.33425e-05	Vha55,Vha36-1,VhaSFD,Vha16-3,CG5421,Vha68-3,Vha36-3,Vha44,Vha68-2,Vha68-1,
PwRT_Insulin receptor recycling	Reactome	34	33	14	1.39558e-05	Vha55,Vha36-1,VhaSFD,VhaPPA1-1,VhaAC39-1,Vha16-3,Vha16-5,Vha100-5,Vha68-3,Vha36-3,Vha44,Vha16-1,Vha68-2,Vha68-1,
FC1046_ATP hydrolysis coupled proton transport	COMPLEAT	16	12	8	1.64934e-05	Vha55,Vha36-1,VhaSFD,Vha68-3,Vha36-3,Vha44,Vha68-2,Vha68-1,
FGoBP_ion transmembrane transport	GO_BP_FLAT	59	38	15	1.95108e-05	Vha55,Vha36-1,VhaSFD,VhaPPA1-1,VhaAC39-1,Vha16-3,Vha16-5,Vha100-5,CG5421,Vha68-3,Vha36-3,Vha44,Vha16-1,Vha68-2,Vha68-1,
FGoCC_vacuole	GO_CC_FLAT	60	49	17	3.95047e-05	Vha55,Vha36-1,VhaSFD,VhaPPA1-1,VhaAC39-1,Vha16-3,LManIII,Vha16-5,Vha100-5,Vha68-3,CG17119,Vha36-3,CG14767,Vha44,Vha16-1,Vha68-2,Vha68-1,
FGoBP_transmembrane transport	GO_BP_FLAT	114	72	21	9.39062e-05	Vha55,emb,Vha36-1,VhaSFD,sut3,VhaPPA1-1,VhaAC39-1,Vha16-3,Vha16-5,Vha100-5,CG5421,Vha68-3,CG8860,Nup58,Vha36-3,Sec61alpha,CG42235,Vha44,Vha16-1,Vha68-2,Vha68-1,
FGoBP_cation transport	GO_BP_FLAT	254	206	44	0.000102725	Sh,Shaw,Vha55,Elk,Calx,Vha36-1,VhaSFD,ZnT35C,VhaPPA1-1,VhaAC39-1,Vha16-3,SK,Vha16-5,Vha100-5,CG5421,Vha68-3,nrv3,MFS15,ppk6,ppk29,pyx,ZnT63C,CG3397,Task6,CG7720,salt,Smvt,Vha36-3,Stim,CG31547,CG33934,ppk16,ppk10,CG42235,Ndae1,Indy-2,Vha44,CG43155,Vha16-1,Hk,Vha68-2,para,ppk18,Vha68-1,
PwRT_Iron uptake and transport	Reactome	53	44	15	0.000143632	Vha55,Vha36-1,VhaSFD,VhaPPA1-1,VhaAC39-1,Vha16-3,Vha16-5,Vha100-5,Vha68-3,CG1358,Vha36-3,Vha44,Vha16-1,Vha68-2,Vha68-1,
FGoMF_proton-transporting ATPase activity, rotational mechanism	GO_MF_FLAT	23	15	8	0.000152634	Vha55,Vha36-1,VhaSFD,CG5421,Vha68-3,Vha36-3,Vha68-2,Vha68-1,
FGoBP_oxidative phosphorylation	GO_BP_FLAT	134	46	15	0.000253035	Vha55,Vha36-1,VhaSFD,VhaPPA1-1,VhaAC39-1,Vha16-3,Vha16-5,Vha100-5,CG5421,Vha68-3,Vha36-3,Vha44,Vha16-1,Vha68-2,Vha68-1,
FGoMF_hydrogen ion transmembrane transporter activity	GO_MF_FLAT	97	48	15	0.000427931	Vha55,Vha36-1,VhaSFD,VhaPPA1-1,VhaAC39-1,Vha16-3,Vha16-5,Vha100-5,CG5421,Vha68-3,Vha36-3,Vha44,Vha16-1,Vha68-2,Vha68-1,
FC5417_ATP hydrolysis coupled proton transport	COMPLEAT	13	10	6	0.000478537	Vha55,Vha36-1,Rbcn-3A,VhaSFD,VhaAC39-1,Vha68-1,
FGoMF_monovalent inorganic cation transmembrane transporter activity	GO_MF_FLAT	100	51	15	0.000879401	Vha55,Vha36-1,VhaSFD,VhaPPA1-1,VhaAC39-1,Vha16-3,Vha16-5,Vha100-5,CG5421,Vha68-3,Vha36-3,Vha44,Vha16-1,Vha68-2,Vha68-1,
FGoCC_integral to membrane	GO_CC_FLAT	1377	1149	167	0.000982385	Lar,Fas3,Rh2,Rh4,Sh,Shaw,smo,Gr5a,Ac76E,Elk,Syx5,Calx,Rh5,VAChT,nAChRalpha3,lbm,Sr-CII,emb,dnt,Scgdelta,CG5885,msk,Or22b,fz3,Nup93-1,CG4928,Tsp96F,GluRIID,CG17841,CG4341,sut3,VhaPPA1-1,Vha16-3,Rh50,mthl3,NtR,Tsp42Ee,Tsp42Ed,Tsp42Ea,CG14778,CHOp24,SK,Tsp5D,CG4615,rho-4,CG1924,stas,CCKLR-17D3,Inx5,CG3285,Tsp26A,CG13793,CG13794,CG13795,Pvr,CG7627,CG13384,Or30a,Vha16-5,CG13077,nrv3,Tsp42Ef,Tsp42En,Ts…
FGoBP_ATP biosynthetic process	GO_BP_FLAT	79	57	16	0.00104474	Vha55,Vha36-1,VhaSFD,VhaPPA1-1,VhaAC39-1,Vha16-3,Vha16-5,Vha100-5,CG5421,Vha68-3,nrv3,Vha36-3,Vha44,Vha16-1,Vha68-2,Vha68-1,
FGoBP_ATP metabolic process	GO_BP_FLAT	81	57	16	0.00104474	Vha55,Vha36-1,VhaSFD,VhaPPA1-1,VhaAC39-1,Vha16-3,Vha16-5,Vha100-5,CG5421,Vha68-3,nrv3,Vha36-3,Vha44,Vha16-1,Vha68-2,Vha68-1,
FGoBP_nucleoside triphosphate biosynthetic process	GO_BP_FLAT	85	57	16	0.00104474	Vha55,Vha36-1,VhaSFD,VhaPPA1-1,VhaAC39-1,Vha16-3,Vha16-5,Vha100-5,CG5421,Vha68-3,nrv3,Vha36-3,Vha44,Vha16-1,Vha68-2,Vha68-1,
FGoBP_nucleoside triphosphate metabolic process	GO_BP_FLAT	91	57	16	0.00104474	Vha55,Vha36-1,VhaSFD,VhaPPA1-1,VhaAC39-1,Vha16-3,Vha16-5,Vha100-5,CG5421,Vha68-3,nrv3,Vha36-3,Vha44,Vha16-1,Vha68-2,Vha68-1,
FGoBP_purine nucleoside triphosphate biosynthetic process	GO_BP_FLAT	83	57	16	0.00104474	Vha55,Vha36-1,VhaSFD,VhaPPA1-1,VhaAC39-1,Vha16-3,Vha16-5,Vha100-5,CG5421,Vha68-3,nrv3,Vha36-3,Vha44,Vha16-1,Vha68-2,Vha68-1,
FGoBP_purine nucleoside triphosphate metabolic process	GO_BP_FLAT	88	57	16	0.00104474	Vha55,Vha36-1,VhaSFD,VhaPPA1-1,VhaAC39-1,Vha16-3,Vha16-5,Vha100-5,CG5421,Vha68-3,nrv3,Vha36-3,Vha44,Vha16-1,Vha68-2,Vha68-1,
FGoBP_purine ribonucleoside triphosphate biosynthetic process	GO_BP_FLAT	83	57	16	0.00104474	Vha55,Vha36-1,VhaSFD,VhaPPA1-1,VhaAC39-1,Vha16-3,Vha16-5,Vha100-5,CG5421,Vha68-3,nrv3,Vha36-3,Vha44,Vha16-1,Vha68-2,Vha68-1,
FGoBP_purine ribonucleoside triphosphate metabolic process	GO_BP_FLAT	88	57	16	0.00104474	Vha55,Vha36-1,VhaSFD,VhaPPA1-1,VhaAC39-1,Vha16-3,Vha16-5,Vha100-5,CG5421,Vha68-3,nrv3,Vha36-3,Vha44,Vha16-1,Vha68-2,Vha68-1,
FGoBP_ribonucleoside triphosphate biosynthetic process	GO_BP_FLAT	85	57	16	0.00104474	Vha55,Vha36-1,VhaSFD,VhaPPA1-1,VhaAC39-1,Vha16-3,Vha16-5,Vha100-5,CG5421,Vha68-3,nrv3,Vha36-3,Vha44,Vha16-1,Vha68-2,Vha68-1,
FGoBP_ribonucleoside triphosphate metabolic process	GO_BP_FLAT	90	57	16	0.00104474	Vha55,Vha36-1,VhaSFD,VhaPPA1-1,VhaAC39-1,Vha16-3,Vha16-5,Vha100-5,CG5421,Vha68-3,nrv3,Vha36-3,Vha44,Vha16-1,Vha68-2,Vha68-1,
FC1802_ATP hydrolysis coupled proton transport	COMPLEAT	7	5	4	0.00106119	Vha36-1,VhaSFD,Vha44,Vha68-1,
FC3680_ATP metabolic process	COMPLEAT	6	5	4	0.00106119	Vha55,Vha36-1,VhaSFD,Vha68-1,
FC5421_ATP metabolic process	COMPLEAT	6	5	4	0.00106119	Vha55,Vha36-1,VhaSFD,Vha68-1,
PwKE_00190 Oxidative phosphorylation [PATH: dme00190 ]	KEGG	126	47	14	0.0011373	Vha55,Vha36-1,VhaSFD,VhaPPA1-1,VhaAC39-1,Vha16-3,Vha16-5,Vha100-5,Vha68-3,Vha36-3,Vha44,Vha16-1,Vha68-2,Vha68-1,
PwKE_Energy Metabolism	KEGG	131	47	14	0.0011373	Vha55,Vha36-1,VhaSFD,VhaPPA1-1,VhaAC39-1,Vha16-3,Vha16-5,Vha100-5,Vha68-3,Vha36-3,Vha44,Vha16-1,Vha68-2,Vha68-1,
FGoCC_intrinsic to membrane	GO_CC_FLAT	1399	1153	167	0.00122014	Lar,Fas3,Rh2,Rh4,Sh,Shaw,smo,Gr5a,Ac76E,Elk,Syx5,Calx,Rh5,VAChT,nAChRalpha3,lbm,Sr-CII,emb,dnt,Scgdelta,CG5885,msk,Or22b,fz3,Nup93-1,CG4928,Tsp96F,GluRIID,CG17841,CG4341,sut3,VhaPPA1-1,Vha16-3,Rh50,mthl3,NtR,Tsp42Ee,Tsp42Ed,Tsp42Ea,CG14778,CHOp24,SK,Tsp5D,CG4615,rho-4,CG1924,stas,CCKLR-17D3,Inx5,CG3285,Tsp26A,CG13793,CG13794,CG13795,Pvr,CG7627,CG13384,Or30a,Vha16-5,CG13077,nrv3,Tsp42Ef,Tsp42En,Ts…
FGoMF_ATPase activity, coupled to transmembrane movement of ions	GO_MF_FLAT	81	58	16	0.00128364	Vha55,Vha36-1,VhaSFD,VhaPPA1-1,VhaAC39-1,Vha16-3,Vha16-5,Vha100-5,CG5421,Vha68-3,nrv3,Vha36-3,Vha44,Vha16-1,Vha68-2,Vha68-1,
FGoMF_cation-transporting ATPase activity	GO_MF_FLAT	29	20	8	0.0017012	Vha55,Vha36-1,VhaSFD,CG5421,Vha68-3,Vha36-3,Vha68-2,Vha68-1,
PwRT_Signaling by Insulin receptor	Reactome	92	50	14	0.00220323	Vha55,Vha36-1,VhaSFD,VhaPPA1-1,VhaAC39-1,Vha16-3,Vha16-5,Vha100-5,Vha68-3,Vha36-3,Vha44,Vha16-1,Vha68-2,Vha68-1,
FGoBP_purine ribonucleotide biosynthetic process	GO_BP_FLAT	103	61	16	0.00229369	Vha55,Vha36-1,VhaSFD,VhaPPA1-1,VhaAC39-1,Vha16-3,Vha16-5,Vha100-5,CG5421,Vha68-3,nrv3,Vha36-3,Vha44,Vha16-1,Vha68-2,Vha68-1,
FGoBP_purine ribonucleotide metabolic process	GO_BP_FLAT	108	61	16	0.00229369	Vha55,Vha36-1,VhaSFD,VhaPPA1-1,VhaAC39-1,Vha16-3,Vha16-5,Vha100-5,CG5421,Vha68-3,nrv3,Vha36-3,Vha44,Vha16-1,Vha68-2,Vha68-1,
FC3363_ATP hydrolysis coupled proton transport	COMPLEAT	12	9	5	0.00237343	Vha55,Vha36-1,VhaSFD,VhaAC39-1,Vha68-1,
FC4248_ATP hydrolysis coupled proton transport	COMPLEAT	10	9	5	0.00237343	Vha55,Vha36-1,VhaSFD,VhaAC39-1,Vha68-1,
FC4691_ATP hydrolysis coupled proton transport	COMPLEAT	11	9	5	0.00237343	Vha55,Vha36-1,VhaSFD,VhaAC39-1,Vha68-1,
FC5057_ATP hydrolysis coupled proton transport	COMPLEAT	11	9	5	0.00237343	Vha55,Vha36-1,VhaSFD,VhaAC39-1,Vha68-1,
FC5472_ATP hydrolysis coupled proton transport	COMPLEAT	13	9	5	0.00237343	Vha55,Vha36-1,VhaSFD,VhaAC39-1,Vha68-1,
FC6681_protein N-linked glycosylation via asparagine	COMPLEAT	15	9	5	0.00237343	Rbcn-3A,ZnT63C,Sc2,Sec61alpha,Kr-h2,
FGoMF_ATPase activity, coupled to transmembrane movement of ions, phosphorylative mechanism	GO_MF_FLAT	77	56	15	0.00250329	Vha55,Vha36-1,VhaSFD,VhaPPA1-1,VhaAC39-1,Vha16-3,Vha16-5,Vha100-5,Vha68-3,nrv3,Vha36-3,Vha44,Vha16-1,Vha68-2,Vha68-1,
FGoBP_ribonucleotide biosynthetic process	GO_BP_FLAT	109	62	16	0.00275111	Vha55,Vha36-1,VhaSFD,VhaPPA1-1,VhaAC39-1,Vha16-3,Vha16-5,Vha100-5,CG5421,Vha68-3,nrv3,Vha36-3,Vha44,Vha16-1,Vha68-2,Vha68-1,
FGoBP_ribonucleotide metabolic process	GO_BP_FLAT	114	62	16	0.00275111	Vha55,Vha36-1,VhaSFD,VhaPPA1-1,VhaAC39-1,Vha16-3,Vha16-5,Vha100-5,CG5421,Vha68-3,nrv3,Vha36-3,Vha44,Vha16-1,Vha68-2,Vha68-1,
FGoMF_P-P-bond-hydrolysis-driven transmembrane transporter activity	GO_MF_FLAT	161	121	26	0.00277425	Vha55,Vha36-1,VhaSFD,VhaPPA1-1,VhaAC39-1,Vha16-3,CG1724,CG1801,CG11147,CG7627,Vha16-5,Vha100-5,CG5421,Vha68-3,nrv3,CG8860,ABCB7,CG9990,CG2316,Vha36-3,CG34120,Sec61alpha,Vha44,Vha16-1,Vha68-2,Vha68-1,
FGoMF_primary active transmembrane transporter activity	GO_MF_FLAT	161	121	26	0.00277425	Vha55,Vha36-1,VhaSFD,VhaPPA1-1,VhaAC39-1,Vha16-3,CG1724,CG1801,CG11147,CG7627,Vha16-5,Vha100-5,CG5421,Vha68-3,nrv3,CG8860,ABCB7,CG9990,CG2316,Vha36-3,CG34120,Sec61alpha,Vha44,Vha16-1,Vha68-2,Vha68-1,
FC4353_intracellular pH reduction	COMPLEAT	7	6	4	0.00287203	Vha55,Vha36-1,VhaAC39-1,Vha68-1,
FC4455_ATP hydrolysis coupled proton transport	COMPLEAT	6	6	4	0.00287203	Vha55,Vha36-1,VhaSFD,Vha68-1,
FGoBP_purine nucleotide biosynthetic process	GO_BP_FLAT	126	68	17	0.00294802	Ac76E,Vha55,Vha36-1,VhaSFD,VhaPPA1-1,VhaAC39-1,Vha16-3,Vha16-5,Vha100-5,CG5421,Vha68-3,nrv3,Vha36-3,Vha44,Vha16-1,Vha68-2,Vha68-1,
FGoBP_generation of precursor metabolites and energy	GO_BP_FLAT	220	57	15	0.00302421	Vha55,Vha36-1,VhaSFD,VhaPPA1-1,VhaAC39-1,Vha16-3,Vha16-5,Vha100-5,CG5421,Vha68-3,Vha36-3,Vha44,Vha16-1,Vha68-2,Vha68-1,
FGoMF_inorganic cation transmembrane transporter activity	GO_MF_FLAT	131	75	18	0.00362552	Vha55,Vha36-1,VhaSFD,ZnT35C,VhaPPA1-1,VhaAC39-1,Vha16-3,Rh50,Vha16-5,Vha100-5,CG5421,Vha68-3,ZnT63C,Vha36-3,Vha44,Vha16-1,Vha68-2,Vha68-1,
FGoMF_ATPase activity, coupled to movement of substances	GO_MF_FLAT	139	111	24	0.00369468	Vha55,Vha36-1,VhaSFD,VhaPPA1-1,VhaAC39-1,Vha16-3,CG1724,CG1801,CG11147,CG7627,Vha16-5,Vha100-5,CG5421,Vha68-3,nrv3,ABCB7,CG9990,CG2316,Vha36-3,CG34120,Vha44,Vha16-1,Vha68-2,Vha68-1,
FGoMF_ATPase activity, coupled to transmembrane movement of substances	GO_MF_FLAT	139	111	24	0.00369468	Vha55,Vha36-1,VhaSFD,VhaPPA1-1,VhaAC39-1,Vha16-3,CG1724,CG1801,CG11147,CG7627,Vha16-5,Vha100-5,CG5421,Vha68-3,nrv3,ABCB7,CG9990,CG2316,Vha36-3,CG34120,Vha44,Vha16-1,Vha68-2,Vha68-1,
FGoMF_hydrolase activity, acting on acid anhydrides, catalyzing transmembrane movement of substances	GO_MF_FLAT	141	111	24	0.00369468	Vha55,Vha36-1,VhaSFD,VhaPPA1-1,VhaAC39-1,Vha16-3,CG1724,CG1801,CG11147,CG7627,Vha16-5,Vha100-5,CG5421,Vha68-3,nrv3,ABCB7,CG9990,CG2316,Vha36-3,CG34120,Vha44,Vha16-1,Vha68-2,Vha68-1,
FGoBP_ion transport	GO_BP_FLAT	349	290	51	0.00392622	Sh,Shaw,Vha55,Elk,Calx,nAChRalpha3,Vha36-1,VhaSFD,GluRIID,ZnT35C,VhaPPA1-1,VhaAC39-1,Vha16-3,NtR,SK,Vha16-5,Vha100-5,CG5421,Vha68-3,nrv3,MFS15,ppk6,ppk29,pyx,ZnT63C,CG7514,CG3397,Task6,CG7720,salt,Smvt,Vha36-3,Stim,ClC-a,CG31547,CG33934,ppk16,ppk10,CG42235,Ndae1,Indy-2,CG3638,Vha44,CG43155,Vha16-1,Hk,Vha68-2,para,ppk18,Trpm,Vha68-1,
FGoBP_purine nucleotide metabolic process	GO_BP_FLAT	131	70	17	0.00409023	Ac76E,Vha55,Vha36-1,VhaSFD,VhaPPA1-1,VhaAC39-1,Vha16-3,Vha16-5,Vha100-5,CG5421,Vha68-3,nrv3,Vha36-3,Vha44,Vha16-1,Vha68-2,Vha68-1,
FGoMF_hydrogen ion transporting ATP synthase activity, rotational mechanism	GO_MF_FLAT	18	10	5	0.00426832	Vha55,CG5421,Vha68-3,Vha68-2,Vha68-1,
PwNP_Imd pathway	DRSC	35	7	4	0.00604839	PGRP-SC1b,PGRP-LB,PGRP-SC2,PGRP-SC1a,
FGoBP_glycosaminoglycan catabolic process	GO_BP_FLAT	18	15	6	0.00661518	PGRP-SC1b,PGRP-LB,PGRP-SC2,PGRP-SC1a,Pmi,PGRP-LD,
FGoBP_peptidoglycan catabolic process	GO_BP_FLAT	16	15	6	0.00661518	PGRP-SC1b,PGRP-LB,PGRP-SC2,PGRP-SC1a,Pmi,PGRP-LD,
FGoBP_peptidoglycan metabolic process	GO_BP_FLAT	16	15	6	0.00661518	PGRP-SC1b,PGRP-LB,PGRP-SC2,PGRP-SC1a,Pmi,PGRP-LD,
FGoMF_N-acetylmuramoyl-L-alanine amidase activity	GO_MF_FLAT	15	15	6	0.00661518	PGRP-SC1b,PGRP-LB,PGRP-SC2,PGRP-SC1a,Pmi,PGRP-LD,
FGoMF_peptidoglycan binding	GO_MF_FLAT	16	15	6	0.00661518	PGRP-SC1b,PGRP-LB,PGRP-SC2,PGRP-SC1a,Pmi,PGRP-LD,
FC4553_ATP metabolic process	COMPLEAT	6	4	3	0.00693268	or,Vha55,Vha68-1,
FC4777_ATP metabolic process	COMPLEAT	6	4	3	0.00693268	Vha55,Vha36-1,Vha68-1,
FC6371_ATP hydrolysis coupled proton transport	COMPLEAT	4	4	3	0.00693268	Vha55,Vha36-1,VhaSFD,
FGoMF_general RNA polymerase II transcription factor activity	GO_MF_FLAT	90	4	3	0.00693268	hay,Pop2,Arc42,
FGoMF_ATPase activity, coupled	GO_MF_FLAT	314	124	25	0.00802507	hay,Vha55,Vha36-1,VhaSFD,VhaPPA1-1,VhaAC39-1,Vha16-3,CG1724,CG1801,CG11147,CG7627,Vha16-5,Vha100-5,CG5421,Vha68-3,nrv3,ABCB7,CG9990,CG2316,Vha36-3,CG34120,Vha44,Vha16-1,Vha68-2,Vha68-1,
FGoBP_aminoglycan catabolic process	GO_BP_FLAT	36	16	6	0.00949991	PGRP-SC1b,PGRP-LB,PGRP-SC2,PGRP-SC1a,Pmi,PGRP-LD,
FGoBP_polysaccharide catabolic process	GO_BP_FLAT	37	16	6	0.00949991	PGRP-SC1b,PGRP-LB,PGRP-SC2,PGRP-SC1a,Pmi,PGRP-LD,
FGoCC_vacuolar proton-transporting V-type ATPase, V0 domain	GO_CC_FLAT	16	16	6	0.00949991	VhaPPA1-1,VhaAC39-1,Vha16-3,Vha16-5,Vha100-5,Vha16-1,
FC5752_protein targeting	COMPLEAT	15	12	5	0.0108582	emb,stas,Sc2,Sec61alpha,Kr-h2,
FGoMF_nucleobase, nucleoside, nucleotide and nucleic acid transmembrane transporter activity	GO_MF_FLAT	8	8	4	0.0109233	CG8083,Papst2,sll,CG14767,
FGoBP_nucleobase, nucleoside and nucleotide biosynthetic process	GO_BP_FLAT	160	78	17	0.0128197	Ac76E,Vha55,Vha36-1,VhaSFD,VhaPPA1-1,VhaAC39-1,Vha16-3,Vha16-5,Vha100-5,CG5421,Vha68-3,nrv3,Vha36-3,Vha44,Vha16-1,Vha68-2,Vha68-1,
FGoBP_nucleobase, nucleoside, nucleotide and nucleic acid biosynthetic process	GO_BP_FLAT	160	78	17	0.0128197	Ac76E,Vha55,Vha36-1,VhaSFD,VhaPPA1-1,VhaAC39-1,Vha16-3,Vha16-5,Vha100-5,CG5421,Vha68-3,nrv3,Vha36-3,Vha44,Vha16-1,Vha68-2,Vha68-1,
FGoBP_nucleotide biosynthetic process	GO_BP_FLAT	153	78	17	0.0128197	Ac76E,Vha55,Vha36-1,VhaSFD,VhaPPA1-1,VhaAC39-1,Vha16-3,Vha16-5,Vha100-5,CG5421,Vha68-3,nrv3,Vha36-3,Vha44,Vha16-1,Vha68-2,Vha68-1,
FGoMF_glycosaminoglycan binding	GO_MF_FLAT	22	17	6	0.0131815	PGRP-SC1b,PGRP-LB,PGRP-SC2,PGRP-SC1a,Pmi,PGRP-LD,
FGoMF_solute:cation symporter activity	GO_MF_FLAT	81	79	17	0.0145417	CG8083,sut3,CG13793,CG13794,CG13795,MFS15,CG7720,MFS9,salt,Smvt,CG31547,CG33296,CG33934,CG42235,Ndae1,Indy-2,CG43066,
FGoBP_sodium ion transport	GO_BP_FLAT	76	73	16	0.0147628	nrv3,MFS15,ppk6,ppk29,CG7720,salt,Smvt,CG31547,CG33934,ppk16,ppk10,CG42235,Ndae1,Indy-2,para,ppk18,
FC847_intracellular protein transport	COMPLEAT	3	2	2	0.0154433	CG32164,CG32165,
FGoBP_3'-phosphoadenosine 5'-phosphosulfate transport	GO_BP_FLAT	2	2	2	0.0154433	Papst2,sll,
FGoBP_cellular monovalent inorganic cation homeostasis	GO_BP_FLAT	2	2	2	0.0154433	Vha68-2,Vha68-1,
FGoBP_intracellular pH reduction	GO_BP_FLAT	2	2	2	0.0154433	Vha68-2,Vha68-1,
FGoBP_nucleoside transport	GO_BP_FLAT	2	2	2	0.0154433	Papst2,sll,
FGoBP_pH reduction	GO_BP_FLAT	2	2	2	0.0154433	Vha68-2,Vha68-1,
FGoBP_purine nucleoside transport	GO_BP_FLAT	2	2	2	0.0154433	Papst2,sll,
FGoBP_regulation of cellular pH	GO_BP_FLAT	2	2	2	0.0154433	Vha68-2,Vha68-1,
FGoBP_regulation of intracellular pH	GO_BP_FLAT	2	2	2	0.0154433	Vha68-2,Vha68-1,
FGoBP_vacuolar acidification	GO_BP_FLAT	2	2	2	0.0154433	Vha68-2,Vha68-1,
FGoMF_3'-phosphoadenosine 5'-phosphosulfate transmembrane transporter activity	GO_MF_FLAT	2	2	2	0.0154433	Papst2,sll,
FGoMF_purine nucleoside transmembrane transporter activity	GO_MF_FLAT	2	2	2	0.0154433	Papst2,sll,
FC1379_Nsp1p complex	COMPLEAT	6	5	3	0.0157399	Nup93-1,Nup62,Nup58,
FC4847_ATP hydrolysis coupled proton transport	COMPLEAT	5	5	3	0.0157399	Vha55,Vha36-1,VhaSFD,
FGoBP_C4-dicarboxylate transport	GO_BP_FLAT	6	5	3	0.0157399	CG7514,CG33934,Indy-2,
FGoBP_central complex development	GO_BP_FLAT	8	5	3	0.0157399	robo2,robo3,Nrg,
FGoBP_wound healing	GO_BP_FLAT	18	5	3	0.0157399	lz,NijA,NijC,
PwRT_Antigen Presentation: Folding, assembly and peptide loading of class I MHC	Reactome	26	5	3	0.0157399	Cnx99A,CG1924,Sec24CD,
PwRT_Na+-dependent glucose transporters	Reactome	6	5	3	0.0157399	CG7720,Smvt,CG42235,
FC6028_protein localization in endoplasmic reticulum	COMPLEAT	15	9	4	0.0177631	ZnT63C,Sc2,Sec61alpha,Kr-h2,
FGoMF_pattern binding	GO_MF_FLAT	126	23	7	0.0179294	Sr-CII,PGRP-SC1b,PGRP-LB,PGRP-SC2,PGRP-SC1a,Pmi,PGRP-LD,
FGoMF_polysaccharide binding	GO_MF_FLAT	126	23	7	0.0179294	Sr-CII,PGRP-SC1b,PGRP-LB,PGRP-SC2,PGRP-SC1a,Pmi,PGRP-LD,
FGoMF_solute:sodium symporter activity	GO_MF_FLAT	63	63	14	0.019549	CG8083,CG13793,CG13794,CG13795,MFS15,CG7720,MFS9,salt,Smvt,CG33296,CG33934,CG42235,Indy-2,CG43066,
miRTar_miR-263b	microRNA_target	276	63	14	0.019549	sina,dnt,Tsp96F,TMS1,Tsp5D,CG4615,CG17075,Tsp26A,CG13384,unc-5,Ir75a,Task6,mgl,CG43066,
FGoBP_metal ion transport	GO_BP_FLAT	165	148	27	0.0223147	Sh,Shaw,Elk,Calx,SK,nrv3,MFS15,ppk6,ppk29,pyx,CG3397,Task6,CG7720,salt,Smvt,Stim,CG31547,CG33934,ppk16,ppk10,CG42235,Ndae1,Indy-2,CG43155,Hk,para,ppk18,
FGoMF_symporter activity	GO_MF_FLAT	85	83	17	0.0233028	CG8083,sut3,CG13793,CG13794,CG13795,MFS15,CG7720,MFS9,salt,Smvt,CG31547,CG33296,CG33934,CG42235,Ndae1,Indy-2,CG43066,
FGoBP_carbohydrate catabolic process	GO_BP_FLAT	88	19	6	0.0233157	PGRP-SC1b,PGRP-LB,PGRP-SC2,PGRP-SC1a,Pmi,PGRP-LD,
FGoBP_glycosaminoglycan metabolic process	GO_BP_FLAT	34	19	6	0.0233157	PGRP-SC1b,PGRP-LB,PGRP-SC2,PGRP-SC1a,Pmi,PGRP-LD,
FGoCC_proton-transporting V-type ATPase, V0 domain	GO_CC_FLAT	19	19	6	0.0233157	VhaPPA1-1,VhaAC39-1,Vha16-3,Vha16-5,Vha100-5,Vha16-1,
FGoMF_hydrolase activity, acting on carbon-nitrogen (but not peptide) bonds, in linear amides	GO_MF_FLAT	64	19	6	0.0233157	PGRP-SC1b,PGRP-LB,PGRP-SC2,PGRP-SC1a,Pmi,PGRP-LD,
FC3466_cellular divalent inorganic cation homeostasis	COMPLEAT	15	10	4	0.0267596	ZnT63C,Sc2,Sec61alpha,Kr-h2,
FC5250_protein N-linked glycosylation via asparagine	COMPLEAT	15	10	4	0.0267596	ZnT63C,Sc2,Sec61alpha,Kr-h2,
FC5510_protein N-linked glycosylation via asparagine	COMPLEAT	15	10	4	0.0267596	ZnT63C,Sc2,Sec61alpha,Kr-h2,
FGoMF_RNA polymerase II transcription factor activity	GO_MF_FLAT	258	10	4	0.0267596	hay,lz,Pop2,Arc42,
FC3387_GTP catabolic process	COMPLEAT	10	6	3	0.0286078	CHOp24,Sc2,slif,
FC6576_lipid transport	COMPLEAT	15	6	3	0.0286078	ZnT63C,Sc2,Kr-h2,
FGoBP_detection of bacterium	GO_BP_FLAT	6	6	3	0.0286078	PGRP-SC1b,PGRP-LB,PGRP-SC1a,
FGoBP_detection of biotic stimulus	GO_BP_FLAT	6	6	3	0.0286078	PGRP-SC1b,PGRP-LB,PGRP-SC1a,
FGoBP_response to wounding	GO_BP_FLAT	23	6	3	0.0286078	lz,NijA,NijC,
FGoMF_C4-dicarboxylate transmembrane transporter activity	GO_MF_FLAT	7	6	3	0.0286078	CG7514,CG33934,Indy-2,
FGoBP_nitrogen compound biosynthetic process	GO_BP_FLAT	236	85	17	0.0289642	Ac76E,Vha55,Vha36-1,VhaSFD,VhaPPA1-1,VhaAC39-1,Vha16-3,Vha16-5,Vha100-5,CG5421,Vha68-3,nrv3,Vha36-3,Vha44,Vha16-1,Vha68-2,Vha68-1,
FGoMF_ATPase activity	GO_MF_FLAT	360	138	25	0.0297161	hay,Vha55,Vha36-1,VhaSFD,VhaPPA1-1,VhaAC39-1,Vha16-3,CG1724,CG1801,CG11147,CG7627,Vha16-5,Vha100-5,CG5421,Vha68-3,nrv3,ABCB7,CG9990,CG2316,Vha36-3,CG34120,Vha44,Vha16-1,Vha68-2,Vha68-1,
FGoCC_proton-transporting two-sector ATPase complex, proton-transporting domain	GO_CC_FLAT	34	20	6	0.0299331	VhaPPA1-1,VhaAC39-1,Vha16-3,Vha16-5,Vha100-5,Vha16-1,
FGoMF_carbohydrate binding	GO_MF_FLAT	193	32	8	0.0374816	Sr-CII,LManIII,PGRP-SC1b,PGRP-LB,PGRP-SC2,PGRP-SC1a,Pmi,PGRP-LD,
FC4166_protein glycosylation	COMPLEAT	14	11	4	0.0380286	CHOp24,Sc2,slif,Sec61alpha,
FC4293_protein N-linked glycosylation via asparagine	COMPLEAT	15	11	4	0.0380286	emb,stas,Sc2,Sec61alpha,
FC4708_intracellular protein transport	COMPLEAT	15	11	4	0.0380286	emb,stas,Sc2,Sec61alpha,
FC5539_cotranslational protein targeting to membrane	COMPLEAT	15	11	4	0.0380286	CG5885,Sc2,Sec61alpha,Kr-h2,
FC5958_intracellular protein transport	COMPLEAT	15	11	4	0.0380286	emb,stas,Sc2,Sec61alpha,
FC6592_protein N-linked glycosylation via asparagine	COMPLEAT	15	11	4	0.0380286	ZnT63C,Sc2,Sec61alpha,Kr-h2,
PwRT_Voltage gated Potassium channels	Reactome	11	11	4	0.0380286	Sh,Shaw,Elk,Hk,
FGoMF_anion:cation symporter activity	GO_MF_FLAT	38	38	9	0.0388704	MFS15,CG7720,MFS9,salt,CG31547,CG33934,CG42235,Ndae1,Indy-2,
PwRT_Transmembrane transport of small molecules	Reactome	457	371	57	0.0394491	Ac76E,Vha55,Calx,Vha36-1,CG8083,Nup93-1,VhaSFD,ZnT35C,sut3,VhaPPA1-1,VhaAC39-1,Vha16-3,Rh50,CG1801,CG3285,CG11147,CG7627,CG13384,Vha16-5,Vha100-5,Vha68-3,nrv3,CG1358,Nup62,MFS15,CG8654,ABCB7,ZnT63C,CG7888,Papst2,slif,sll,CG7720,Nup58,MFS9,CG9990,salt,Smvt,CG2316,Best1,Vha36-3,ClC-a,CG31547,CG33282,CG33934,CG34120,CG42235,Ndae1,Indy-2,Vmat,CG3638,CG43066,Vha44,Vha16-1,Vha68-2,CG43693,Vha68-1,
FGoMF_anion transmembrane transporter activity	GO_MF_FLAT	94	82	16	0.0413053	CG5002,MFS15,CG7514,CG6125,CG7720,MFS9,CG9702,salt,Best1,ClC-a,CG31547,CG33934,CG42235,Ndae1,Indy-2,CG3638,
FC1554_Histone H3.3 complex	COMPLEAT	32	3	2	0.0425106	CG32164,CG32165,
FC229_transport	COMPLEAT	4	3	2	0.0425106	ABCB7,Ndae1,
FC3028_putative complex without known function	COMPLEAT	4	3	2	0.0425106	Pvr,CG14767,
FC418_Histone H3.1 complex	COMPLEAT	54	3	2	0.0425106	CG32164,CG32165,
FC4399_putative complex without known function	COMPLEAT	5	3	2	0.0425106	ABCB7,Ndae1,
FC5928_regulation of cell communication	COMPLEAT	4	3	2	0.0425106	ABCB7,Ndae1,
FC6579_ATP metabolic process	COMPLEAT	6	3	2	0.0425106	Vha55,Vha68-1,
FC6609_nucleocytoplasmic transport	COMPLEAT	6	3	2	0.0425106	Nup62,Nup58,
FGoBP_ER-nuclear signaling pathway	GO_BP_FLAT	8	3	2	0.0425106	S2P,Sec61alpha,
FGoBP_pyruvate transport	GO_BP_FLAT	3	3	2	0.0425106	CG33934,Indy-2,
FGoBP_regeneration	GO_BP_FLAT	5	3	2	0.0425106	NijA,NijC,
FGoBP_succinate transport	GO_BP_FLAT	3	3	2	0.0425106	CG33934,Indy-2,
FGoBP_tissue regeneration	GO_BP_FLAT	5	3	2	0.0425106	NijA,NijC,
FGoBP_transcription initiation from RNA polymerase II promoter	GO_BP_FLAT	65	3	2	0.0425106	hay,Arc42,
FGoBP_transcription initiation	GO_BP_FLAT	72	3	2	0.0425106	hay,Arc42,
FGoCC_lateral plasma membrane	GO_CC_FLAT	6	3	2	0.0425106	Fas3,Nrg,
FGoCC_lysosomal membrane	GO_CC_FLAT	4	3	2	0.0425106	CG17119,CG14767,
FGoMF_deoxyribonuclease activity	GO_MF_FLAT	31	3	2	0.0425106	Vha68-2,Vha68-1,
FGoMF_endodeoxyribonuclease activity	GO_MF_FLAT	21	3	2	0.0425106	Vha68-2,Vha68-1,
FGoMF_isoprenoid binding	GO_MF_FLAT	12	3	2	0.0425106	Pmi,PGRP-LD,
FGoMF_pyruvate transmembrane transporter activity	GO_MF_FLAT	3	3	2	0.0425106	CG33934,Indy-2,
FGoMF_retinal binding	GO_MF_FLAT	8	3	2	0.0425106	Pmi,PGRP-LD,
FGoMF_retinoid binding	GO_MF_FLAT	10	3	2	0.0425106	Pmi,PGRP-LD,
FGoMF_succinate transmembrane transporter activity	GO_MF_FLAT	3	3	2	0.0425106	CG33934,Indy-2,
PwRT_Assembly of Viral Components at the Budding Site	Reactome	4	3	2	0.0425106	Cnx99A,CG1924,
PwRT_Cytosolic sulfonation of small molecules	Reactome	9	3	2	0.0425106	Papst2,sll,
PwRT_Regulation of Commissural axon pathfinding by Slit and Robo	Reactome	4	3	2	0.0425106	robo2,robo3,
PwRT_Role of Abl in Robo-Slit signaling	Reactome	8	3	2	0.0425106	robo2,robo3,
PwRT_Transport and synthesis of PAPS	Reactome	4	3	2	0.0425106	Papst2,sll,
PwRT_Virus Assembly and Release	Reactome	5	3	2	0.0425106	Cnx99A,CG1924,
FGoBP_immune response	GO_BP_FLAT	175	39	9	0.0452349	Sr-CII,Pvr,PGRP-SC1b,Toll-6,PGRP-LB,PGRP-SC2,PGRP-SC1a,Pmi,PGRP-LD,
FC1441_protein import into nucleus	COMPLEAT	10	7	3	0.0455274	Nup93-1,Nup62,Nup58,
FC388_Sec61 translocon complex	COMPLEAT	8	7	3	0.0455274	CG5885,CG8860,Sec61alpha,
FC5715_protein import into nucleus	COMPLEAT	12	7	3	0.0455274	Nup93-1,Nup62,Nup58,
FGoBP_cotranslational protein targeting to membrane	GO_BP_FLAT	18	7	3	0.0455274	CG5885,CG8860,Sec61alpha,
FGoBP_dicarboxylic acid transport	GO_BP_FLAT	8	7	3	0.0455274	CG7514,CG33934,Indy-2,
FGoBP_protein targeting to membrane	GO_BP_FLAT	30	7	3	0.0455274	CG5885,CG8860,Sec61alpha,
FGoCC_rough endoplasmic reticulum membrane	GO_CC_FLAT	12	7	3	0.0455274	CG5885,CG8860,Sec61alpha,
FGoCC_translocon complex	GO_CC_FLAT	8	7	3	0.0455274	CG5885,CG8860,Sec61alpha,
FGoMF_monovalent anion:sodium symporter activity	GO_MF_FLAT	7	7	3	0.0455274	CG7720,salt,CG42235,
FGoMF_nucleoside transmembrane transporter activity	GO_MF_FLAT	7	7	3	0.0455274	CG8083,Papst2,sll,
FGoMF_sodium:iodide symporter activity	GO_MF_FLAT	7	7	3	0.0455274	CG7720,salt,CG42235,
FGoBP_nucleobase, nucleoside, nucleotide and nucleic acid transport	GO_BP_FLAT	68	22	6	0.0465825	emb,VhaSFD,Papst2,sll,Nup58,Vha16-1,
TFTar_inv	TF_target	553	77	15	0.0479636	smo,CG4928,sut3,Vha16-3,rho-4,CCKLR-17D3,CG11147,CG9483,CG10062,CG6638,Papst2,CG9743,Gr64b,CG33296,CG45049,
PwRT_Hexose transport	Reactome	47	28	7	0.0503429	Nup93-1,sut3,Nup62,CG7720,Nup58,Smvt,CG42235,
FC3393_protein targeting	COMPLEAT	15	12	4	0.0516138	emb,stas,Sc2,Sec61alpha,
FC4112_protein N-linked glycosylation via asparagine	COMPLEAT	15	12	4	0.0516138	ZnT63C,Sc2,Sec61alpha,Kr-h2,
FGoMF_organic cation transmembrane transporter activity	GO_MF_FLAT	37	34	8	0.0519788	Rh50,CG8654,CG10486,CR7448,CG14855,CG7333,CG16727,CG4462,
miRTar_miR-210.2	microRNA_target	112	34	8	0.0519788	lz,Vha55,Tsp42Ee,rho-4,CG13384,Syx17,sll,CG43066,
FGoBP_innate immune response	GO_BP_FLAT	98	29	7	0.0595906	PGRP-SC1b,Toll-6,PGRP-LB,PGRP-SC2,PGRP-SC1a,Pmi,PGRP-LD,
FC5103_protein N-linked glycosylation via asparagine	COMPLEAT	15	8	3	0.0662898	ZnT63C,Sc2,Kr-h2,
FGoBP_axon extension	GO_BP_FLAT	18	8	3	0.0662898	Sh,Dscam1,Nrg,
FGoBP_chloride transport	GO_BP_FLAT	9	8	3	0.0662898	ClC-a,CG31547,Ndae1,
FGoBP_protein-chromophore linkage	GO_BP_FLAT	9	8	3	0.0662898	Rh2,Rh4,Rh5,
FGoCC_occluding junction	GO_CC_FLAT	26	8	3	0.0662898	Fas3,Nrg,CG45049,
FGoCC_rough endoplasmic reticulum	GO_CC_FLAT	14	8	3	0.0662898	CG5885,CG8860,Sec61alpha,
FGoCC_septate junction	GO_CC_FLAT	21	8	3	0.0662898	Fas3,Nrg,CG45049,
FGoMF_G-protein coupled photoreceptor activity	GO_MF_FLAT	8	8	3	0.0662898	Rh2,Rh4,Rh5,
FGoMF_high affinity sulfate transmembrane transporter activity	GO_MF_FLAT	8	8	3	0.0662898	CG5002,CG6125,CG9702,
PwRT_Phase II conjugation	Reactome	87	8	3	0.0662898	Mgstl,Papst2,sll,
FC3789_protein targeting	COMPLEAT	15	13	4	0.0674941	emb,stas,Sc2,Sec61alpha,
FC4306_very long-chain fatty acid metabolic process	COMPLEAT	15	13	4	0.0674941	ZnT63C,Sc2,Sec61alpha,Kr-h2,
FC5812_very long-chain fatty acid metabolic process	COMPLEAT	15	13	4	0.0674941	ZnT63C,Sc2,Sec61alpha,Kr-h2,
FC6319_very long-chain fatty acid metabolic process	COMPLEAT	15	13	4	0.0674941	ZnT63C,Sc2,Sec61alpha,Kr-h2,
FGoBP_mushroom body development	GO_BP_FLAT	50	13	4	0.0674941	robo2,Dscam1,robo3,Nrg,
PwRT_Netrin-1 signaling	Reactome	39	13	4	0.0674941	robo2,sina,unc-5,robo3,
PwRT_SRP-dependent cotranslational protein targeting to membrane	Reactome	114	13	4	0.0674941	CG5885,CG8860,Spase22-23,Sec61alpha,
FGoBP_aminoglycan metabolic process	GO_BP_FLAT	148	24	6	0.0680281	PGRP-SC1b,PGRP-LB,PGRP-SC2,PGRP-SC1a,Pmi,PGRP-LD,
FGoBP_potassium ion transport	GO_BP_FLAT	43	42	9	0.0683673	Sh,Shaw,Elk,SK,nrv3,CG3397,Task6,CG43155,Hk,
FGoBP_detection of external stimulus	GO_BP_FLAT	62	36	8	0.0696702	Rh2,Rh4,Sh,Calx,Rh5,PGRP-SC1b,PGRP-LB,PGRP-SC1a,
FGoBP_defense response	GO_BP_FLAT	180	49	10	0.074632	lz,Sr-CII,PGRP-SC1b,CG3829,Toll-6,PGRP-LB,PGRP-SC2,PGRP-SC1a,Pmi,PGRP-LD,
FGoCC_organelle membrane	GO_CC_FLAT	446	194	31	0.0768572	Vha55,Syx5,Vha36-1,CG5885,Mgstl,VhaSFD,VhaPPA1-1,VhaAC39-1,Vha16-3,CG14778,CHOp24,CG1724,Vha16-5,Vha100-5,Vha68-3,CG8860,O-fut1,ABCB7,CG7514,CG5342,CG17119,Spase22-23,Vha36-3,CG14767,Sec61alpha,Sec24CD,Vha44,Vha16-1,Vha68-2,Vha68-1,Dop1R2,
FGoCC_potassium channel complex	GO_CC_FLAT	19	19	5	0.0770128	Sh,Shaw,Elk,CG3397,Hk,
FGoCC_voltage-gated potassium channel complex	GO_CC_FLAT	19	19	5	0.0770128	Sh,Shaw,Elk,CG3397,Hk,
FC1865_H3.1 com	COMPLEAT	58	4	2	0.0780885	CG32164,CG32165,
FC3037_protein transport	COMPLEAT	13	4	2	0.0780885	CHMP2B,Flo2,
FC4561_putative complex without known function	COMPLEAT	13	4	2	0.0780885	Vha55,CG8654,
FC512_H3.3 com	COMPLEAT	38	4	2	0.0780885	CG32164,CG32165,
FC5880_putative complex without known function	COMPLEAT	12	4	2	0.0780885	Vha55,CG8654,
FC792_Sec61p translocon complex	COMPLEAT	5	4	2	0.0780885	CG8860,Sec61alpha,
FGoBP_hemocyte differentiation	GO_BP_FLAT	18	4	2	0.0780885	lz,Pvr,
FGoBP_intracellular protein transmembrane transport	GO_BP_FLAT	11	4	2	0.0780885	CG8860,Sec61alpha,
FGoBP_sensory perception of sweet taste	GO_BP_FLAT	4	4	2	0.0780885	Gr5a,Gr64a,
FGoBP_SRP-dependent cotranslational protein targeting to membrane, translocation	GO_BP_FLAT	6	4	2	0.0780885	CG8860,Sec61alpha,
FGoBP_transcription from RNA polymerase II promoter	GO_BP_FLAT	100	4	2	0.0780885	hay,Arc42,
FGoCC_microsome	GO_CC_FLAT	88	4	2	0.0780885	Mgstl,Spase22-23,
FGoCC_vesicular fraction	GO_CC_FLAT	88	4	2	0.0780885	Mgstl,Spase22-23,
FGoMF_endonuclease activity	GO_MF_FLAT	51	4	2	0.0780885	Vha68-2,Vha68-1,
FGoMF_sodium:dicarboxylate symporter activity	GO_MF_FLAT	4	4	2	0.0780885	CG33934,Indy-2,
PwRT_Activation of Rac	Reactome	13	4	2	0.0780885	robo2,robo3,
PwRT_Beta oxidation of butanoyl-CoA to acetyl-CoA	Reactome	5	4	2	0.0780885	CG10131,Arc42,
PwRT_Calnexin/calreticulin cycle	Reactome	13	4	2	0.0780885	Cnx99A,CG1924,
PwRT_Inactivation of Cdc42 and Rac	Reactome	10	4	2	0.0780885	robo2,robo3,
PwRT_Interaction between L1 and Ankyrins	Reactome	9	4	2	0.0780885	para,Nrg,
PwRT_N-glycan trimming in the ER and Calnexin/Calreticulin cycle	Reactome	15	4	2	0.0780885	Cnx99A,CG1924,
PwRT_Signaling by Robo receptor	Reactome	19	4	2	0.0780885	robo2,robo3,
PwRT_Sodium-coupled sulphate, di- and tri-carboxylate transporters	Reactome	4	4	2	0.0780885	CG33934,Indy-2,
FGoMF_neurotransmitter transporter activity	GO_MF_FLAT	29	25	6	0.0805815	VAChT,CG13793,CG13794,CG13795,CG33296,CG43066,
FGoBP_cell part morphogenesis	GO_BP_FLAT	329	63	12	0.0834297	Lar,Fas3,robo2,Sh,dnt,Dscam1,rho-7,unc-5,NijA,Arc42,robo3,Nrg,
miRTar_miR-307	microRNA_target	60	14	4	0.0855917	CG1358,slif,CG14767,CG43795,
PwRT_Biotin transport and metabolism	Reactome	22	14	4	0.0855917	CG7720,salt,Smvt,CG42235,
PwRT_Vitamin B5 (pantothenate) metabolism	Reactome	23	14	4	0.0855917	CG7720,salt,Smvt,CG42235,
FC5438_protein N-linked glycosylation via asparagine	COMPLEAT	15	9	3	0.0905532	Sc2,Sec61alpha,Kr-h2,
FC5991_very long-chain fatty acid metabolic process	COMPLEAT	15	9	3	0.0905532	ZnT63C,Sc2,Sec61alpha,
FGoMF_dicarboxylic acid transmembrane transporter activity	GO_MF_FLAT	13	9	3	0.0905532	CG7514,CG33934,Indy-2,
FGoMF_oxidoreductase activity, acting on paired donors, with oxidation of a pair of donors resulting in the reduction of molecular oxygen to two molecules of water	GO_MF_FLAT	10	9	3	0.0905532	CG17928,CG15531,CG9743,
FGoMF_photoreceptor activity	GO_MF_FLAT	9	9	3	0.0905532	Rh2,Rh4,Rh5,
FGoMF_secondary active sulfate transmembrane transporter activity	GO_MF_FLAT	9	9	3	0.0905532	CG5002,CG6125,CG9702,
FGoMF_sulfate transmembrane transporter activity	GO_MF_FLAT	9	9	3	0.0905532	CG5002,CG6125,CG9702,
PwRT_Biological oxidations	Reactome	177	9	3	0.0905532	Mgstl,Papst2,sll,
PwRT_Linoleic acid (LA) metabolism	Reactome	12	9	3	0.0905532	CG17928,CG3961,CG2316,
PwRT_Opsins	Reactome	9	9	3	0.0905532	Rh2,Rh4,Rh5,
miRTar_miR-1	microRNA_target	179	38	8	0.0906465	Lar,Vha55,VhaSFD,Tsp96F,CG7888,CG5342,Vha68-2,CG45049,
FGoBP_protein complex assembly	GO_BP_FLAT	166	32	7	0.0932247	hay,emb,msk,pyx,Arc42,CG32164,CG32165,
FGoBP_protein complex biogenesis	GO_BP_FLAT	166	32	7	0.0932247	hay,emb,msk,pyx,Arc42,CG32164,CG32165,
FGoCC_cation channel complex	GO_CC_FLAT	28	26	6	0.0943414	Sh,Shaw,Elk,CG3397,Hk,para,
PwRT_Influenza Life Cycle	Reactome	162	26	6	0.0943414	Cnx99A,emb,Nup93-1,CG1924,Nup62,Nup58,
PwRT_Triglyceride Biosynthesis	Reactome	52	26	6	0.0943414	fu12,CG17821,Sc2,CG3961,CG9459,CG9458,
FGoBP_macromolecule catabolic process	GO_BP_FLAT	282	45	9	0.0978024	sina,PGRP-SC1b,O-fut1,Pop2,PGRP-LB,PGRP-SC2,PGRP-SC1a,Pmi,PGRP-LD,
FGoBP_detection of stimulus	GO_BP_FLAT	102	65	12	0.100649	Rh2,Rh4,Sh,Gr5a,Calx,Rh5,Or30a,PGRP-SC1b,PGRP-LB,PGRP-SC1a,Stim,Gr64a,
FGoMF_potassium channel activity	GO_MF_FLAT	34	33	7	0.106386	Sh,Shaw,Elk,SK,Task6,CG43155,Hk,
PwRT_Potassium Channels	Reactome	36	33	7	0.106386	Sh,Shaw,Elk,SK,Task6,CG43155,Hk,
FGoBP_cell morphogenesis involved in neuron differentiation	GO_BP_FLAT	287	59	11	0.1071	Lar,Fas3,robo2,Sh,dnt,Dscam1,unc-5,NijA,Arc42,robo3,Nrg,
FGoBP_cell projection morphogenesis	GO_BP_FLAT	318	59	11	0.1071	Lar,Fas3,robo2,Sh,dnt,Dscam1,unc-5,NijA,Arc42,robo3,Nrg,
FGoBP_neuron projection development	GO_BP_FLAT	286	59	11	0.1071	Lar,Fas3,robo2,Sh,dnt,Dscam1,unc-5,NijA,Arc42,robo3,Nrg,
FGoBP_neuron projection morphogenesis	GO_BP_FLAT	285	59	11	0.1071	Lar,Fas3,robo2,Sh,dnt,Dscam1,unc-5,NijA,Arc42,robo3,Nrg,
PwRT_Disease	Reactome	843	186	29	0.108976	hay,Rh2,Ac76E,Vha55,Syx5,Cnx99A,emb,Vha36-1,Nup93-1,VhaSFD,VhaPPA1-1,VhaAC39-1,Vha16-3,CG1924,Pvr,Vha16-5,Vha100-5,Vha68-3,Nup62,CHMP2B,Papst2,sll,Nup58,Vha36-3,mgl,Vha44,Vha16-1,Vha68-2,Vha68-1,
FGoBP_neuron development	GO_BP_FLAT	348	73	13	0.112084	Lar,Fas3,robo2,Sh,dnt,msk,Dscam1,unc-5,NijA,Pop2,Arc42,robo3,Nrg,
FC2310_COPII	COMPLEAT	17	10	3	0.117893	CHOp24,loj,Sec24CD,
FC4010_very long-chain fatty acid metabolic process	COMPLEAT	15	10	3	0.117893	ZnT63C,Sc2,Sec61alpha,
FC4314_putative complex without known function	COMPLEAT	15	10	3	0.117893	Cnx99A,Sec61alpha,Kr-h2,
FC4395_very long-chain fatty acid metabolic process	COMPLEAT	15	10	3	0.117893	Sc2,Sec61alpha,Kr-h2,
FC4959_putative complex without known function	COMPLEAT	15	10	3	0.117893	Sc2,Sec61alpha,Kr-h2,
FC5146_intracellular protein transport	COMPLEAT	15	10	3	0.117893	emb,Sec61alpha,Kr-h2,
FC5488_transport	COMPLEAT	15	10	3	0.117893	ZnT63C,Sc2,Sec61alpha,
FC5672_very long-chain fatty acid metabolic process	COMPLEAT	15	10	3	0.117893	Sc2,Sec61alpha,Kr-h2,
FC6442_protein import into nucleus	COMPLEAT	15	10	3	0.117893	Sc2,Sec61alpha,Kr-h2,
FGoBP_formation of organ boundary	GO_BP_FLAT	37	10	3	0.117893	robo2,lz,unc-5,
FGoBP_organ formation	GO_BP_FLAT	39	10	3	0.117893	robo2,lz,unc-5,
FGoBP_ventral cord development	GO_BP_FLAT	31	10	3	0.117893	robo2,Pvr,robo3,
miRTar_miR-281-1	microRNA_target	50	10	3	0.117893	Syx17,CG43066,CG43693,
FC4042_striated muscle cell differentiation	COMPLEAT	11	5	2	0.119654	Pvr,CG14767,
FC4345_putative complex without known function	COMPLEAT	13	5	2	0.119654	Vha55,CG8654,
FC5189_anatomical structure morphogenesis	COMPLEAT	11	5	2	0.119654	Pvr,CG14767,
FC5704_anatomical structure morphogenesis	COMPLEAT	12	5	2	0.119654	Pvr,CG14767,
FGoBP_axonal fasciculation	GO_BP_FLAT	16	5	2	0.119654	Fas3,Dscam1,
FGoBP_monocarboxylic acid transport	GO_BP_FLAT	8	5	2	0.119654	CG33934,Indy-2,
FGoBP_monovalent inorganic cation homeostasis	GO_BP_FLAT	5	5	2	0.119654	Vha68-2,Vha68-1,
FGoBP_nucleotide-excision repair	GO_BP_FLAT	20	5	2	0.119654	hay,Xpac,
FGoBP_regulation of action potential	GO_BP_FLAT	7	5	2	0.119654	Sh,Nrg,
FGoBP_regulation of pH	GO_BP_FLAT	5	5	2	0.119654	Vha68-2,Vha68-1,
FGoBP_response to UV	GO_BP_FLAT	13	5	2	0.119654	hay,Rh4,
FGoMF_nuclease activity	GO_MF_FLAT	100	5	2	0.119654	Vha68-2,Vha68-1,
FGoMF_sodium-dependent multivitamin transmembrane transporter activity	GO_MF_FLAT	5	5	2	0.119654	Smvt,CG42235,
miRTar_miR-10-5p	microRNA_target	11	5	2	0.119654	mgl,CG43693,
PwRT_Branched-chain amino acid catabolism	Reactome	20	5	2	0.119654	CG6638,Arc42,
PwRT_O2/CO2 exchange in erythrocytes	Reactome	16	5	2	0.119654	Rh50,Ndae1,
PwRT_Uptake of Carbon Dioxide and Release of Oxygen by Erythrocytes	Reactome	16	5	2	0.119654	Rh50,Ndae1,
PwRT_Uptake of Oxygen and Release of Carbon Dioxide by Erythrocytes	Reactome	16	5	2	0.119654	Rh50,Ndae1,
PwRT_Zinc efflux and compartmentalization by the SLC30 family	Reactome	5	5	2	0.119654	ZnT35C,ZnT63C,
FGoBP_macromolecular complex assembly	GO_BP_FLAT	367	34	7	0.120491	hay,emb,msk,pyx,Arc42,CG32164,CG32165,
PwRT_Transport of vitamins, nucleosides, and related molecules	Reactome	39	34	7	0.120491	CG8083,Papst2,sll,CG7720,salt,Smvt,CG42235,
FC1090_RUNX1-CBF-beta-DNA complex	COMPLEAT	6	1	1	0.124476	lz,
FC1127_CF IIAm complex (Cleavage factor IIAm complex)	COMPLEAT	18	1	1	0.124476	hay,
FC1178_CRKL-PDGFRA-CRK-RAPGEF1 complex	COMPLEAT	3	1	1	0.124476	Pvr,
FC13_SNX complex (SNX1,1a,2,4, PDGF receptor)	COMPLEAT	2	1	1	0.124476	Pvr,
FC1328_PDGFRA-SHP-2 complex, PDGF stimulated	COMPLEAT	2	1	1	0.124476	Pvr,
FC1433_CRM1-RAN-PHAX-CBC complex (cap binding complex)	COMPLEAT	6	1	1	0.124476	emb,
FC1467_putative complex without known function	COMPLEAT	3	1	1	0.124476	CG43155,
FC1479_CNOT7-CNOT6L	COMPLEAT	12	1	1	0.124476	Pop2,
FC1505_Sec61alpha-CollagenIV-Hsp47 complex	COMPLEAT	14	1	1	0.124476	Sec61alpha,
FC1582_mitotic cell cycle G2/M transition DNA damage checkpoint	COMPLEAT	5	1	1	0.124476	Pop2,
FC1734_cellular process	COMPLEAT	2	1	1	0.124476	msk,
FC1738_Ubiquitin E3 ligase (ASB2, TCEB1, TCEB2, CUL5, RNF7)	COMPLEAT	8	1	1	0.124476	pyx,
FC1961_Snurportin-CRM1-RanGTP complex	COMPLEAT	3	1	1	0.124476	emb,
FC2008_CRM1-Survivin-AuroraB mitotic complex	COMPLEAT	4	1	1	0.124476	emb,
FC2066_putative complex without known function	COMPLEAT	2	1	1	0.124476	CG7218,
FC2133_putative complex without known function	COMPLEAT	4	1	1	0.124476	pyx,
FC2193_RNA polymerase II complex, chromatin structure modifying	COMPLEAT	12	1	1	0.124476	hay,
FC2269_nuclear-transcribed mRNA poly(A) tail shortening	COMPLEAT	9	1	1	0.124476	Pop2,
FC2334_1.0 Mda CCR4-NOT	COMPLEAT	13	1	1	0.124476	Pop2,
FC2530_Ubiquitin E3 ligase (SIAH1, SIP, SKP1A, TBL1X)	COMPLEAT	11	1	1	0.124476	sina,
FC2546_regulation of alternative nuclear mRNA splicing, via spliceosome	COMPLEAT	4	1	1	0.124476	PGRP-LB,
FC2560_p53-BCL2 complex	COMPLEAT	2	1	1	0.124476	CG43155,
FC257_putative complex without known function	COMPLEAT	3	1	1	0.124476	CG15343,
FC2740_regulation of actin filament polymerization	COMPLEAT	17	1	1	0.124476	Rh5,
FC276_queuosine biosynthetic process	COMPLEAT	17	1	1	0.124476	Tsp66A,
FC2790_BP-SMAD complex	COMPLEAT	6	1	1	0.124476	hay,
FC2981_mediator complex	COMPLEAT	33	1	1	0.124476	Arc42,
FC2997_GTP catabolic process	COMPLEAT	7	1	1	0.124476	emb,
FC3039_CRM1-Survivin mitotic complex	COMPLEAT	2	1	1	0.124476	emb,
FC3056_PGAM5-KEAP1-NRF2 complex	COMPLEAT	5	1	1	0.124476	CG7970,
FC3091_ER to Golgi vesicle-mediated transport	COMPLEAT	7	1	1	0.124476	CG10131,
FC3183_nuclear-transcribed mRNA poly(A) tail shortening	COMPLEAT	6	1	1	0.124476	Pop2,
FC321_BAR-BCL2-CASP8 complex	COMPLEAT	3	1	1	0.124476	CG43155,
FC3279_regulation of actin polymerization or depolymerization	COMPLEAT	15	1	1	0.124476	Spase22-23,
FC3402_protein ubiquitination	COMPLEAT	12	1	1	0.124476	sina,
FC3419_transcription initiation from RNA polymerase II promoter	COMPLEAT	6	1	1	0.124476	hay,
FC346_cellular protein metabolic process	COMPLEAT	5	1	1	0.124476	Cnx99A,
FC3596_regulation of transcription, DNA-dependent	COMPLEAT	15	1	1	0.124476	Nup62,
FC3603_mRNA processing	COMPLEAT	11	1	1	0.124476	Pop2,
FC3684_organ morphogenesis	COMPLEAT	7	1	1	0.124476	CG14767,
FC3688_positive regulation of hh target transcription factor activity	COMPLEAT	5	1	1	0.124476	smo,
FC3766_negative regulation of transcription from RNA polymerase II promoter	COMPLEAT	7	1	1	0.124476	pyx,
FC3846_regulation of actin filament polymerization	COMPLEAT	11	1	1	0.124476	Tsp42Ee,
FC3873_regulation of actin filament polymerization	COMPLEAT	13	1	1	0.124476	pyx,
FC3947_retinal ganglion cell axon guidance	COMPLEAT	4	1	1	0.124476	Lar,
FC4009_putative complex without known function	COMPLEAT	7	1	1	0.124476	Nup62,
FC4052_protein ubiquitination	COMPLEAT	11	1	1	0.124476	sina,
FC4064_putative complex without known function	COMPLEAT	4	1	1	0.124476	ScpX,
FC4181_ubiquitin-dependent protein catabolic process	COMPLEAT	6	1	1	0.124476	sina,
FC4210_positive regulation of transcription from RNA polymerase II promoter	COMPLEAT	7	1	1	0.124476	lz,
FC4219_nuclear mRNA splicing, via spliceosome	COMPLEAT	15	1	1	0.124476	CG11961,
FC4316_nuclear mRNA splicing, via spliceosome	COMPLEAT	11	1	1	0.124476	rho-7,
FC4342_lipid metabolic process	COMPLEAT	7	1	1	0.124476	fu12,
FC4374_protein ubiquitination	COMPLEAT	8	1	1	0.124476	sina,
FC4531_protein ubiquitination	COMPLEAT	11	1	1	0.124476	sina,
FC4548_transcription initiation from RNA polymerase II promoter	COMPLEAT	7	1	1	0.124476	Vha55,
FC4639_mitosis	COMPLEAT	12	1	1	0.124476	Rbcn-3A,
FC4663_lipid metabolic process	COMPLEAT	7	1	1	0.124476	fu12,
FC4756_mitotic cell cycle G2/M transition DNA damage checkpoint	COMPLEAT	6	1	1	0.124476	Pop2,
FC4775_negative regulation of transcription from RNA polymerase II promoter	COMPLEAT	6	1	1	0.124476	pyx,
FC4841_transcription initiation from RNA polymerase II promoter	COMPLEAT	15	1	1	0.124476	Syx5,
FC485_RAVE complex	COMPLEAT	8	1	1	0.124476	Rbcn-3A,
FC4865_nuclear-transcribed mRNA poly(A) tail shortening	COMPLEAT	9	1	1	0.124476	Pop2,
FC4892_nuclear-transcribed mRNA poly(A) tail shortening	COMPLEAT	5	1	1	0.124476	Pop2,
FC4999_regulation of transcription, DNA-dependent	COMPLEAT	15	1	1	0.124476	Nup62,
FC5064_ubiquitin-dependent protein catabolic process	COMPLEAT	12	1	1	0.124476	sina,
FC5134_regulation of interphase of mitotic cell cycle	COMPLEAT	8	1	1	0.124476	Pop2,
FC5191_mRNA processing	COMPLEAT	9	1	1	0.124476	Pop2,
FC5271_nuclear-transcribed mRNA poly(A) tail shortening	COMPLEAT	8	1	1	0.124476	Pop2,
FC5306_regulation of transcription, DNA-dependent	COMPLEAT	13	1	1	0.124476	Pop2,
FC5422_protein folding	COMPLEAT	7	1	1	0.124476	Cnx99A,
FC5433_regulation of actin filament polymerization	COMPLEAT	12	1	1	0.124476	pyx,
FC5520_putative complex without known function	COMPLEAT	4	1	1	0.124476	Sc2,
FC555_Glucuronate pathway (uronate pathway)	COMPLEAT	6	1	1	0.124476	CG10131,
FC5650_putative complex without known function	COMPLEAT	6	1	1	0.124476	Vha55,
FC571_Cbl-Cd2ap-Flt1 complex	COMPLEAT	3	1	1	0.124476	Pvr,
FC5743_establishment of localization in cell	COMPLEAT	8	1	1	0.124476	Sec24CD,
FC5796_regulation of interphase of mitotic cell cycle	COMPLEAT	10	1	1	0.124476	Pop2,
FC5883_regulation of alternative nuclear mRNA splicing, via spliceosome	COMPLEAT	10	1	1	0.124476	CG7888,
FC59_TFIIH transcription factor core complex	COMPLEAT	5	1	1	0.124476	hay,
FC5904_regulation of transcription, DNA-dependent	COMPLEAT	12	1	1	0.124476	Pop2,
FC5940_macromolecule localization	COMPLEAT	4	1	1	0.124476	ScpX,
FC5941_putative complex without known function	COMPLEAT	6	1	1	0.124476	Nrg,
FC6036_regulation of actin filament polymerization	COMPLEAT	12	1	1	0.124476	ste14,
FC6151_transcription initiation from RNA polymerase II promoter	COMPLEAT	7	1	1	0.124476	Vha55,
FC6166_mRNA processing	COMPLEAT	14	1	1	0.124476	Pop2,
FC6182_regulation of R7 cell differentiation	COMPLEAT	10	1	1	0.124476	sina,
FC6257_heat shock-mediated polytene chromosome puffing	COMPLEAT	14	1	1	0.124476	CHOp24,
FC632_ubiquitin ligase complex	COMPLEAT	10	1	1	0.124476	sina,
FC6360_transcription initiation from RNA polymerase II promoter	COMPLEAT	15	1	1	0.124476	CG7514,
FC637_PDGFRA-PLC-gamma-1-PI3K-SHP-2 complex, PDGF stimulated	COMPLEAT	4	1	1	0.124476	Pvr,
FC6564_nuclear-transcribed mRNA poly(A) tail shortening	COMPLEAT	9	1	1	0.124476	Pop2,
FC6582_protein ubiquitination	COMPLEAT	10	1	1	0.124476	sina,
FC6593_transcription initiation from RNA polymerase II promoter	COMPLEAT	15	1	1	0.124476	Syx5,
FC6619_ubiquitin-dependent protein catabolic process	COMPLEAT	8	1	1	0.124476	Spase22-23,
FC6688_nuclear-transcribed mRNA poly(A) tail shortening	COMPLEAT	9	1	1	0.124476	Pop2,
FC743_Rb1-Runx2 complex	COMPLEAT	5	1	1	0.124476	lz,
FC771_Dystrophin-associated glycoprotein complex DGC (Dag1, Dp71f, Sgcd, Snta1), retinal glia cells	COMPLEAT	2	1	1	0.124476	Scgdelta,
FC944_CCR4-NOT complex	COMPLEAT	8	1	1	0.124476	Pop2,
FGoBP_branched chain family amino acid catabolic process	GO_BP_FLAT	2	1	1	0.124476	CG6638,
FGoBP_cardioblast cell fate commitment	GO_BP_FLAT	7	1	1	0.124476	robo2,
FGoBP_cellular response to unfolded protein	GO_BP_FLAT	3	1	1	0.124476	Sec61alpha,
FGoBP_cytolysis	GO_BP_FLAT	10	1	1	0.124476	CG4615,
FGoBP_endoplasmic reticulum unfolded protein response	GO_BP_FLAT	3	1	1	0.124476	Sec61alpha,
FGoBP_female courtship behavior	GO_BP_FLAT	2	1	1	0.124476	Nrg,
FGoBP_mRNA 3'-end processing	GO_BP_FLAT	24	1	1	0.124476	Pop2,
FGoBP_mRNA catabolic process	GO_BP_FLAT	28	1	1	0.124476	Pop2,
FGoBP_neuron adhesion	GO_BP_FLAT	2	1	1	0.124476	Nrg,
FGoBP_neuron migration	GO_BP_FLAT	2	1	1	0.124476	robo2,
FGoBP_nuclear-transcribed mRNA catabolic process	GO_BP_FLAT	25	1	1	0.124476	Pop2,
FGoBP_nuclear-transcribed mRNA catabolic process, deadenylation-dependent decay	GO_BP_FLAT	7	1	1	0.124476	Pop2,
FGoBP_nuclear-transcribed mRNA poly(A) tail shortening	GO_BP_FLAT	5	1	1	0.124476	Pop2,
FGoBP_oviposition	GO_BP_FLAT	14	1	1	0.124476	loj,
FGoBP_positive regulation of compound eye retinal cell programmed cell death	GO_BP_FLAT	4	1	1	0.124476	lz,
FGoBP_positive regulation of retinal cell programmed cell death	GO_BP_FLAT	4	1	1	0.124476	lz,
FGoBP_pyridoxine biosynthetic process	GO_BP_FLAT	5	1	1	0.124476	CG15343,
FGoBP_pyridoxine metabolic process	GO_BP_FLAT	5	1	1	0.124476	CG15343,
FGoBP_regulation of hormone biosynthetic process	GO_BP_FLAT	4	1	1	0.124476	Vha44,
FGoBP_regulation of hormone metabolic process	GO_BP_FLAT	7	1	1	0.124476	Vha44,
FGoBP_regulation of isoprenoid metabolic process	GO_BP_FLAT	4	1	1	0.124476	Vha44,
FGoBP_regulation of juvenile hormone biosynthetic process	GO_BP_FLAT	4	1	1	0.124476	Vha44,
FGoBP_regulation of juvenile hormone metabolic process	GO_BP_FLAT	4	1	1	0.124476	Vha44,
FGoBP_regulation of lipid biosynthetic process	GO_BP_FLAT	5	1	1	0.124476	Vha44,
FGoBP_regulation of R7 cell differentiation	GO_BP_FLAT	6	1	1	0.124476	sina,
FGoBP_response to endoplasmic reticulum stress	GO_BP_FLAT	5	1	1	0.124476	Sec61alpha,
FGoBP_response to protein stimulus	GO_BP_FLAT	10	1	1	0.124476	Sec61alpha,
FGoBP_response to unfolded protein	GO_BP_FLAT	10	1	1	0.124476	Sec61alpha,
FGoBP_RNA 3'-end processing	GO_BP_FLAT	28	1	1	0.124476	Pop2,
FGoBP_RNA catabolic process	GO_BP_FLAT	30	1	1	0.124476	Pop2,
FGoBP_scab formation	GO_BP_FLAT	2	1	1	0.124476	lz,
FGoBP_sleep	GO_BP_FLAT	7	1	1	0.124476	Sh,
FGoBP_spermathecum morphogenesis	GO_BP_FLAT	2	1	1	0.124476	lz,
FGoBP_synaptic target attraction	GO_BP_FLAT	3	1	1	0.124476	Fas3,
FGoBP_synaptic target recognition	GO_BP_FLAT	6	1	1	0.124476	Fas3,
FGoBP_vascular endothelial growth factor receptor signaling pathway	GO_BP_FLAT	4	1	1	0.124476	Pvr,
FGoBP_vitamin B6 biosynthetic process	GO_BP_FLAT	5	1	1	0.124476	CG15343,
FGoBP_vitamin B6 metabolic process	GO_BP_FLAT	5	1	1	0.124476	CG15343,
FGoBP_water-soluble vitamin biosynthetic process	GO_BP_FLAT	12	1	1	0.124476	CG15343,
FGoBP_water-soluble vitamin metabolic process	GO_BP_FLAT	14	1	1	0.124476	CG15343,
FGoCC_cis-Golgi network	GO_CC_FLAT	5	1	1	0.124476	Syx5,
FGoCC_Srb-mediator complex	GO_CC_FLAT	31	1	1	0.124476	Arc42,
FGoCC_tight junction	GO_CC_FLAT	6	1	1	0.124476	Nrg,
FGoMF_1-acylglycerol-3-phosphate O-acyltransferase activity	GO_MF_FLAT	6	1	1	0.124476	fu12,
FGoMF_bacterial binding	GO_MF_FLAT	5	1	1	0.124476	Dscam1,
FGoMF_cysteine-type endopeptidase inhibitor activity	GO_MF_FLAT	7	1	1	0.124476	CG12163,
FGoMF_FMN binding	GO_MF_FLAT	12	1	1	0.124476	CG15343,
FGoMF_glycylpeptide N-tetradecanoyltransferase activity	GO_MF_FLAT	2	1	1	0.124476	Rbcn-3A,
FGoMF_myristoyltransferase activity	GO_MF_FLAT	2	1	1	0.124476	Rbcn-3A,
FGoMF_N-acyltransferase activity	GO_MF_FLAT	53	1	1	0.124476	Rbcn-3A,
FGoMF_O-methyltransferase activity	GO_MF_FLAT	7	1	1	0.124476	ste14,
FGoMF_peptide-O-fucosyltransferase activity	GO_MF_FLAT	2	1	1	0.124476	O-fut1,
FGoMF_pyridoxamine-phosphate oxidase activity	GO_MF_FLAT	3	1	1	0.124476	CG15343,
FGoMF_RNA polymerase II transcription factor activity, enhancer binding	GO_MF_FLAT	5	1	1	0.124476	lz,
FGoMF_RNA polymerase II transcription mediator activity	GO_MF_FLAT	32	1	1	0.124476	Arc42,
FGoMF_structural constituent of ribosome	GO_MF_FLAT	180	1	1	0.124476	CG43795,
PwBC_Activation of Src by Protein-tyrosine phosphatase alpha	BioCarta	14	1	1	0.124476	Lar,
PwBC_CARM1 and Regulation of the Estrogen Receptor	BioCarta	24	1	1	0.124476	hay,
PwBC_Erythrocyte Differentiation	BioCarta	4	1	1	0.124476	Pvr,
PwBC_Nuclear receptors coordinate the activities of chromatin remodeling complexes and coactivators to facilitate initiation of transcription in carcinoma cells	BioCarta	17	1	1	0.124476	hay,
PwBC_Phospholipase C d1 in phospholipid associated cell signaling	BioCarta	5	1	1	0.124476	Dop1R2,
PwKE_00980 Metabolism of xenobiotics by cytochrome P450 [PATH: dme00980 ]	KEGG	55	1	1	0.124476	Mgstl,
PwKE_00982 Drug metabolism - cytochrome P450 [PATH: dme00982 ]	KEGG	56	1	1	0.124476	Mgstl,
PwRT_Deadenylation of mRNA	Reactome	28	1	1	0.124476	Pop2,
PwRT_Deadenylation-dependent mRNA decay	Reactome	53	1	1	0.124476	Pop2,
PwRT_Synthesis of bile acids and bile salts via 24-hydroxycholesterol	Reactome	36	1	1	0.124476	CG9319,
PwRT_YAP1- and WWTR1 (TAZ)-stimulated gene expression	Reactome	25	1	1	0.124476	lz,
TFTar_lz	TF_target	2	1	1	0.124476	lz,
TFTar_Rel	TF_target	9	1	1	0.124476	PGRP-SC2,
TFTar_srp	TF_target	4	1	1	0.124476	lz,
FGoBP_axonogenesis	GO_BP_FLAT	197	54	10	0.125222	Lar,Fas3,robo2,Sh,dnt,Dscam1,unc-5,NijA,robo3,Nrg,
PwRT_Influenza Infection	Reactome	167	28	6	0.125353	Cnx99A,emb,Nup93-1,CG1924,Nup62,Nup58,
TFTar_Mef2	TF_target	1009	167	26	0.12634	Fas3,smo,Calx,dnt,TMS1,GluRIID,SK,CCKLR-17D3,CG5421,Dscam1,unc-5,CG11961,pyx,Papst2,CG3961,Tsp86D,CG7530,Spase22-23,Alg10,Tango5,Sec61alpha,CG12163,CG3638,Vha16-1,Hk,Flo2,
FGoBP_inorganic anion transport	GO_BP_FLAT	19	16	4	0.127904	MFS15,ClC-a,CG31547,Ndae1,
FGoBP_protein import into nucleus, docking	GO_BP_FLAT	17	16	4	0.127904	emb,msk,CG32164,CG32165,
PwRT_alpha-linolenic (omega3) and linoleic (omega6) acid metabolism	Reactome	20	16	4	0.127904	ScpX,CG17928,CG3961,CG2316,
PwRT_alpha-linolenic acid (ALA) metabolism	Reactome	20	16	4	0.127904	ScpX,CG17928,CG3961,CG2316,
PwRT_Translation	Reactome	164	16	4	0.127904	CG5885,CG8860,Spase22-23,Sec61alpha,
FGoBP_neuron differentiation	GO_BP_FLAT	409	82	14	0.132072	Lar,Fas3,robo2,Sh,sina,dnt,msk,Dscam1,unc-5,NijA,Pop2,Arc42,robo3,Nrg,
TFTar_prd	TF_target	525	89	15	0.132245	robo2,lz,Rh5,Tsp42Ea,CG14778,CG9483,CG3829,ABCB7,Toll-6,sll,CG14767,Sec61alpha,CG3638,Vha44,Flo2,
FGoBP_cell projection organization	GO_BP_FLAT	363	69	12	0.141014	Lar,Fas3,robo2,Sh,dnt,Pvr,Dscam1,unc-5,NijA,Arc42,robo3,Nrg,
FGoBP_axon guidance	GO_BP_FLAT	136	42	8	0.142287	Lar,Fas3,robo2,dnt,Dscam1,unc-5,NijA,robo3,
FGoMF_protein transporter activity	GO_MF_FLAT	69	42	8	0.142287	or,emb,msk,CG1724,CG8860,CG32164,CG32165,Sec61alpha,
FGoBP_polysaccharide metabolic process	GO_BP_FLAT	159	29	6	0.142508	PGRP-SC1b,PGRP-LB,PGRP-SC2,PGRP-SC1a,Pmi,PGRP-LD,
FGoCC_extracellular region	GO_CC_FLAT	522	29	6	0.142508	Acp95EF,lbm,PGRP-SC1b,PGRP-LB,PGRP-SC2,PGRP-SC1a,
FC3094_protein N-linked glycosylation via asparagine	COMPLEAT	15	11	3	0.147843	Sc2,Sec61alpha,Kr-h2,
FC3480_protein N-linked glycosylation via asparagine	COMPLEAT	15	11	3	0.147843	Sc2,Sec61alpha,Kr-h2,
FC6143_very long-chain fatty acid metabolic process	COMPLEAT	15	11	3	0.147843	ZnT63C,Sc2,Sec61alpha,
FC6640_intracellular protein transport	COMPLEAT	15	11	3	0.147843	stas,Sc2,Sec61alpha,
FGoCC_cell fraction	GO_CC_FLAT	112	11	3	0.147843	Mgstl,Spase22-23,ClC-a,
FGoCC_insoluble fraction	GO_CC_FLAT	109	11	3	0.147843	Mgstl,Spase22-23,ClC-a,
PwRT_Proton-coupled neutral amino acid transporters	Reactome	11	11	3	0.147843	CG13384,CG7888,CG43693,
FGoMF_neurotransmitter:sodium symporter activity	GO_MF_FLAT	23	23	5	0.148481	CG13793,CG13794,CG13795,CG33296,CG43066,
PwRT_MHC class II antigen presentation	Reactome	91	23	5	0.148481	Cnx99A,CG1924,CG17134,CG12163,Sec24CD,
PwRT_Synthesis of very long-chain fatty acyl-CoAs	Reactome	27	23	5	0.148481	CG17821,Sc2,CG3961,CG9459,CG9458,
PwRT_Gene Expression	Reactome	919	63	11	0.151426	hay,lz,emb,CG5885,Nup93-1,CG8860,Nup62,Pop2,Nup58,Spase22-23,Sec61alpha,
FC242_voltage-gated potassium channel complex	COMPLEAT	18	17	4	0.151768	Sh,Shaw,Elk,CG3397,
PwRT_Transport of glucose and other sugars, bile salts and organic acids, metal ions and amine compounds	Reactome	87	84	14	0.152256	ZnT35C,sut3,Rh50,CG3285,CG8654,ZnT63C,CG7720,Smvt,CG33282,CG33934,CG42235,Indy-2,Vmat,CG43066,
FGoCC_ion channel complex	GO_CC_FLAT	52	50	9	0.160675	Sh,Shaw,Elk,nAChRalpha3,CG3397,ClC-a,CG3638,Hk,para,
FGoBP_growth	GO_BP_FLAT	109	30	6	0.16068	Sh,Dscam1,NijA,slif,NijC,Nrg,
PwRT_Late Phase of HIV Life Cycle	Reactome	128	30	6	0.16068	hay,emb,Nup93-1,Nup62,CHMP2B,Nup58,
FGoBP_cell morphogenesis involved in differentiation	GO_BP_FLAT	302	64	11	0.163803	Lar,Fas3,robo2,Sh,dnt,Dscam1,unc-5,NijA,Arc42,robo3,Nrg,
PwRT_SLC-mediated transmembrane transport	Reactome	244	202	30	0.164223	Calx,CG8083,Nup93-1,ZnT35C,sut3,Rh50,CG3285,CG13384,Nup62,MFS15,CG8654,ZnT63C,CG7888,Papst2,slif,sll,CG7720,Nup58,MFS9,salt,Smvt,CG31547,CG33282,CG33934,CG42235,Ndae1,Indy-2,Vmat,CG43066,CG43693,
FC1334_Bile acid biosynthesis, cholesterol => cholate	COMPLEAT	27	6	2	0.165177	ScpX,CG9319,
FC1803_Bile acid biosynthesis, cholesterol => chenodeoxycholate	COMPLEAT	25	6	2	0.165177	ScpX,CG9319,
FC4098_metabolic process	COMPLEAT	15	6	2	0.165177	Sc2,Sec61alpha,
FC4886_protein N-linked glycosylation via asparagine	COMPLEAT	7	6	2	0.165177	Sec61alpha,Kr-h2,
FC6084_positive regulation of NFAT protein import into nucleus	COMPLEAT	12	6	2	0.165177	Pvr,CG14767,
FC6512_protein localization in endoplasmic reticulum	COMPLEAT	6	6	2	0.165177	Sec61alpha,Kr-h2,
FGoBP_protein targeting to ER	GO_BP_FLAT	17	6	2	0.165177	CG8860,Sec61alpha,
FGoBP_response to metal ion	GO_BP_FLAT	10	6	2	0.165177	ZnT35C,Stim,
FGoBP_RNA biosynthetic process	GO_BP_FLAT	135	6	2	0.165177	hay,Arc42,
FGoBP_SRP-dependent cotranslational protein targeting to membrane	GO_BP_FLAT	17	6	2	0.165177	CG8860,Sec61alpha,
FGoBP_transcription, DNA-dependent	GO_BP_FLAT	132	6	2	0.165177	hay,Arc42,
FGoBP_translation	GO_BP_FLAT	518	6	2	0.165177	CG4341,CG43795,
FGoCC_proton-transporting ATP synthase complex, coupling factor F(o)	GO_CC_FLAT	20	6	2	0.165177	Vha16-3,Vha16-1,
FGoMF_anion:anion antiporter activity	GO_MF_FLAT	7	6	2	0.165177	CG7514,Ndae1,
PwRT_Beta oxidation of hexanoyl-CoA to butanoyl-CoA	Reactome	7	6	2	0.165177	CG10131,Arc42,
PwRT_Dual incision reaction in GG-NER	Reactome	21	6	2	0.165177	hay,Xpac,
PwRT_Formation of incision complex in GG-NER	Reactome	21	6	2	0.165177	hay,Xpac,
PwRT_Global Genomic NER (GG-NER)	Reactome	34	6	2	0.165177	hay,Xpac,
PwRT_Inositol transporters	Reactome	7	6	2	0.165177	CG7720,CG42235,
PwRT_Nucleotide Excision Repair	Reactome	52	6	2	0.165177	hay,Xpac,
FC1066_ATP-binding cassette (ABC) transporter complex	COMPLEAT	41	37	7	0.168122	CG1801,CG11147,CG7627,ABCB7,CG9990,CG2316,CG34120,
FGoBP_macromolecular complex subunit organization	GO_BP_FLAT	404	37	7	0.168122	hay,emb,msk,pyx,Arc42,CG32164,CG32165,
FGoBP_developmental growth	GO_BP_FLAT	80	24	5	0.169653	Sh,Dscam1,NijA,NijC,Nrg,
PwRT_Fatty Acyl-CoA Biosynthesis	Reactome	33	24	5	0.169653	CG17821,Sc2,CG3961,CG9459,CG9458,
miRTar_miR-33	microRNA_target	261	51	9	0.175173	Vha100-5,Dscam1,CG8654,CG7530,Or65c,Sec61alpha,mgl,ppk18,CG45049,
FGoBP_establishment of RNA localization	GO_BP_FLAT	64	18	4	0.177164	emb,VhaSFD,Nup58,Vha16-1,
FGoBP_nucleic acid transport	GO_BP_FLAT	63	18	4	0.177164	emb,VhaSFD,Nup58,Vha16-1,
FGoBP_RNA transport	GO_BP_FLAT	63	18	4	0.177164	emb,VhaSFD,Nup58,Vha16-1,
miRTar_miR-932	microRNA_target	75	18	4	0.177164	MFS15,Sec61alpha,mgl,Flo2,
PwRT_Export of Viral Ribonucleoproteins from Nucleus	Reactome	45	18	4	0.177164	emb,Nup93-1,Nup62,Nup58,
PwRT_NEP/NS2 Interacts with the Cellular Export Machinery	Reactome	34	18	4	0.177164	emb,Nup93-1,Nup62,Nup58,
PwRT_Rev-mediated nuclear export of HIV RNA	Reactome	35	18	4	0.177164	emb,Nup93-1,Nup62,Nup58,
PwRT_HIV Life Cycle	Reactome	136	31	6	0.179796	hay,emb,Nup93-1,Nup62,CHMP2B,Nup58,
FC3092_protein N-linked glycosylation via asparagine	COMPLEAT	15	12	3	0.179919	CHOp24,Sc2,Sec61alpha,
FC3235_protein glycosylation	COMPLEAT	15	12	3	0.179919	CHOp24,Sc2,Sec61alpha,
FC4718_protein N-linked glycosylation via asparagine	COMPLEAT	15	12	3	0.179919	Sc2,Sec61alpha,Kr-h2,
FC5498_protein N-linked glycosylation via asparagine	COMPLEAT	15	12	3	0.179919	ZnT63C,Sc2,Sec61alpha,
FC5637_very long-chain fatty acid metabolic process	COMPLEAT	15	12	3	0.179919	ZnT63C,Sc2,Sec61alpha,
FGoBP_formation of anatomical boundary	GO_BP_FLAT	43	12	3	0.179919	robo2,lz,unc-5,
FGoCC_coated vesicle membrane	GO_CC_FLAT	22	12	3	0.179919	CHOp24,Sec24CD,Dop1R2,
FGoCC_cytoplasmic vesicle membrane	GO_CC_FLAT	23	12	3	0.179919	CHOp24,Sec24CD,Dop1R2,
FGoCC_cytoplasmic vesicle part	GO_CC_FLAT	23	12	3	0.179919	CHOp24,Sec24CD,Dop1R2,
FGoMF_macromolecule transmembrane transporter activity	GO_MF_FLAT	25	12	3	0.179919	CG1724,CG8860,Sec61alpha,
FGoMF_P-P-bond-hydrolysis-driven protein transmembrane transporter activity	GO_MF_FLAT	25	12	3	0.179919	CG1724,CG8860,Sec61alpha,
FGoBP_cellular component morphogenesis	GO_BP_FLAT	516	101	16	0.180995	Lar,Fas3,robo2,Sh,dnt,Scgdelta,msk,fz3,Dscam1,rho-7,unc-5,NijA,Arc42,robo3,Nrg,CG45049,
FGoBP_anion transport	GO_BP_FLAT	49	38	7	0.185617	MFS15,CG7514,ClC-a,CG31547,CG33934,Ndae1,Indy-2,
TFTar_Dsp1	TF_target	869	116	18	0.18594	robo2,Vha55,dnt,Tsp42Ee,rho-4,ZnT63C,CG8596,Spase22-23,CG9743,vsg,Sec61alpha,mgl,CG3638,Vha44,Vha16-1,Flo2,Nrg,CG45049,
FGoCC_ATP-binding cassette (ABC) transporter complex	GO_CC_FLAT	43	39	7	0.203828	CG1801,CG11147,CG7627,ABCB7,CG9990,CG2316,CG34120,
PwRT_Interactions of Rev with host cellular proteins	Reactome	38	19	4	0.203871	emb,Nup93-1,Nup62,Nup58,
FGoBP_neurotransmitter transport	GO_BP_FLAT	127	53	9	0.205872	or,Syx5,VAChT,CG13793,CG13794,CG13795,Syx17,CG33296,CG43066,
PwRT_Fatty acid, triacylglycerol, and ketone body metabolism	Reactome	230	53	9	0.205872	fu12,CG17928,CG10131,CG17821,Sc2,CG3961,CG9459,CG9458,Arc42,
FC3409_small GTPase mediated signal transduction	COMPLEAT	14	7	2	0.213037	CG4645,CG3652,
FC4046_secretion by cell	COMPLEAT	15	7	2	0.213037	Syx5,Syx17,
FC4088_SMAD protein import into nucleus	COMPLEAT	11	7	2	0.213037	emb,Nup93-1,
FC4102_protein N-linked glycosylation via asparagine	COMPLEAT	15	7	2	0.213037	Sec61alpha,Kr-h2,
FC4208_putative complex without known function	COMPLEAT	15	7	2	0.213037	msk,Sc2,
FC5658_small GTPase mediated signal transduction	COMPLEAT	15	7	2	0.213037	CG4645,CG3652,
FC6133_striated muscle cell differentiation	COMPLEAT	12	7	2	0.213037	Pvr,CG14767,
FC6207_metabolic process	COMPLEAT	16	7	2	0.213037	Sc2,Sec61alpha,
FC6379_small GTPase mediated signal transduction	COMPLEAT	13	7	2	0.213037	CG4645,CG3652,
FC6685_very long-chain fatty acid metabolic process	COMPLEAT	15	7	2	0.213037	Sc2,Sec61alpha,
FGoBP_activation of adenylate cyclase activity	GO_BP_FLAT	9	7	2	0.213037	Ac76E,Dop1R2,
FGoBP_dsRNA transport	GO_BP_FLAT	25	7	2	0.213037	VhaSFD,Vha16-1,
FGoBP_embryonic hemopoiesis	GO_BP_FLAT	19	7	2	0.213037	lz,Pvr,
FGoBP_embryonic organ development	GO_BP_FLAT	21	7	2	0.213037	lz,Pvr,
FGoBP_positive regulation of adenylate cyclase activity	GO_BP_FLAT	10	7	2	0.213037	Ac76E,Dop1R2,
FGoBP_positive regulation of cyclase activity	GO_BP_FLAT	10	7	2	0.213037	Ac76E,Dop1R2,
FGoBP_positive regulation of lyase activity	GO_BP_FLAT	11	7	2	0.213037	Ac76E,Dop1R2,
FGoBP_regulation of neurological system process	GO_BP_FLAT	16	7	2	0.213037	Sh,GluRIID,
FGoBP_regulation of synaptic transmission	GO_BP_FLAT	16	7	2	0.213037	Sh,GluRIID,
FGoBP_regulation of transcription from RNA polymerase II promoter	GO_BP_FLAT	192	7	2	0.213037	lz,Pop2,
FGoBP_regulation of transmission of nerve impulse	GO_BP_FLAT	16	7	2	0.213037	Sh,GluRIID,
FGoBP_salivary gland boundary specification	GO_BP_FLAT	15	7	2	0.213037	robo2,unc-5,
FGoMF_anion binding	GO_MF_FLAT	12	7	2	0.213037	ClC-a,CG3638,
FGoMF_chloride ion binding	GO_MF_FLAT	10	7	2	0.213037	ClC-a,CG3638,
FGoMF_zinc ion transmembrane transporter activity	GO_MF_FLAT	7	7	2	0.213037	ZnT35C,ZnT63C,
PwRT_DNA Repair	Reactome	112	7	2	0.213037	hay,Xpac,
PwRT_mitochondrial fatty acid beta-oxidation of saturated fatty acids	Reactome	9	7	2	0.213037	CG10131,Arc42,
PwRT_Mitochondrial Fatty Acid Beta-Oxidation	Reactome	14	7	2	0.213037	CG10131,Arc42,
PwRT_Transport of nucleotide sugars	Reactome	8	7	2	0.213037	Papst2,sll,
FC4168_very long-chain fatty acid metabolic process	COMPLEAT	15	13	3	0.213646	Sc2,Sec61alpha,Kr-h2,
FGoCC_vesicle membrane	GO_CC_FLAT	27	13	3	0.213646	CHOp24,Sec24CD,Dop1R2,
FGoMF_sodium channel activity	GO_MF_FLAT	36	33	6	0.220527	ppk6,ppk29,ppk16,ppk10,para,ppk18,
PwRT_Class I MHC mediated antigen processing & presentation	Reactome	262	33	6	0.220527	Cnx99A,CG1924,CG8860,pyx,Sec61alpha,Sec24CD,
FGoBP_carboxylic acid transport	GO_BP_FLAT	55	47	8	0.22295	CG13384,CG7514,CG7888,slif,CG17119,CG31547,CG33934,Indy-2,
FGoBP_organic acid transport	GO_BP_FLAT	55	47	8	0.22295	CG13384,CG7514,CG7888,slif,CG17119,CG31547,CG33934,Indy-2,
FGoMF_ion channel activity	GO_MF_FLAT	175	157	23	0.225185	Sh,Shaw,Elk,nAChRalpha3,GluRIID,NtR,SK,ppk6,ppk29,pyx,Ir75a,Task6,Best1,Stim,ClC-a,ppk16,ppk10,CG3638,CG43155,Hk,para,ppk18,Trpm,
FGoMF_channel activity	GO_MF_FLAT	187	165	24	0.22988	Sh,Shaw,Elk,nAChRalpha3,GluRIID,NtR,SK,Inx5,ppk6,ppk29,pyx,Ir75a,Task6,Best1,Stim,ClC-a,ppk16,ppk10,CG3638,CG43155,Hk,para,ppk18,Trpm,
FGoMF_passive transmembrane transporter activity	GO_MF_FLAT	187	165	24	0.22988	Sh,Shaw,Elk,nAChRalpha3,GluRIID,NtR,SK,Inx5,ppk6,ppk29,pyx,Ir75a,Task6,Best1,Stim,ClC-a,ppk16,ppk10,CG3638,CG43155,Hk,para,ppk18,Trpm,
FGoMF_protein transmembrane transporter activity	GO_MF_FLAT	36	20	4	0.231663	msk,CG1724,CG8860,Sec61alpha,
PwBC_Toll-Like Receptor	BioCarta	46	20	4	0.231663	PGRP-SC1b,PGRP-LB,PGRP-SC2,PGRP-SC1a,
PwRT_Amine compound SLC transporters	Reactome	20	20	4	0.231663	Rh50,CG8654,Vmat,CG43066,
PwRT_mRNA Processing	Reactome	176	20	4	0.231663	hay,Nup93-1,Nup62,Nup58,
FC1004_synaptic vesicle docking involved in exocytosis	COMPLEAT	3	2	1	0.233508	Syx17,
FC1094_CALM1-FKBP38-BCL2 complex	COMPLEAT	3	2	1	0.233508	CG43155,
FC1141_nucleotide-excision repair factor 1 complex	COMPLEAT	3	2	1	0.233508	Xpac,
FC1199_putative complex without known function	COMPLEAT	2	2	1	0.233508	CG1161,
FC1315_beta-Oxidation, acyl-CoA synthesis	COMPLEAT	4	2	1	0.233508	CG3961,
FC1450_AP3D1-AP3S1 complex	COMPLEAT	2	2	1	0.233508	or,
FC1544_NRP2-VEGFR3 complex	COMPLEAT	5	2	1	0.233508	Pvr,
FC1574_transcription factor TFIIH complex	COMPLEAT	9	2	1	0.233508	hay,
FC1595_flotillin complex	COMPLEAT	2	2	1	0.233508	Flo2,
FC1614_TFIIH	COMPLEAT	10	2	1	0.233508	hay,
FC1655_Pxa1p/Pxa2p complex	COMPLEAT	2	2	1	0.233508	CG2316,
FC1773_Nogo-potassium channel complex	COMPLEAT	4	2	1	0.233508	Sh,
FC1814_Sfb3p/Sec23p complex	COMPLEAT	2	2	1	0.233508	Sec24CD,
FC1824_Translocon-associated protein complex (TRAP complex)	COMPLEAT	2	2	1	0.233508	CG5885,
FC1839_salivary gland cell autophagic cell death	COMPLEAT	2	2	1	0.233508	CG12163,
FC1853_RNA polymerase II holoenzyme complex	COMPLEAT	26	2	1	0.233508	hay,
FC1872_lumen formation, open tracheal system	COMPLEAT	4	2	1	0.233508	Sec24CD,
FC1900_putative complex without known function	COMPLEAT	4	2	1	0.233508	Arc42,
FC2213_Smooth muscle dystroglycan complex	COMPLEAT	3	2	1	0.233508	Scgdelta,
FC2345_putative complex without known function	COMPLEAT	2	2	1	0.233508	Hk,
FC2389_cellular ketone metabolic process	COMPLEAT	3	2	1	0.233508	Kr-h2,
FC2448_BRCA1-RNA polymerase II complex	COMPLEAT	28	2	1	0.233508	hay,
FC2540_nucleotide-excision repair factor 3 complex	COMPLEAT	7	2	1	0.233508	hay,
FC264_NRP1-VEGFR2-VEGF(165) complex	COMPLEAT	5	2	1	0.233508	Pvr,
FC2673_FN1-TGM2 complex	COMPLEAT	4	2	1	0.233508	Dscam1,
FC2728_TFIIH transcription factor complex (ERCC2, ERCC3, GTF2H1, CDK7, CCNH, GTF2H2)	COMPLEAT	6	2	1	0.233508	hay,
FC2914_putative complex without known function	COMPLEAT	3	2	1	0.233508	CHOp24,
FC2927_Lysine degradation, lysine => saccharopine => acetoacetyl-CoA	COMPLEAT	10	2	1	0.233508	CG10131,
FC3116_chitin-based larval cuticle pattern formation	COMPLEAT	9	2	1	0.233508	CHOp24,
FC3314_cellular cation homeostasis	COMPLEAT	7	2	1	0.233508	Rbcn-3A,
FC3376_protein folding	COMPLEAT	6	2	1	0.233508	Rbcn-3A,
FC3457_putative complex without known function	COMPLEAT	10	2	1	0.233508	Vha55,
FC3538_protein import into nucleus	COMPLEAT	5	2	1	0.233508	Nup62,
FC3624_organ morphogenesis	COMPLEAT	8	2	1	0.233508	CG43795,
FC3640_axon guidance	COMPLEAT	7	2	1	0.233508	Lar,
FC3682_cellular metabolic process	COMPLEAT	5	2	1	0.233508	CG15343,
FC3729_R3/R4 cell fate commitment	COMPLEAT	6	2	1	0.233508	msk,
FC3753_putative complex without known function	COMPLEAT	3	2	1	0.233508	ZnT63C,
FC3807_ATP hydrolysis coupled proton transport	COMPLEAT	9	2	1	0.233508	Vha55,
FC4226_ATP hydrolysis coupled proton transport	COMPLEAT	12	2	1	0.233508	Vha55,
FC4301_putative complex without known function	COMPLEAT	3	2	1	0.233508	Arc42,
FC440_holo TFIIH complex	COMPLEAT	8	2	1	0.233508	hay,
FC4570_regulation of R7 cell differentiation	COMPLEAT	5	2	1	0.233508	sina,
FC4588_protein transport	COMPLEAT	7	2	1	0.233508	CHMP2B,
FC47_COPII complex	COMPLEAT	6	2	1	0.233508	Sec24CD,
FC4916_mitotic cell cycle G2/M transition DNA damage checkpoint	COMPLEAT	6	2	1	0.233508	Pop2,
FC4979_cytoskeleton organization	COMPLEAT	12	2	1	0.233508	Nup93-1,
FC5106_cellular cation homeostasis	COMPLEAT	7	2	1	0.233508	Rbcn-3A,
FC5156_tRNA aminoacylation for protein translation	COMPLEAT	7	2	1	0.233508	Cnx99A,
FC5207_heat shock-mediated polytene chromosome puffing	COMPLEAT	15	2	1	0.233508	or,
FC5315_oocyte axis specification	COMPLEAT	8	2	1	0.233508	CG17075,
FC5468_nucleotide-excision repair	COMPLEAT	5	2	1	0.233508	Xpac,
FC5541_putative complex without known function	COMPLEAT	13	2	1	0.233508	Vha55,
FC5562_salivary gland morphogenesis	COMPLEAT	6	2	1	0.233508	Vha36-1,
FC5697_putative complex without known function	COMPLEAT	9	2	1	0.233508	Vha55,
FC5876_nuclear-transcribed mRNA poly(A) tail shortening	COMPLEAT	6	2	1	0.233508	Pop2,
FC5909_protein targeting	COMPLEAT	7	2	1	0.233508	emb,
FC5911_cellular cation homeostasis	COMPLEAT	7	2	1	0.233508	Rbcn-3A,
FC5914_nuclear export	COMPLEAT	7	2	1	0.233508	emb,
FC6035_regulation of transcription, DNA-dependent	COMPLEAT	15	2	1	0.233508	Nup62,
FC606_putative complex without known function	COMPLEAT	9	2	1	0.233508	Vha55,
FC6081_regulation of actin polymerization or depolymerization	COMPLEAT	15	2	1	0.233508	ste14,
FC6285_regulation of actin filament polymerization	COMPLEAT	11	2	1	0.233508	VhaSFD,
FC6323_establishment of ommatidial planar polarity	COMPLEAT	9	2	1	0.233508	Vha55,
FC6373_mitotic cell cycle G2/M transition DNA damage checkpoint	COMPLEAT	6	2	1	0.233508	Pop2,
FC6376_putative complex without known function	COMPLEAT	7	2	1	0.233508	Nup62,
FC6561_synaptic transmission	COMPLEAT	5	2	1	0.233508	Sh,
FC6631_motor axon guidance	COMPLEAT	6	2	1	0.233508	Lar,
FC752_GPR56-CD81-Galphaq/11-Gbeta complex	COMPLEAT	6	2	1	0.233508	Tsp96F,
FC942_translation	COMPLEAT	153	2	1	0.233508	Kr-h2,
FC980_Smooth muscle sarcoglycan complex SGC, beta-delta-zeta	COMPLEAT	2	2	1	0.233508	Scgdelta,
FGoBP_absorption of light	GO_BP_FLAT	2	2	1	0.233508	Rh5,
FGoBP_activation of adenylate cyclase activity by dopamine receptor signaling pathway	GO_BP_FLAT	2	2	1	0.233508	Dop1R2,
FGoBP_alpha-ketoglutarate transport	GO_BP_FLAT	3	2	1	0.233508	CG7514,
FGoBP_amine catabolic process	GO_BP_FLAT	36	2	1	0.233508	CG6638,
FGoBP_amino acid activation	GO_BP_FLAT	48	2	1	0.233508	CG4341,
FGoBP_anterior/posterior lineage restriction, imaginal disc	GO_BP_FLAT	4	2	1	0.233508	smo,
FGoBP_behavioral response to ether	GO_BP_FLAT	2	2	1	0.233508	Sh,
FGoBP_biopolymer methylation	GO_BP_FLAT	44	2	1	0.233508	ste14,
FGoBP_blood circulation	GO_BP_FLAT	2	2	1	0.233508	Scgdelta,
FGoBP_branched chain family amino acid metabolic process	GO_BP_FLAT	7	2	1	0.233508	CG6638,
FGoBP_cellular amino acid catabolic process	GO_BP_FLAT	33	2	1	0.233508	CG6638,
FGoBP_central nervous system morphogenesis	GO_BP_FLAT	4	2	1	0.233508	Dscam1,
FGoBP_centriole replication	GO_BP_FLAT	18	2	1	0.233508	emb,
FGoBP_centrosome duplication	GO_BP_FLAT	21	2	1	0.233508	emb,
FGoBP_circulatory system process	GO_BP_FLAT	2	2	1	0.233508	Scgdelta,
FGoBP_detection of calcium ion	GO_BP_FLAT	4	2	1	0.233508	Stim,
FGoBP_detection of chemical stimulus involved in sensory perception of sweet taste	GO_BP_FLAT	2	2	1	0.233508	Gr5a,
FGoBP_embryonic crystal cell differentiation	GO_BP_FLAT	4	2	1	0.233508	lz,
FGoBP_embryonic hemocyte differentiation	GO_BP_FLAT	4	2	1	0.233508	lz,
FGoBP_fucose metabolic process	GO_BP_FLAT	7	2	1	0.233508	O-fut1,
FGoBP_heart contraction	GO_BP_FLAT	2	2	1	0.233508	Scgdelta,
FGoBP_heart process	GO_BP_FLAT	2	2	1	0.233508	Scgdelta,
FGoBP_heme transport	GO_BP_FLAT	2	2	1	0.233508	ABCB7,
FGoBP_iron-sulfur cluster assembly	GO_BP_FLAT	11	2	1	0.233508	ABCB7,
FGoBP_L-amino acid transport	GO_BP_FLAT	2	2	1	0.233508	CG17119,
FGoBP_leucine metabolic process	GO_BP_FLAT	4	2	1	0.233508	CG6638,
FGoBP_malate transport	GO_BP_FLAT	3	2	1	0.233508	CG7514,
FGoBP_mechanosensory behavior	GO_BP_FLAT	18	2	1	0.233508	para,
FGoBP_metallo-sulfur cluster assembly	GO_BP_FLAT	11	2	1	0.233508	ABCB7,
FGoBP_methylation	GO_BP_FLAT	56	2	1	0.233508	ste14,
FGoBP_negative regulation of autophagy	GO_BP_FLAT	10	2	1	0.233508	Sec61alpha,
FGoBP_negative regulation of catabolic process	GO_BP_FLAT	13	2	1	0.233508	Sec61alpha,
FGoBP_negative regulation of cell cycle process	GO_BP_FLAT	21	2	1	0.233508	smo,
FGoBP_negative regulation of cellular catabolic process	GO_BP_FLAT	12	2	1	0.233508	Sec61alpha,
FGoBP_negative regulation of mitotic cell cycle	GO_BP_FLAT	8	2	1	0.233508	smo,
FGoBP_negative regulation of neuron apoptosis	GO_BP_FLAT	8	2	1	0.233508	msk,
FGoBP_negative regulation of S phase of mitotic cell cycle	GO_BP_FLAT	6	2	1	0.233508	smo,
FGoBP_nerve development	GO_BP_FLAT	3	2	1	0.233508	Nrg,
FGoBP_nerve maturation	GO_BP_FLAT	3	2	1	0.233508	Nrg,
FGoBP_O-glycan processing	GO_BP_FLAT	4	2	1	0.233508	O-fut1,
FGoBP_one-carbon metabolic process	GO_BP_FLAT	79	2	1	0.233508	ste14,
FGoBP_photoreceptor cell morphogenesis	GO_BP_FLAT	9	2	1	0.233508	Lar,
FGoBP_positive chemotaxis	GO_BP_FLAT	6	2	1	0.233508	Fas3,
FGoBP_positive regulation of calcium ion transport via store-operated calcium channel activity	GO_BP_FLAT	2	2	1	0.233508	Stim,
FGoBP_positive regulation of calcium ion transport	GO_BP_FLAT	2	2	1	0.233508	Stim,
FGoBP_positive regulation of cell adhesion	GO_BP_FLAT	3	2	1	0.233508	robo2,
FGoBP_positive regulation of cell-cell adhesion	GO_BP_FLAT	3	2	1	0.233508	robo2,
FGoBP_positive regulation of ion transmembrane transporter activity	GO_BP_FLAT	2	2	1	0.233508	Stim,
FGoBP_positive regulation of ion transport	GO_BP_FLAT	2	2	1	0.233508	Stim,
FGoBP_positive regulation of transcription from RNA polymerase II promoter	GO_BP_FLAT	50	2	1	0.233508	lz,
FGoBP_positive regulation of transporter activity	GO_BP_FLAT	2	2	1	0.233508	Stim,
FGoBP_protein amino acid alkylation	GO_BP_FLAT	29	2	1	0.233508	ste14,
FGoBP_protein amino acid methylation	GO_BP_FLAT	29	2	1	0.233508	ste14,
FGoBP_protein heterooligomerization	GO_BP_FLAT	2	2	1	0.233508	pyx,
FGoBP_protein heterotetramerization	GO_BP_FLAT	2	2	1	0.233508	pyx,
FGoBP_protein import into nucleus, translocation	GO_BP_FLAT	5	2	1	0.233508	msk,
FGoBP_protein tetramerization	GO_BP_FLAT	3	2	1	0.233508	pyx,
FGoBP_regulation of autophagy	GO_BP_FLAT	11	2	1	0.233508	Sec61alpha,
FGoBP_regulation of calcium ion transport via store-operated calcium channel activity	GO_BP_FLAT	3	2	1	0.233508	Stim,
FGoBP_regulation of calcium ion transport	GO_BP_FLAT	4	2	1	0.233508	Stim,
FGoBP_regulation of cellular catabolic process	GO_BP_FLAT	14	2	1	0.233508	Sec61alpha,
FGoBP_regulation of circadian sleep/wake cycle, sleep	GO_BP_FLAT	11	2	1	0.233508	Sh,
FGoBP_regulation of metal ion transport	GO_BP_FLAT	5	2	1	0.233508	Stim,
FGoBP_regulation of neuron apoptosis	GO_BP_FLAT	8	2	1	0.233508	msk,
FGoBP_regulation of secondary metabolic process	GO_BP_FLAT	8	2	1	0.233508	Vha44,
FGoBP_regulation of synaptic activity	GO_BP_FLAT	2	2	1	0.233508	Sh,
FGoBP_response to calcium ion	GO_BP_FLAT	4	2	1	0.233508	Stim,
FGoBP_response to zinc ion	GO_BP_FLAT	2	2	1	0.233508	ZnT35C,
FGoBP_sarcomere organization	GO_BP_FLAT	7	2	1	0.233508	Scgdelta,
FGoBP_somatic stem cell maintenance	GO_BP_FLAT	8	2	1	0.233508	smo,
FGoBP_SREBP-mediated signaling pathway	GO_BP_FLAT	3	2	1	0.233508	S2P,
FGoBP_sterol regulatory element binding protein cleavage	GO_BP_FLAT	3	2	1	0.233508	S2P,
FGoBP_sulfur amino acid transport	GO_BP_FLAT	2	2	1	0.233508	CG17119,
FGoBP_tRNA aminoacylation for protein translation	GO_BP_FLAT	47	2	1	0.233508	CG4341,
FGoBP_tRNA aminoacylation	GO_BP_FLAT	47	2	1	0.233508	CG4341,
FGoBP_tRNA metabolic process	GO_BP_FLAT	99	2	1	0.233508	CG4341,
FGoBP_UV-A, blue light phototransduction	GO_BP_FLAT	2	2	1	0.233508	Rh5,
FGoBP_vitamin biosynthetic process	GO_BP_FLAT	14	2	1	0.233508	CG15343,
FGoBP_vitamin metabolic process	GO_BP_FLAT	17	2	1	0.233508	CG15343,
FGoBP_wing cell fate specification	GO_BP_FLAT	3	2	1	0.233508	msk,
FGoCC_caveola	GO_CC_FLAT	2	2	1	0.233508	Flo2,
FGoCC_COPII vesicle coat	GO_CC_FLAT	3	2	1	0.233508	Sec24CD,
FGoCC_DNA-directed RNA polymerase II, holoenzyme	GO_CC_FLAT	57	2	1	0.233508	hay,
FGoCC_ER to Golgi transport vesicle membrane	GO_CC_FLAT	3	2	1	0.233508	Sec24CD,
FGoCC_ER to Golgi transport vesicle	GO_CC_FLAT	6	2	1	0.233508	Sec24CD,
FGoCC_flotillin complex	GO_CC_FLAT	2	2	1	0.233508	Flo2,
FGoCC_holo TFIIH complex	GO_CC_FLAT	8	2	1	0.233508	hay,
FGoCC_microvillus	GO_CC_FLAT	3	2	1	0.233508	ClC-a,
FGoCC_pleated septate junction	GO_CC_FLAT	3	2	1	0.233508	Nrg,
FGoCC_ribosome	GO_CC_FLAT	189	2	1	0.233508	CG43795,
FGoCC_sodium channel complex	GO_CC_FLAT	2	2	1	0.233508	para,
FGoCC_voltage-gated sodium channel complex	GO_CC_FLAT	2	2	1	0.233508	para,
FGoMF_acylglycerol O-acyltransferase activity	GO_MF_FLAT	7	2	1	0.233508	fu12,
FGoMF_aminoacyl-tRNA ligase activity	GO_MF_FLAT	48	2	1	0.233508	CG4341,
FGoMF_ammonium transmembrane transporter activity	GO_MF_FLAT	2	2	1	0.233508	Rh50,
FGoMF_ATP-dependent DNA helicase activity	GO_MF_FLAT	19	2	1	0.233508	hay,
FGoMF_calcium activated cation channel activity	GO_MF_FLAT	3	2	1	0.233508	SK,
FGoMF_calcium-activated potassium channel activity	GO_MF_FLAT	3	2	1	0.233508	SK,
FGoMF_cholecystokinin receptor activity	GO_MF_FLAT	2	2	1	0.233508	CCKLR-17D3,
FGoMF_damaged DNA binding	GO_MF_FLAT	17	2	1	0.233508	Xpac,
FGoMF_DNA-dependent ATPase activity	GO_MF_FLAT	37	2	1	0.233508	hay,
FGoMF_dopamine receptor activity, coupled via Gs	GO_MF_FLAT	2	2	1	0.233508	Dop1R2,
FGoMF_endopeptidase inhibitor activity	GO_MF_FLAT	78	2	1	0.233508	CG12163,
FGoMF_fucosyltransferase activity	GO_MF_FLAT	7	2	1	0.233508	O-fut1,
FGoMF_gastrin receptor activity	GO_MF_FLAT	2	2	1	0.233508	CCKLR-17D3,
FGoMF_glutathione transferase activity	GO_MF_FLAT	37	2	1	0.233508	Mgstl,
FGoMF_heme transporter activity	GO_MF_FLAT	4	2	1	0.233508	ABCB7,
FGoMF_ion gated channel activity	GO_MF_FLAT	3	2	1	0.233508	SK,
FGoMF_ligase activity, forming aminoacyl-tRNA and related compounds	GO_MF_FLAT	48	2	1	0.233508	CG4341,
FGoMF_ligase activity, forming carbon-oxygen bonds	GO_MF_FLAT	48	2	1	0.233508	CG4341,
FGoMF_mitochondrial protein-transporting ATPase activity	GO_MF_FLAT	3	2	1	0.233508	CG1724,
FGoMF_netrin receptor activity	GO_MF_FLAT	2	2	1	0.233508	unc-5,
FGoMF_nucleocytoplasmic transporter activity	GO_MF_FLAT	2	2	1	0.233508	Nup58,
FGoMF_nucleoside:sodium symporter activity	GO_MF_FLAT	2	2	1	0.233508	CG8083,
FGoMF_peptidase inhibitor activity	GO_MF_FLAT	81	2	1	0.233508	CG12163,
FGoMF_phosphotransferase activity, nitrogenous group as acceptor	GO_MF_FLAT	6	2	1	0.233508	Elk,
FGoMF_protein histidine kinase activity	GO_MF_FLAT	3	2	1	0.233508	Elk,
FGoMF_protein methyltransferase activity	GO_MF_FLAT	33	2	1	0.233508	ste14,
FGoMF_protein self-association	GO_MF_FLAT	5	2	1	0.233508	sina,
FGoMF_protein-transmembrane transporting ATPase activity	GO_MF_FLAT	3	2	1	0.233508	CG1724,
FGoMF_racemase and epimerase activity	GO_MF_FLAT	10	2	1	0.233508	CG9319,
FGoMF_sulfur amino acid transmembrane transporter activity	GO_MF_FLAT	2	2	1	0.233508	CG17119,
FGoMF_two-component sensor activity	GO_MF_FLAT	3	2	1	0.233508	Elk,
PwBC_METS affect on Macrophage Differentiation	BioCarta	17	2	1	0.233508	Pvr,
PwBC_Shuttle for transfer of acetyl groups from mitochondria to the cytosol	BioCarta	16	2	1	0.233508	CG7514,
PwBC_Sonic Hedgehog (SHH) Receptor Ptc1 Regulates cell cycle	BioCarta	12	2	1	0.233508	emb,
PwKE_00480 Glutathione metabolism [PATH: dme00480 ]	KEGG	58	2	1	0.233508	Mgstl,
PwNP_HEDGEHOG SIGNALING PATHWAY	DRSC	9	2	1	0.233508	smo,
PwRT_Activation of Chaperones by ATF6-alpha	Reactome	25	2	1	0.233508	S2P,
PwRT_ChREBP activates metabolic gene expression	Reactome	12	2	1	0.233508	fu12,
PwRT_COPII (Coat Protein 2) Mediated Vesicle Transport	Reactome	7	2	1	0.233508	Sec24CD,
PwRT_Cyclin A/B1 associated events during G2/M transition	Reactome	13	2	1	0.233508	emb,
PwRT_ER to Golgi Transport	Reactome	7	2	1	0.233508	Sec24CD,
PwRT_Formation of the Early Elongation Complex	Reactome	33	2	1	0.233508	hay,
PwRT_Formation of the HIV-1 Early Elongation Complex	Reactome	33	2	1	0.233508	hay,
PwRT_Glutathione conjugation	Reactome	41	2	1	0.233508	Mgstl,
PwRT_HIV Transcription Initiation	Reactome	45	2	1	0.233508	hay,
PwRT_mRNA Capping	Reactome	31	2	1	0.233508	hay,
PwRT_Nef Mediated CD4 Down-regulation	Reactome	8	2	1	0.233508	VhaSFD,
PwRT_Nef Mediated CD8 Down-regulation	Reactome	5	2	1	0.233508	VhaSFD,
PwRT_Netrin mediated repulsion signals	Reactome	8	2	1	0.233508	unc-5,
PwRT_Neurophilin interactions with VEGF and VEGFR	Reactome	5	2	1	0.233508	Pvr,
PwRT_NrCAM interactions	Reactome	9	2	1	0.233508	Nrg,
PwRT_Regulation of KIT signaling	Reactome	11	2	1	0.233508	Pvr,
PwRT_RNA Pol II CTD phosphorylation and interaction with CE	Reactome	28	2	1	0.233508	hay,
PwRT_RNA Polymerase I Chain Elongation	Reactome	111	2	1	0.233508	hay,
PwRT_RNA Polymerase I Promoter Escape	Reactome	17	2	1	0.233508	hay,
PwRT_RNA Polymerase I Transcription Initiation	Reactome	20	2	1	0.233508	hay,
PwRT_RNA Polymerase I Transcription Termination	Reactome	16	2	1	0.233508	hay,
PwRT_RNA Polymerase II HIV Promoter Escape	Reactome	45	2	1	0.233508	hay,
PwRT_RNA Polymerase II Promoter Escape	Reactome	45	2	1	0.233508	hay,
PwRT_RNA Polymerase II Transcription Initiation And Promoter Clearance	Reactome	45	2	1	0.233508	hay,
PwRT_RNA Polymerase II Transcription Initiation	Reactome	45	2	1	0.233508	hay,
PwRT_RNA Polymerase II Transcription Pre-Initiation And Promoter Opening	Reactome	45	2	1	0.233508	hay,
PwRT_Role of DCC in regulating apoptosis	Reactome	6	2	1	0.233508	unc-5,
PwRT_Signaling by VEGF	Reactome	6	2	1	0.233508	Pvr,
PwRT_Stabilization of mRNA by HuR	Reactome	10	2	1	0.233508	emb,
PwRT_Synthesis of PA	Reactome	16	2	1	0.233508	fu12,
PwRT_Synthesis of Prostaglandins (PG) and Thromboxanes (TX)	Reactome	58	2	1	0.233508	Mgstl,
PwRT_VEGF ligand-receptor interactions	Reactome	6	2	1	0.233508	Pvr,
PwRT_Vitamin D (calciferol) metabolism	Reactome	17	2	1	0.233508	mgl,
TFTar_foxo	TF_target	7	2	1	0.233508	Tsp42Ef,
FGoMF_substrate specific channel activity	GO_MF_FLAT	180	158	23	0.234952	Sh,Shaw,Elk,nAChRalpha3,GluRIID,NtR,SK,ppk6,ppk29,pyx,Ir75a,Task6,Best1,Stim,ClC-a,ppk16,ppk10,CG3638,CG43155,Hk,para,ppk18,Trpm,
TFTar_E2f2	TF_target	1350	196	28	0.236995	Rh4,Gr5a,Rh5,ScpX,CG5885,VhaSFD,ZnT35C,NtR,CG1636,stas,Tsp42Eq,CG8860,MFS15,ppk6,ppk29,Syx17,CG6638,Papst2,NijC,Nup58,Arc42,Spase22-23,Stim,Tango5,Sec61alpha,CG43155,Nrg,Kr-h2,
FGoCC_nuclear pore	GO_CC_FLAT	45	41	7	0.242146	emb,msk,Nup93-1,Nup62,Nup58,CG32164,CG32165,
FGoCC_pore complex	GO_CC_FLAT	48	41	7	0.242146	emb,msk,Nup93-1,Nup62,Nup58,CG32164,CG32165,
FC3783_cation transport	COMPLEAT	15	14	3	0.24857	ZnT63C,Sc2,Sec61alpha,
FGoBP_developmental cell growth	GO_BP_FLAT	30	14	3	0.24857	Sh,Dscam1,Nrg,
FGoBP_response to bacterium	GO_BP_FLAT	84	14	3	0.24857	PGRP-SC1b,PGRP-LB,PGRP-SC1a,
FGoCC_apical junction complex	GO_CC_FLAT	41	14	3	0.24857	Fas3,Nrg,CG45049,
PwBC_Actions of Nitric Oxide in the Heart	BioCarta	34	14	3	0.24857	nAChRalpha3,Pvr,slif,
FGoMF_cation channel activity	GO_MF_FLAT	117	107	16	0.249971	Sh,Shaw,Elk,nAChRalpha3,SK,ppk6,ppk29,pyx,Task6,Stim,ppk16,ppk10,CG43155,Hk,para,ppk18,
FC3935_cellular macromolecule metabolic process	COMPLEAT	67	21	4	0.260312	Cnx99A,stas,Sec61alpha,Kr-h2,
FC3391_protein import into nucleus	COMPLEAT	12	8	2	0.261953	Nup62,Nup58,
FC3765_metabolic process	COMPLEAT	15	8	2	0.261953	Sc2,Sec61alpha,
FC3837_SMAD protein import into nucleus	COMPLEAT	13	8	2	0.261953	Nup62,Nup58,
FC3929_SMAD protein import into nucleus	COMPLEAT	13	8	2	0.261953	Nup62,Nup58,
FC4256_intracellular protein transport	COMPLEAT	15	8	2	0.261953	Cnx99A,Sec61alpha,
FC4383_protein targeting	COMPLEAT	15	8	2	0.261953	emb,Sec61alpha,
FC4386_metabolic process	COMPLEAT	15	8	2	0.261953	Sc2,Sec61alpha,
FC4598_putative complex without known function	COMPLEAT	15	8	2	0.261953	ZnT63C,Sc2,
FC5370_protein N-linked glycosylation via asparagine	COMPLEAT	14	8	2	0.261953	Sc2,Sec61alpha,
FC5377_putative complex without known function	COMPLEAT	15	8	2	0.261953	CG5885,Sc2,
FC5394_metabolic process	COMPLEAT	15	8	2	0.261953	Sc2,Sec61alpha,
FC5622_putative complex without known function	COMPLEAT	15	8	2	0.261953	Cnx99A,msk,
FC5888_intracellular protein transport	COMPLEAT	15	8	2	0.261953	Cnx99A,Sec61alpha,
FC6068_SRP-dependent cotranslational protein targeting to membrane	COMPLEAT	14	8	2	0.261953	Sc2,Sec61alpha,
FC6647_small GTPase mediated signal transduction	COMPLEAT	15	8	2	0.261953	CG4645,CG3652,
FC6682_metabolic process	COMPLEAT	15	8	2	0.261953	Sc2,Sec61alpha,
FGoBP_citrate transport	GO_BP_FLAT	8	8	2	0.261953	CG33934,Indy-2,
FGoBP_compound eye cone cell differentiation	GO_BP_FLAT	15	8	2	0.261953	lz,msk,
FGoBP_protein folding	GO_BP_FLAT	117	8	2	0.261953	Cnx99A,CG1924,
FGoBP_R7 cell differentiation	GO_BP_FLAT	30	8	2	0.261953	Lar,sina,
FGoBP_synaptic vesicle docking during exocytosis	GO_BP_FLAT	22	8	2	0.261953	Syx5,Syx17,
FGoBP_tricarboxylic acid transport	GO_BP_FLAT	8	8	2	0.261953	CG33934,Indy-2,
FGoCC_proton-transporting ATP synthase complex	GO_CC_FLAT	30	8	2	0.261953	Vha16-3,Vha16-1,
FGoCC_ribonucleoprotein complex	GO_CC_FLAT	387	8	2	0.261953	CG5885,CG43795,
FGoCC_vesicle coat	GO_CC_FLAT	18	8	2	0.261953	CHOp24,Sec24CD,
FGoMF_citrate transmembrane transporter activity	GO_MF_FLAT	8	8	2	0.261953	CG33934,Indy-2,
FGoMF_stearoyl-CoA 9-desaturase activity	GO_MF_FLAT	8	8	2	0.261953	CG15531,CG9743,
FGoMF_unfolded protein binding	GO_MF_FLAT	75	8	2	0.261953	Cnx99A,CG1924,
FGoMF_Wnt-protein binding	GO_MF_FLAT	10	8	2	0.261953	dnt,fz3,
miRTar_miR-278	microRNA_target	35	8	2	0.261953	PGRP-SC2,PGRP-LD,
PwRT_Platelet Aggregation (Plug Formation)	Reactome	58	8	2	0.261953	Toll-6,Dop1R2,
PwRT_Platelet calcium homeostasis	Reactome	8	8	2	0.261953	Calx,Stim,
FGoBP_detection of light stimulus	GO_BP_FLAT	51	28	5	0.26397	Rh2,Rh4,Sh,Calx,Rh5,
PwRT_ABCA transporters in lipid homeostasis	Reactome	29	28	5	0.26397	CG1801,CG11147,CG9990,CG2316,CG34120,
FGoBP_response to light stimulus	GO_BP_FLAT	100	35	6	0.263988	hay,Rh2,Rh4,Sh,Calx,Rh5,
TFTar_CtBP	TF_target	814	131	19	0.268196	CHOp24,rho-4,CG1801,Pvr,CG8860,CG13330,Nup62,MFS15,ppk6,CG9459,CG9458,CG5342,CG7218,CG17119,Gr64b,ClC-a,ppk16,mgl,CG43693,
FGoBP_phosphorylation	GO_BP_FLAT	428	116	17	0.268738	Vha55,Vha36-1,dnt,VhaSFD,VhaPPA1-1,VhaAC39-1,Vha16-3,Pvr,Vha16-5,Vha100-5,CG5421,Vha68-3,Vha36-3,Vha44,Vha16-1,Vha68-2,Vha68-1,
miRTar_miR-8	microRNA_target	321	79	12	0.272483	Lar,Vha55,VhaAC39-1,stas,Tsp42Eq,CG7888,PGRP-LB,CG31547,Ndae1,Vha44,Vha68-2,para,
FGoBP_cell morphogenesis	GO_BP_FLAT	440	94	14	0.274531	Lar,Fas3,robo2,Sh,dnt,msk,fz3,Dscam1,unc-5,NijA,Arc42,robo3,Nrg,CG45049,
FGoBP_protein localization in organelle	GO_BP_FLAT	92	43	7	0.282537	emb,msk,CG1724,CG8860,CG32164,CG32165,Sec61alpha,
FGoMF_voltage-gated channel activity	GO_MF_FLAT	51	43	7	0.282537	Sh,Shaw,Elk,ClC-a,CG43155,Hk,para,
FGoMF_voltage-gated ion channel activity	GO_MF_FLAT	51	43	7	0.282537	Sh,Shaw,Elk,ClC-a,CG43155,Hk,para,
FGoCC_apicolateral plasma membrane	GO_CC_FLAT	45	15	3	0.284267	Fas3,Nrg,CG45049,
miRTar_miR-274	microRNA_target	92	15	3	0.284267	CG11147,slif,mgl,
FC3902_cellular macromolecule metabolic process	COMPLEAT	138	36	6	0.286505	Cnx99A,stas,ZnT63C,Sc2,Sec61alpha,Kr-h2,
FGoMF_inorganic anion transmembrane transporter activity	GO_MF_FLAT	38	36	6	0.286505	CG5002,MFS15,CG6125,MFS9,CG9702,Ndae1,
miRTar_miR-87	microRNA_target	136	36	6	0.286505	unc-5,Tsp86D,Task6,robo3,Hk,Trpm,
FGoMF_voltage-gated potassium channel activity	GO_MF_FLAT	29	29	5	0.289275	Sh,Shaw,Elk,CG43155,Hk,
FC2576_protein localization	COMPLEAT	38	22	4	0.289597	emb,ZnT63C,Sc2,Sec61alpha,
FGoBP_organic anion transport	GO_BP_FLAT	23	22	4	0.289597	CG7514,CG33934,Ndae1,Indy-2,
FGoBP_RNA localization	GO_BP_FLAT	125	22	4	0.289597	emb,VhaSFD,Nup58,Vha16-1,
PwRT_Glucose transport	Reactome	40	22	4	0.289597	Nup93-1,sut3,Nup62,Nup58,
miRTar_miR-210.1	microRNA_target	157	44	7	0.303333	lz,Vha55,VAChT,nAChRalpha3,Tsp96F,CG13384,Dscam1,
TFTar_pho	TF_target	1795	242	33	0.306279	robo2,lz,smo,Vha55,Rh5,ScpX,msk,fz3,Nup93-1,CG17841,VhaPPA1-1,Tsp42Ee,CHOp24,CG4615,rho-4,stas,pyx,ZnT63C,Syx17,CG8596,Pop2,CG3961,CG7218,Spase22-23,Tsp3A,CG32164,CG32165,Pmi,Tango5,CG34231,CG12163,Vha16-1,Flo2,
miRTar_miR-79	microRNA_target	215	59	9	0.308834	nAChRalpha3,fz3,Pvr,Dscam1,CG1358,S2P,CG3961,CG32547,CG43066,
FGoBP_response to radiation	GO_BP_FLAT	113	37	6	0.309418	hay,Rh2,Rh4,Sh,Calx,Rh5,
TFTar_Nelf-E	TF_target	349	74	11	0.310501	Vha55,NtR,unc-5,ZnT63C,CG8596,CG17119,Spase22-23,Best1,CG34231,mgl,CG3638,
FC3030_transport	COMPLEAT	10	9	2	0.310925	CHOp24,loj,
FC3146_protein N-linked glycosylation via asparagine	COMPLEAT	14	9	2	0.310925	Sc2,Sec61alpha,
FC3313_intracellular transport	COMPLEAT	15	9	2	0.310925	Syx5,Syx17,
FC3379_SRP-dependent cotranslational protein targeting to membrane	COMPLEAT	15	9	2	0.310925	msk,Sec61alpha,
FC3416_carbohydrate metabolic process	COMPLEAT	15	9	2	0.310925	Cnx99A,msk,
FC3549_protein glycosylation	COMPLEAT	15	9	2	0.310925	Sc2,Sec61alpha,
FC4057_neurotransmitter secretion	COMPLEAT	15	9	2	0.310925	Syx5,Syx17,
FC4172_protein N-linked glycosylation via asparagine	COMPLEAT	15	9	2	0.310925	Sc2,Sec61alpha,
FC4356_cellular protein localization	COMPLEAT	15	9	2	0.310925	Cnx99A,Sec61alpha,
FC4452_secretion by cell	COMPLEAT	15	9	2	0.310925	Syx5,Syx17,
FC4909_intracellular transport	COMPLEAT	15	9	2	0.310925	emb,msk,
FC5816_intracellular transport	COMPLEAT	15	9	2	0.310925	Syx5,Syx17,
FC6044_protein N-linked glycosylation via asparagine	COMPLEAT	15	9	2	0.310925	Sc2,Sec61alpha,
FC6052_protein N-linked glycosylation via asparagine	COMPLEAT	15	9	2	0.310925	Sc2,Sec61alpha,
FC6429_intracellular protein transport	COMPLEAT	15	9	2	0.310925	Cnx99A,Sec61alpha,
FC6519_protein N-linked glycosylation via asparagine	COMPLEAT	14	9	2	0.310925	CG8654,Sec61alpha,
FC965_ATP hydrolysis coupled proton transport	COMPLEAT	12	9	2	0.310925	VhaAC39-1,Vha100-5,
FGoBP_lysosome organization	GO_BP_FLAT	29	9	2	0.310925	or,Sec61alpha,
FGoBP_regulation of adenylate cyclase activity	GO_BP_FLAT	12	9	2	0.310925	Ac76E,Dop1R2,
FGoBP_regulation of cAMP biosynthetic process	GO_BP_FLAT	12	9	2	0.310925	Ac76E,Dop1R2,
FGoBP_regulation of cAMP metabolic process	GO_BP_FLAT	12	9	2	0.310925	Ac76E,Dop1R2,
FGoBP_regulation of cyclase activity	GO_BP_FLAT	12	9	2	0.310925	Ac76E,Dop1R2,
FGoBP_regulation of cyclic nucleotide biosynthetic process	GO_BP_FLAT	12	9	2	0.310925	Ac76E,Dop1R2,
FGoBP_regulation of cyclic nucleotide metabolic process	GO_BP_FLAT	12	9	2	0.310925	Ac76E,Dop1R2,
FGoBP_regulation of lyase activity	GO_BP_FLAT	13	9	2	0.310925	Ac76E,Dop1R2,
FGoBP_regulation of nucleotide biosynthetic process	GO_BP_FLAT	12	9	2	0.310925	Ac76E,Dop1R2,
FGoBP_regulation of nucleotide metabolic process	GO_BP_FLAT	14	9	2	0.310925	Ac76E,Dop1R2,
FGoMF_SNAP receptor activity	GO_MF_FLAT	17	9	2	0.310925	Syx5,Syx17,
FGoMF_tricarboxylic acid transmembrane transporter activity	GO_MF_FLAT	9	9	2	0.310925	CG33934,Indy-2,
miRTar_miR-969	microRNA_target	27	9	2	0.310925	PGRP-SC2,CG33282,
PwNP_EGFR and PVR RTK SIGNALING PATHWAY	DRSC	39	9	2	0.310925	msk,Pvr,
PwRT_Norepinephrine Neurotransmitter Release Cycle	Reactome	14	9	2	0.310925	CG8654,Vmat,
PwRT_Tandem pore domain potassium channels	Reactome	9	9	2	0.310925	Task6,CG43155,
FGoBP_detection of abiotic stimulus	GO_BP_FLAT	56	30	5	0.314993	Rh2,Rh4,Sh,Calx,Rh5,
FGoBP_protein targeting	GO_BP_FLAT	110	52	8	0.316491	emb,CG5885,msk,CG1724,CG8860,CG32164,CG32165,Sec61alpha,
FGoBP_cellular chemical homeostasis	GO_BP_FLAT	51	23	4	0.319305	Sh,Vha68-2,Nrg,Vha68-1,
FGoBP_cellular ion homeostasis	GO_BP_FLAT	44	23	4	0.319305	Sh,Vha68-2,Nrg,Vha68-1,
FGoMF_structural molecule activity	GO_MF_FLAT	463	23	4	0.319305	Scgdelta,Nup62,Flo2,CG43795,
FGoBP_cell growth	GO_BP_FLAT	47	16	3	0.320351	Sh,Dscam1,Nrg,
FGoBP_reproductive behavior	GO_BP_FLAT	87	16	3	0.320351	Sh,loj,Nrg,
miRTar_miR-958	microRNA_target	112	16	3	0.320351	Lar,Tsp42Ee,mgl,
PwKE_01040 Biosynthesis of unsaturated fatty acids [PATH: dme01040 ]	KEGG	16	16	3	0.320351	Sc2,CG15531,CG9743,
PwRT_Na+/Cl- dependent neurotransmitter transporters	Reactome	16	16	3	0.320351	CG8654,Vmat,CG43066,
TFTar_su(Hw)	TF_target	954	213	29	0.325596	Xpac,Ac76E,Calx,VAChT,Cnx99A,sut3,SK,CG4615,Inx5,CG1724,nrv3,Tsp42Eq,Tsp42Er,PGRP-SC1b,CG13160,CG8596,Osi2,Task6,CG4462,MFS9,Gr28a,CG33282,CG33639,Ir10a,CG43066,Vha44,Hk,Trpm,Dop1R2,
FGoMF_odorant binding	GO_MF_FLAT	124	60	9	0.327128	Or22b,Or30a,Or59b,Or59c,Or63a,Or85a,Or65c,Or19a,Or19b,
FGoMF_olfactory receptor activity	GO_MF_FLAT	60	60	9	0.327128	Or22b,Or30a,Or59b,Or59c,Or63a,Or85a,Or65c,Or19a,Or19b,
FGoMF_zinc ion binding	GO_MF_FLAT	1031	60	9	0.327128	sina,Xpac,CG17075,LManIII,PGRP-SC1b,PGRP-LB,PGRP-SC2,PGRP-SC1a,Sec24CD,
FC1019_ITGA6-ITGB4-CD9 complex	COMPLEAT	3	3	1	0.329006	Tsp96F,
FC1152_signal peptidase complex	COMPLEAT	4	3	1	0.329006	Spase22-23,
FC1401_ITGA2b-ITGB3-CD9-GP1b-CD47 complex	COMPLEAT	4	3	1	0.329006	Tsp96F,
FC1644_putative complex without known function	COMPLEAT	4	3	1	0.329006	CG5885,
FC1725_ITGA4-ITGB1-CD53 complex	COMPLEAT	3	3	1	0.329006	Tsp5D,
FC1753_Ryk-Wny1 complex	COMPLEAT	4	3	1	0.329006	dnt,
FC1893_Fatty acid biosynthesis, elongation, mitochondria	COMPLEAT	6	3	1	0.329006	CG10131,
FC1899_Translocon-associated protein (TRAP) complex	COMPLEAT	4	3	1	0.329006	CG5885,
FC1946_ITGA2b-ITGB3-CD9 complex	COMPLEAT	3	3	1	0.329006	Tsp96F,
FC203_protein import into nucleus	COMPLEAT	4	3	1	0.329006	Nup62,
FC2128_Ryk-Dvl1 complex	COMPLEAT	4	3	1	0.329006	dnt,
FC2604_Dystrophin-sarcoglycan-syntrophin complex, skeletal muscle	COMPLEAT	6	3	1	0.329006	Scgdelta,
FC263_protein metabolic process	COMPLEAT	6	3	1	0.329006	CG17134,
FC283_signal peptidase complex	COMPLEAT	3	3	1	0.329006	Spase22-23,
FC2840_ITGA4-ITGB1-CD81 complex	COMPLEAT	3	3	1	0.329006	Tsp96F,
FC2879_ESCRT-III complex	COMPLEAT	7	3	1	0.329006	CHMP2B,
FC3191_protein import into nucleus	COMPLEAT	6	3	1	0.329006	Nup62,
FC3502_synaptic transmission	COMPLEAT	5	3	1	0.329006	Sh,
FC3507_putative complex without known function	COMPLEAT	6	3	1	0.329006	Kr-h2,
FC3514_mitotic spindle organization	COMPLEAT	11	3	1	0.329006	Rbcn-3A,
FC3560_intracellular pH reduction	COMPLEAT	6	3	1	0.329006	VhaAC39-1,
FC3800_protein transport	COMPLEAT	12	3	1	0.329006	CHMP2B,
FC4211_putative complex without known function	COMPLEAT	9	3	1	0.329006	Vha55,
FC4224_putative complex without known function	COMPLEAT	4	3	1	0.329006	sina,
FC4250_asymmetric neuroblast division	COMPLEAT	13	3	1	0.329006	Vha55,
FC4428_ATP hydrolysis coupled proton transport	COMPLEAT	11	3	1	0.329006	Vha55,
FC4467_cellular cation homeostasis	COMPLEAT	9	3	1	0.329006	Rbcn-3A,
FC4671_intracellular pH reduction	COMPLEAT	7	3	1	0.329006	VhaAC39-1,
FC4678_protein transport	COMPLEAT	12	3	1	0.329006	CHMP2B,
FC4732_protein import into nucleus	COMPLEAT	4	3	1	0.329006	Nup62,
FC4744_protein transport	COMPLEAT	12	3	1	0.329006	CHMP2B,
FC4790_homeostatic process	COMPLEAT	4	3	1	0.329006	Nup93-1,
FC4837_protein import into nucleus	COMPLEAT	6	3	1	0.329006	Nup62,
FC4846_protein transport	COMPLEAT	10	3	1	0.329006	CHMP2B,
FC5048_putative complex without known function	COMPLEAT	9	3	1	0.329006	CG11961,
FC5216_transmembrane transport	COMPLEAT	5	3	1	0.329006	CG8654,
FC5301_endosome to lysosome transport	COMPLEAT	11	3	1	0.329006	Syx17,
FC543_putative complex without known function	COMPLEAT	17	3	1	0.329006	CG8654,
FC5737_protein import into nucleus	COMPLEAT	5	3	1	0.329006	Nup62,
FC575_ITGB6-FYN-FN1 complex	COMPLEAT	6	3	1	0.329006	Dscam1,
FC5872_mitotic spindle organization	COMPLEAT	12	3	1	0.329006	Tango5,
FC5983_ATP hydrolysis coupled proton transport	COMPLEAT	13	3	1	0.329006	Vha55,
FC6005_intracellular protein transport	COMPLEAT	10	3	1	0.329006	Syx5,
FC6022_transmembrane transport	COMPLEAT	6	3	1	0.329006	CG8654,
FC617_Leucine degradation, leucine => acetoacetate + acetyl-CoA	COMPLEAT	11	3	1	0.329006	CG6638,
FC6185_protein transport	COMPLEAT	12	3	1	0.329006	CHMP2B,
FC6288_putative complex without known function	COMPLEAT	12	3	1	0.329006	Vha55,
FC6460_putative complex without known function	COMPLEAT	6	3	1	0.329006	Kr-h2,
FC756_Agap11-AP3 complex	COMPLEAT	4	3	1	0.329006	or,
FC916_sarcoglycan complex	COMPLEAT	3	3	1	0.329006	Scgdelta,
FC99_Nup82 nuclear pore subcomplex	COMPLEAT	3	3	1	0.329006	Nup58,
FGoBP_axon ensheathment	GO_BP_FLAT	5	3	1	0.329006	Nrg,
FGoBP_axon extension involved in axon guidance	GO_BP_FLAT	4	3	1	0.329006	Dscam1,
FGoBP_behavioral response to nutrient	GO_BP_FLAT	6	3	1	0.329006	Sh,
FGoBP_Bolwig's organ development	GO_BP_FLAT	14	3	1	0.329006	smo,
FGoBP_Bolwig's organ morphogenesis	GO_BP_FLAT	14	3	1	0.329006	smo,
FGoBP_cardiac cell differentiation	GO_BP_FLAT	19	3	1	0.329006	robo2,
FGoBP_cardioblast differentiation	GO_BP_FLAT	13	3	1	0.329006	robo2,
FGoBP_cellular response to UV	GO_BP_FLAT	5	3	1	0.329006	Rh4,
FGoBP_centrosome cycle	GO_BP_FLAT	36	3	1	0.329006	emb,
FGoBP_centrosome organization	GO_BP_FLAT	43	3	1	0.329006	emb,
FGoBP_circadian sleep/wake cycle process	GO_BP_FLAT	13	3	1	0.329006	Sh,
FGoBP_crystal cell differentiation	GO_BP_FLAT	7	3	1	0.329006	lz,
FGoBP_cytoskeletal anchoring at plasma membrane	GO_BP_FLAT	18	3	1	0.329006	Scgdelta,
FGoBP_detection of UV	GO_BP_FLAT	5	3	1	0.329006	Rh4,
FGoBP_dopamine receptor signaling pathway	GO_BP_FLAT	3	3	1	0.329006	Dop1R2,
FGoBP_ensheathment of neurons	GO_BP_FLAT	5	3	1	0.329006	Nrg,
FGoBP_larval lymph gland hemocyte differentiation	GO_BP_FLAT	8	3	1	0.329006	lz,
FGoBP_larval lymph gland hemopoiesis	GO_BP_FLAT	9	3	1	0.329006	lz,
FGoBP_lymph gland crystal cell differentiation	GO_BP_FLAT	3	3	1	0.329006	lz,
FGoBP_mannose metabolic process	GO_BP_FLAT	10	3	1	0.329006	LManIII,
FGoBP_microtubule organizing center organization	GO_BP_FLAT	47	3	1	0.329006	emb,
FGoBP_mRNA metabolic process	GO_BP_FLAT	224	3	1	0.329006	Pop2,
FGoBP_mRNA processing	GO_BP_FLAT	199	3	1	0.329006	Pop2,
FGoBP_ncRNA metabolic process	GO_BP_FLAT	138	3	1	0.329006	CG4341,
FGoBP_negative regulation of cell cycle	GO_BP_FLAT	25	3	1	0.329006	smo,
FGoBP_peptide metabolic process	GO_BP_FLAT	11	3	1	0.329006	Spase22-23,
FGoBP_phototransduction, UV	GO_BP_FLAT	5	3	1	0.329006	Rh4,
FGoBP_positive regulation of gene expression	GO_BP_FLAT	117	3	1	0.329006	lz,
FGoBP_positive regulation of macromolecule biosynthetic process	GO_BP_FLAT	129	3	1	0.329006	lz,
FGoBP_positive regulation of nitrogen compound metabolic process	GO_BP_FLAT	121	3	1	0.329006	lz,
FGoBP_positive regulation of nucleobase, nucleoside, nucleotide and nucleic acid metabolic process	GO_BP_FLAT	121	3	1	0.329006	lz,
FGoBP_positive regulation of RNA metabolic process	GO_BP_FLAT	90	3	1	0.329006	lz,
FGoBP_positive regulation of transcription	GO_BP_FLAT	116	3	1	0.329006	lz,
FGoBP_positive regulation of transcription, DNA-dependent	GO_BP_FLAT	88	3	1	0.329006	lz,
FGoBP_post-embryonic hemopoiesis	GO_BP_FLAT	9	3	1	0.329006	lz,
FGoBP_proboscis extension reflex	GO_BP_FLAT	6	3	1	0.329006	Sh,
FGoBP_proteasomal protein catabolic process	GO_BP_FLAT	15	3	1	0.329006	sina,
FGoBP_protein export from nucleus	GO_BP_FLAT	5	3	1	0.329006	emb,
FGoBP_protein oligomerization	GO_BP_FLAT	9	3	1	0.329006	pyx,
FGoBP_reflex	GO_BP_FLAT	6	3	1	0.329006	Sh,
FGoBP_regulation of action potential in neuron	GO_BP_FLAT	5	3	1	0.329006	Nrg,
FGoBP_regulation of catabolic process	GO_BP_FLAT	20	3	1	0.329006	Sec61alpha,
FGoBP_regulation of cell-cell adhesion	GO_BP_FLAT	9	3	1	0.329006	robo2,
FGoBP_regulation of circadian sleep/wake cycle	GO_BP_FLAT	13	3	1	0.329006	Sh,
FGoBP_regulation of ion transmembrane transport	GO_BP_FLAT	4	3	1	0.329006	Stim,
FGoBP_regulation of ion transmembrane transporter activity	GO_BP_FLAT	4	3	1	0.329006	Stim,
FGoBP_regulation of ion transport	GO_BP_FLAT	6	3	1	0.329006	Stim,
FGoBP_regulation of lipid metabolic process	GO_BP_FLAT	9	3	1	0.329006	Vha44,
FGoBP_regulation of S phase of mitotic cell cycle	GO_BP_FLAT	13	3	1	0.329006	smo,
FGoBP_regulation of S phase	GO_BP_FLAT	14	3	1	0.329006	smo,
FGoBP_regulation of transmembrane transport	GO_BP_FLAT	4	3	1	0.329006	Stim,
FGoBP_regulation of transmembrane transporter activity	GO_BP_FLAT	4	3	1	0.329006	Stim,
FGoBP_regulation of transporter activity	GO_BP_FLAT	4	3	1	0.329006	Stim,
FGoBP_response to ether	GO_BP_FLAT	3	3	1	0.329006	Sh,
FGoBP_retinal ganglion cell axon guidance	GO_BP_FLAT	8	3	1	0.329006	Lar,
FGoBP_sensory organ boundary specification	GO_BP_FLAT	22	3	1	0.329006	lz,
FGoBP_sensory organ precursor cell fate determination	GO_BP_FLAT	19	3	1	0.329006	lz,
FGoBP_signal peptide processing	GO_BP_FLAT	4	3	1	0.329006	Spase22-23,
FGoBP_two-component signal transduction system (phosphorelay)	GO_BP_FLAT	4	3	1	0.329006	Elk,
FGoCC_contractile fiber part	GO_CC_FLAT	18	3	1	0.329006	Scgdelta,
FGoCC_COPI coated vesicle membrane	GO_CC_FLAT	9	3	1	0.329006	CHOp24,
FGoCC_COPI vesicle coat	GO_CC_FLAT	9	3	1	0.329006	CHOp24,
FGoCC_integral to synaptic vesicle membrane	GO_CC_FLAT	3	3	1	0.329006	Dop1R2,
FGoCC_membrane raft	GO_CC_FLAT	4	3	1	0.329006	Flo2,
FGoCC_myofibril	GO_CC_FLAT	16	3	1	0.329006	Scgdelta,
FGoCC_sarcoglycan complex	GO_CC_FLAT	3	3	1	0.329006	Scgdelta,
FGoCC_signal peptidase complex	GO_CC_FLAT	4	3	1	0.329006	Spase22-23,
FGoCC_signal recognition particle	GO_CC_FLAT	10	3	1	0.329006	CG5885,
FGoCC_signal recognition particle, endoplasmic reticulum targeting	GO_CC_FLAT	10	3	1	0.329006	CG5885,
FGoCC_ubiquitin ligase complex	GO_CC_FLAT	41	3	1	0.329006	sina,
FGoMF_adrenoceptor activity	GO_MF_FLAT	3	3	1	0.329006	Dop1R2,
FGoMF_alpha-mannosidase activity	GO_MF_FLAT	9	3	1	0.329006	LManIII,
FGoMF_DNA helicase activity	GO_MF_FLAT	40	3	1	0.329006	hay,
FGoMF_enzyme inhibitor activity	GO_MF_FLAT	106	3	1	0.329006	CG12163,
FGoMF_fatty-acid ligase activity	GO_MF_FLAT	8	3	1	0.329006	CG3961,
FGoMF_hormone activity	GO_MF_FLAT	53	3	1	0.329006	Acp95EF,
FGoMF_intracellular ligand-gated calcium channel activity	GO_MF_FLAT	3	3	1	0.329006	Stim,
FGoMF_ligase activity, forming carbon-sulfur bonds	GO_MF_FLAT	22	3	1	0.329006	CG3961,
FGoMF_long-chain-fatty-acid-CoA ligase activity	GO_MF_FLAT	8	3	1	0.329006	CG3961,
FGoMF_malate transmembrane transporter activity	GO_MF_FLAT	4	3	1	0.329006	CG7514,
FGoMF_nuclear export signal receptor activity	GO_MF_FLAT	3	3	1	0.329006	emb,
FGoMF_oxoglutarate:malate antiporter activity	GO_MF_FLAT	4	3	1	0.329006	CG7514,
FGoMF_sodium:potassium:chloride symporter activity	GO_MF_FLAT	3	3	1	0.329006	CG31547,
FGoMF_voltage-gated anion channel activity	GO_MF_FLAT	10	3	1	0.329006	ClC-a,
FGoMF_voltage-gated chloride channel activity	GO_MF_FLAT	3	3	1	0.329006	ClC-a,
FGoMF_voltage-gated sodium channel activity	GO_MF_FLAT	3	3	1	0.329006	para,
miRTar_miR-974	microRNA_target	15	3	1	0.329006	Sec61alpha,
PwBC_Regulation of Spermatogenesis by CREM	BioCarta	11	3	1	0.329006	emb,
PwBC_Sonic Hedgehog (Shh)	BioCarta	14	3	1	0.329006	smo,
PwBC_Vitamin C in the Brain	BioCarta	7	3	1	0.329006	sut3,
PwKE_00650 Butanoate metabolism [PATH: dme00650 ]	KEGG	20	3	1	0.329006	Arc42,
PwRT_Beta oxidation of lauroyl-CoA to decanoyl-CoA-CoA	Reactome	4	3	1	0.329006	CG10131,
PwRT_Cation-coupled Chloride cotransporters	Reactome	3	3	1	0.329006	CG31547,
PwRT_Dual incision reaction in TC-NER	Reactome	30	3	1	0.329006	hay,
PwRT_Fertilization	Reactome	31	3	1	0.329006	Tsp96F,
PwRT_Formation of transcription-coupled NER (TC-NER) repair complex	Reactome	30	3	1	0.329006	hay,
PwRT_Nectin/Necl trans heterodimerization	Reactome	27	3	1	0.329006	Fas3,
PwRT_Neurofascin interactions	Reactome	8	3	1	0.329006	Nrg,
PwRT_Pre-NOTCH Processing in the Endoplasmic Reticulum	Reactome	5	3	1	0.329006	O-fut1,
PwRT_Reproduction	Reactome	31	3	1	0.329006	Tsp96F,
PwRT_Retinoid cycle disease events	Reactome	8	3	1	0.329006	Rh2,
PwRT_RNA Polymerase I Promoter Clearance	Reactome	112	3	1	0.329006	hay,
PwRT_RNA Polymerase I Transcription	Reactome	117	3	1	0.329006	hay,
PwRT_Tandem of pore domain in a weak inwardly rectifying K+ channels (TWIK)	Reactome	3	3	1	0.329006	CG43155,
PwRT_The retinoid cycle in cones (daylight vision)	Reactome	10	3	1	0.329006	Rh2,
PwRT_Transcription-coupled NER (TC-NER)	Reactome	46	3	1	0.329006	hay,
FGoBP_nuclear transport	GO_BP_FLAT	72	31	5	0.340993	emb,msk,Nup58,CG32164,CG32165,
FGoBP_nucleocytoplasmic transport	GO_BP_FLAT	72	31	5	0.340993	emb,msk,Nup58,CG32164,CG32165,
miRTar_miR-9	microRNA_target	192	46	7	0.345764	VAChT,Tsp96F,CG4341,CG4615,vsg,CG43693,Vha68-1,
FGoBP_phototransduction	GO_BP_FLAT	45	24	4	0.349236	Rh2,Rh4,Calx,Rh5,
FGoCC_integral to plasma membrane	GO_CC_FLAT	202	200	27	0.351694	Sh,Shaw,Elk,nAChRalpha3,Sr-CII,dnt,GluRIID,CG13793,CG13794,CG13795,nrv3,Dscam1,PGRP-SC1b,CG3829,PGRP-LB,CG3397,PGRP-SC2,PGRP-SC1a,Pmi,CG33296,CG33934,PGRP-LD,Indy-2,CG43066,Hk,para,Dop1R2,
FGoCC_intrinsic to plasma membrane	GO_CC_FLAT	205	200	27	0.351694	Sh,Shaw,Elk,nAChRalpha3,Sr-CII,dnt,GluRIID,CG13793,CG13794,CG13795,nrv3,Dscam1,PGRP-SC1b,CG3829,PGRP-LB,CG3397,PGRP-SC2,PGRP-SC1a,Pmi,CG33296,CG33934,PGRP-LD,Indy-2,CG43066,Hk,para,Dop1R2,
FGoBP_aging	GO_BP_FLAT	95	39	6	0.35605	VhaSFD,mthl3,mthl4,mthl8,CG33934,Indy-2,
FGoBP_determination of adult life span	GO_BP_FLAT	95	39	6	0.35605	VhaSFD,mthl3,mthl4,mthl8,CG33934,Indy-2,
FGoBP_multicellular organismal aging	GO_BP_FLAT	95	39	6	0.35605	VhaSFD,mthl3,mthl4,mthl8,CG33934,Indy-2,
FGoBP_adult locomotory behavior	GO_BP_FLAT	85	17	3	0.356476	hay,Sh,Hk,
FGoBP_cell recognition	GO_BP_FLAT	50	17	3	0.356476	Fas3,Dscam1,robo3,
FGoBP_neuron recognition	GO_BP_FLAT	49	17	3	0.356476	Fas3,Dscam1,robo3,
FGoCC_coated membrane	GO_CC_FLAT	31	17	3	0.356476	or,CHOp24,Sec24CD,
FGoCC_membrane coat	GO_CC_FLAT	31	17	3	0.356476	or,CHOp24,Sec24CD,
FGoMF_anion channel activity	GO_MF_FLAT	26	17	3	0.356476	Best1,ClC-a,CG3638,
FGoMF_chloride channel activity	GO_MF_FLAT	18	17	3	0.356476	Best1,ClC-a,CG3638,
PwRT_Metabolism of non-coding RNA	Reactome	52	17	3	0.356476	Nup93-1,Nup62,Nup58,
PwRT_Regulation of Glucokinase by Glucokinase Regulatory Protein	Reactome	35	17	3	0.356476	Nup93-1,Nup62,Nup58,
PwRT_snRNP Assembly	Reactome	52	17	3	0.356476	Nup93-1,Nup62,Nup58,
PwRT_Transport of Mature mRNA derived from an Intron-Containing Transcript	Reactome	67	17	3	0.356476	Nup93-1,Nup62,Nup58,
PwRT_Transport of Mature mRNA Derived from an Intronless Transcript	Reactome	48	17	3	0.356476	Nup93-1,Nup62,Nup58,
PwRT_Transport of Mature mRNAs Derived from Intronless Transcripts	Reactome	49	17	3	0.356476	Nup93-1,Nup62,Nup58,
PwRT_Transport of Mature Transcript to Cytoplasm	Reactome	71	17	3	0.356476	Nup93-1,Nup62,Nup58,
PwRT_Transport of the SLBP Dependant Mature mRNA	Reactome	46	17	3	0.356476	Nup93-1,Nup62,Nup58,
PwRT_Transport of the SLBP independent Mature mRNA	Reactome	45	17	3	0.356476	Nup93-1,Nup62,Nup58,
FC3177_protein glycosylation	COMPLEAT	15	10	2	0.359183	Sc2,Sec61alpha,
FC3518_very long-chain fatty acid metabolic process	COMPLEAT	15	10	2	0.359183	Sc2,Sec61alpha,
FC3606_cellular lipid metabolic process	COMPLEAT	15	10	2	0.359183	Sc2,Sec61alpha,
FC3671_protein N-linked glycosylation via asparagine	COMPLEAT	15	10	2	0.359183	ZnT63C,Sc2,
FC3761_protein N-linked glycosylation via asparagine	COMPLEAT	15	10	2	0.359183	Sc2,Sec61alpha,
FC3840_protein localization	COMPLEAT	15	10	2	0.359183	CG5885,Sc2,
FC3877_very long-chain fatty acid metabolic process	COMPLEAT	15	10	2	0.359183	Sc2,Sec61alpha,
FC3922_protein N-linked glycosylation via asparagine	COMPLEAT	15	10	2	0.359183	fu12,Sec61alpha,
FC3990_very long-chain fatty acid metabolic process	COMPLEAT	15	10	2	0.359183	Sc2,Sec61alpha,
FC4170_cellular biosynthetic process	COMPLEAT	15	10	2	0.359183	Sc2,Sec61alpha,
FC4196_very long-chain fatty acid metabolic process	COMPLEAT	15	10	2	0.359183	Sc2,Sec61alpha,
FC4716_protein glycosylation	COMPLEAT	15	10	2	0.359183	Sc2,Sec61alpha,
FC4902_protein N-linked glycosylation via asparagine	COMPLEAT	15	10	2	0.359183	Sc2,Sec61alpha,
FC4907_dorsal closure	COMPLEAT	15	10	2	0.359183	Sc2,Sec61alpha,
FC5043_protein N-linked glycosylation via asparagine	COMPLEAT	15	10	2	0.359183	CG8654,Sec61alpha,
FC5350_protein localization in endoplasmic reticulum	COMPLEAT	15	10	2	0.359183	Sc2,Sec61alpha,
FC5470_SRP-dependent cotranslational protein targeting to membrane, translocation	COMPLEAT	14	10	2	0.359183	Sc2,Sec61alpha,
FC5542_very long-chain fatty acid metabolic process	COMPLEAT	15	10	2	0.359183	Sc2,Sec61alpha,
FC6137_cellular carbohydrate metabolic process	COMPLEAT	15	10	2	0.359183	Sc2,Sec61alpha,
FC6206_protein glycosylation	COMPLEAT	15	10	2	0.359183	Sc2,Sec61alpha,
FC6356_very long-chain fatty acid metabolic process	COMPLEAT	15	10	2	0.359183	Sc2,Sec61alpha,
FC6499_protein N-linked glycosylation via asparagine	COMPLEAT	15	10	2	0.359183	Sc2,Sec61alpha,
FC6529_protein N-linked glycosylation via asparagine	COMPLEAT	15	10	2	0.359183	Sc2,Sec61alpha,
FGoBP_DNA repair	GO_BP_FLAT	102	10	2	0.359183	hay,Xpac,
FGoBP_eye-antennal disc development	GO_BP_FLAT	62	10	2	0.359183	lz,smo,
FGoBP_flight behavior	GO_BP_FLAT	49	10	2	0.359183	Sh,Hk,
FGoBP_G-protein signaling, coupled to cAMP nucleotide second messenger	GO_BP_FLAT	10	10	2	0.359183	Ac76E,Dop1R2,
FGoBP_G-protein signaling, coupled to cyclic nucleotide second messenger	GO_BP_FLAT	10	10	2	0.359183	Ac76E,Dop1R2,
FGoBP_motor axon guidance	GO_BP_FLAT	22	10	2	0.359183	Lar,unc-5,
FGoBP_mRNA transport	GO_BP_FLAT	32	10	2	0.359183	emb,Nup58,
FGoBP_protein maturation by peptide bond cleavage	GO_BP_FLAT	21	10	2	0.359183	S2P,Spase22-23,
FGoBP_vacuole organization	GO_BP_FLAT	31	10	2	0.359183	or,Sec61alpha,
FGoCC_membrane fraction	GO_CC_FLAT	105	10	2	0.359183	Mgstl,Spase22-23,
FGoCC_nucleoplasm part	GO_CC_FLAT	267	10	2	0.359183	hay,Arc42,
FGoMF_organic acid:sodium symporter activity	GO_MF_FLAT	10	10	2	0.359183	CG33934,Indy-2,
FGoMF_protein homodimerization activity	GO_MF_FLAT	47	10	2	0.359183	Syx5,Dscam1,
miRTar_miR-1003/1004	microRNA_target	44	10	2	0.359183	slif,Sec61alpha,
miRTar_miR-977	microRNA_target	44	10	2	0.359183	ClC-a,CG43795,
PwKE_00280 Valine, leucine and isoleucine degradation [PATH: dme00280 ]	KEGG	32	10	2	0.359183	CG6638,Arc42,
PwRT_Bile salt and organic anion SLC transporters	Reactome	10	10	2	0.359183	CG33934,Indy-2,
FGoBP_intracellular protein transport	GO_BP_FLAT	177	77	11	0.360088	or,Syx5,emb,CG5885,msk,CG1724,CG8860,CG32164,CG32165,Sec61alpha,Sec24CD,
PwRT_Metabolism of RNA	Reactome	308	32	5	0.367145	emb,Nup93-1,Nup62,Pop2,Nup58,
FGoBP_oxidation reduction	GO_BP_FLAT	625	78	11	0.376894	ScpX,CG15343,CG17928,CG10131,Sc2,CG6638,CG3397,Arc42,CG15531,CG9743,Hk,
FGoBP_nuclear import	GO_BP_FLAT	37	25	4	0.379201	emb,msk,CG32164,CG32165,
FGoBP_protein import into nucleus	GO_BP_FLAT	36	25	4	0.379201	emb,msk,CG32164,CG32165,
FGoBP_visual perception	GO_BP_FLAT	70	25	4	0.379201	Rh2,Rh4,sina,Rh5,
FGoCC_cell-cell junction	GO_CC_FLAT	56	25	4	0.379201	Fas3,Inx5,Nrg,CG45049,
FGoMF_voltage-gated cation channel activity	GO_MF_FLAT	41	40	6	0.379584	Sh,Shaw,Elk,CG43155,Hk,para,
miRTar_miR-316	microRNA_target	176	40	6	0.379584	sina,Calx,CG17841,CG13384,Tsp66A,Tsp86D,
FGoMF_transition metal ion binding	GO_MF_FLAT	1363	86	12	0.381847	sina,Xpac,CG17075,LManIII,CG17928,PGRP-SC1b,PGRP-LB,CG15531,CG9743,PGRP-SC2,PGRP-SC1a,Sec24CD,
FGoMF_metal ion transmembrane transporter activity	GO_MF_FLAT	149	133	18	0.388253	Sh,Shaw,Elk,nAChRalpha3,ZnT35C,SK,ppk6,ppk29,pyx,ZnT63C,Task6,Stim,ppk16,ppk10,CG43155,Hk,para,ppk18,
FGoCC_nuclear envelope	GO_CC_FLAT	87	48	7	0.38884	emb,msk,Nup93-1,Nup62,Nup58,CG32164,CG32165,
miRTar_miR-314	microRNA_target	79	18	3	0.392338	Tsp42Ee,CG14767,CG45049,
PwRT_Nuclear import of Rev protein	Reactome	36	18	3	0.392338	Nup93-1,Nup62,Nup58,
PwRT_Processing of Capped Intron-Containing Pre-mRNA	Reactome	157	18	3	0.392338	Nup93-1,Nup62,Nup58,
miRTar_miR-1017	microRNA_target	208	56	8	0.396056	nAChRalpha3,fu12,fz3,Dscam1,CG1358,CG3961,CG32547,CG43066,
FGoBP_phagocytosis	GO_BP_FLAT	197	41	6	0.403145	Syx5,CG4615,Dscam1,Nup62,Tsp3A,CG3638,
FC3142_protein glycosylation	COMPLEAT	15	11	2	0.406147	Sc2,Sec61alpha,
FC3234_protein glycosylation	COMPLEAT	15	11	2	0.406147	Sc2,Sec61alpha,
FC3632_SRP-dependent cotranslational protein targeting to membrane	COMPLEAT	15	11	2	0.406147	Sc2,Sec61alpha,
FC4223_cellular lipid metabolic process	COMPLEAT	15	11	2	0.406147	Sc2,Sec61alpha,
FC4796_very long-chain fatty acid metabolic process	COMPLEAT	15	11	2	0.406147	Sc2,Sec61alpha,
FC5150_very long-chain fatty acid metabolic process	COMPLEAT	14	11	2	0.406147	Sc2,Sec61alpha,
FC5253_very long-chain fatty acid metabolic process	COMPLEAT	14	11	2	0.406147	Sc2,Sec61alpha,
FC5293_protein glycosylation	COMPLEAT	15	11	2	0.406147	Sc2,Sec61alpha,
FC5486_very long-chain fatty acid metabolic process	COMPLEAT	15	11	2	0.406147	Sc2,Sec61alpha,
FC5683_protein glycosylation	COMPLEAT	15	11	2	0.406147	Sc2,Sec61alpha,
FC5952_protein N-linked glycosylation via asparagine	COMPLEAT	15	11	2	0.406147	Sc2,Sec61alpha,
FC6322_cellular lipid metabolic process	COMPLEAT	14	11	2	0.406147	Sc2,Sec61alpha,
FC6670_very long-chain fatty acid metabolic process	COMPLEAT	15	11	2	0.406147	Sc2,Sec61alpha,
FGoBP_cAMP-mediated signaling	GO_BP_FLAT	16	11	2	0.406147	Ac76E,Dop1R2,
FGoBP_DNA metabolic process	GO_BP_FLAT	223	11	2	0.406147	hay,Xpac,
FGoBP_hemopoiesis	GO_BP_FLAT	44	11	2	0.406147	lz,Pvr,
FGoBP_reproductive behavior in a multicellular organism	GO_BP_FLAT	68	11	2	0.406147	loj,Nrg,
FGoBP_response to inorganic substance	GO_BP_FLAT	30	11	2	0.406147	ZnT35C,Stim,
FGoBP_synapse organization	GO_BP_FLAT	42	11	2	0.406147	lbm,Nrg,
FGoCC_dendrite	GO_CC_FLAT	21	11	2	0.406147	Or22b,Dscam1,
FGoCC_integral to endoplasmic reticulum membrane	GO_CC_FLAT	12	11	2	0.406147	CG5885,CG8860,
FGoCC_nucleoplasm	GO_CC_FLAT	292	11	2	0.406147	hay,Arc42,
FGoMF_vitamin binding	GO_MF_FLAT	105	11	2	0.406147	Pmi,PGRP-LD,
miRTar_miR-31	microRNA_target	57	11	2	0.406147	CG4615,CG14767,
PwRT_Amine-derived hormones	Reactome	25	11	2	0.406147	salt,Smvt,
PwRT_ER-Phagosome pathway	Reactome	66	11	2	0.406147	CG8860,Sec61alpha,
PwRT_Pre-NOTCH Expression and Processing	Reactome	31	11	2	0.406147	CHOp24,O-fut1,
PwRT_Regulation of Cholesterol Biosynthesis by SREBP (SREBF)	Reactome	50	11	2	0.406147	S2P,Sec24CD,
PwRT_Thyroxine biosynthesis	Reactome	16	11	2	0.406147	salt,Smvt,
TFTar_en	TF_target	77	11	2	0.406147	Vmat,Vha44,
FGoBP_cellular homeostasis	GO_BP_FLAT	112	26	4	0.409027	Sh,Vha68-2,Nrg,Vha68-1,
FGoBP_protein localization in nucleus	GO_BP_FLAT	38	26	4	0.409027	emb,msk,CG32164,CG32165,
FGoBP_sensory perception of light stimulus	GO_BP_FLAT	71	26	4	0.409027	Rh2,Rh4,sina,Rh5,
FGoCC_integral to organelle membrane	GO_CC_FLAT	31	26	4	0.409027	CG5885,CG8860,O-fut1,Dop1R2,
FGoMF_solute:solute antiporter activity	GO_MF_FLAT	28	26	4	0.409027	Calx,VAChT,CG7514,Ndae1,
FGoBP_cellular protein localization	GO_BP_FLAT	182	80	11	0.410726	or,Syx5,emb,CG5885,msk,CG1724,CG8860,CG32164,CG32165,Sec61alpha,Sec24CD,
FC1230_mitochondrial inner membrane presequence translocase complex	COMPLEAT	11	4	1	0.412646	CG1724,
FC1237_Sarcoglycan-sarcospan complex SG-SPN	COMPLEAT	4	4	1	0.412646	Scgdelta,
FC1580_Ryk-Wny1-Fzd8 complex	COMPLEAT	5	4	1	0.412646	dnt,
FC1926_ITGA5-ITGB1-FN1-TGM2 complex	COMPLEAT	6	4	1	0.412646	Dscam1,
FC2095_ITGA5-ITGB1-FN-1-NOV complex	COMPLEAT	6	4	1	0.412646	Dscam1,
FC2164_ZO1-(beta)cadherin-(VE)cadherin-VEGFR2 complex	COMPLEAT	6	4	1	0.412646	Pvr,
FC2559_Sarcoglycan-sarcospan-syntrophin-dystrobrevin complex	COMPLEAT	6	4	1	0.412646	Scgdelta,
FC2590_HH-Core	COMPLEAT	11	4	1	0.412646	smo,
FC2600_AP3-BLOC1 complex	COMPLEAT	12	4	1	0.412646	or,
FC2771_ESCRT-III complex	COMPLEAT	9	4	1	0.412646	CHMP2B,
FC3099_small GTPase mediated signal transduction	COMPLEAT	13	4	1	0.412646	CG4645,
FC3294_intracellular pH reduction	COMPLEAT	7	4	1	0.412646	VhaAC39-1,
FC3354_putative complex without known function	COMPLEAT	15	4	1	0.412646	Cnx99A,
FC3813_protein transport	COMPLEAT	11	4	1	0.412646	CHMP2B,
FC3957_SMAD protein import into nucleus	COMPLEAT	6	4	1	0.412646	Nup62,
FC4069_imaginal disc-derived wing morphogenesis	COMPLEAT	7	4	1	0.412646	O-fut1,
FC4152_ATP hydrolysis coupled proton transport	COMPLEAT	7	4	1	0.412646	VhaAC39-1,
FC4366_protein transport	COMPLEAT	10	4	1	0.412646	CHMP2B,
FC4441_cellular protein metabolic process	COMPLEAT	15	4	1	0.412646	Cnx99A,
FC4701_proteolysis	COMPLEAT	15	4	1	0.412646	Cnx99A,
FC4734_regulation of ion transport	COMPLEAT	15	4	1	0.412646	Cnx99A,
FC509_TIM (TIMM17ab, TIMM23, TIMM44) complex, mitochondrial	COMPLEAT	7	4	1	0.412646	CG1724,
FC5138_centrosome duplication	COMPLEAT	5	4	1	0.412646	Cnx99A,
FC5924_protein transport	COMPLEAT	11	4	1	0.412646	CHMP2B,
FC5938_protein folding	COMPLEAT	15	4	1	0.412646	Cnx99A,
FC741_Parvulin-associated pre-rRNP complex	COMPLEAT	71	4	1	0.412646	Dscam1,
FC975_AP3 adapter complex	COMPLEAT	4	4	1	0.412646	or,
FGoBP_actomyosin structure organization	GO_BP_FLAT	38	4	1	0.412646	Scgdelta,
FGoBP_antennal development	GO_BP_FLAT	23	4	1	0.412646	lz,
FGoBP_chemotaxis	GO_BP_FLAT	12	4	1	0.412646	Fas3,
FGoBP_circadian sleep/wake cycle	GO_BP_FLAT	14	4	1	0.412646	Sh,
FGoBP_cofactor transport	GO_BP_FLAT	5	4	1	0.412646	ABCB7,
FGoBP_compound eye pigmentation	GO_BP_FLAT	12	4	1	0.412646	or,
FGoBP_establishment of endothelial blood-brain barrier	GO_BP_FLAT	11	4	1	0.412646	CG45049,
FGoBP_female mating behavior	GO_BP_FLAT	15	4	1	0.412646	Nrg,
FGoBP_Golgi organization	GO_BP_FLAT	21	4	1	0.412646	Tango5,
FGoBP_hemocyte proliferation	GO_BP_FLAT	10	4	1	0.412646	Pvr,
FGoBP_mitochondrial fusion	GO_BP_FLAT	9	4	1	0.412646	rho-7,
FGoBP_mitochondrion morphogenesis	GO_BP_FLAT	11	4	1	0.412646	rho-7,
FGoBP_mitotic spindle elongation	GO_BP_FLAT	78	4	1	0.412646	Pvr,
FGoBP_myofibril assembly	GO_BP_FLAT	14	4	1	0.412646	Scgdelta,
FGoBP_negative regulation of Notch signaling pathway	GO_BP_FLAT	16	4	1	0.412646	O-fut1,
FGoBP_negative regulation of transcription from RNA polymerase II promoter	GO_BP_FLAT	61	4	1	0.412646	lz,
FGoBP_protein modification by small protein conjugation	GO_BP_FLAT	49	4	1	0.412646	sina,
FGoBP_protein ubiquitination	GO_BP_FLAT	43	4	1	0.412646	sina,
FGoBP_R7 cell development	GO_BP_FLAT	10	4	1	0.412646	Lar,
FGoBP_regulation of alternative nuclear mRNA splicing, via spliceosome	GO_BP_FLAT	59	4	1	0.412646	hay,
FGoBP_regulation of cell adhesion	GO_BP_FLAT	16	4	1	0.412646	robo2,
FGoBP_regulation of female receptivity	GO_BP_FLAT	15	4	1	0.412646	Nrg,
FGoBP_rhabdomere development	GO_BP_FLAT	22	4	1	0.412646	msk,
FGoBP_RNA processing	GO_BP_FLAT	321	4	1	0.412646	Pop2,
FGoBP_spindle elongation	GO_BP_FLAT	79	4	1	0.412646	Pvr,
FGoBP_vitamin transport	GO_BP_FLAT	5	4	1	0.412646	CG42235,
FGoBP_wing and notum subfield formation	GO_BP_FLAT	12	4	1	0.412646	msk,
FGoBP_wing disc anterior/posterior pattern formation	GO_BP_FLAT	13	4	1	0.412646	smo,
FGoCC_contractile fiber	GO_CC_FLAT	20	4	1	0.412646	Scgdelta,
FGoCC_COPI-coated vesicle	GO_CC_FLAT	10	4	1	0.412646	CHOp24,
FGoCC_dystroglycan complex	GO_CC_FLAT	4	4	1	0.412646	Scgdelta,
FGoCC_dystrophin-associated glycoprotein complex	GO_CC_FLAT	7	4	1	0.412646	Scgdelta,
FGoCC_mitochondrial inner membrane presequence translocase complex	GO_CC_FLAT	18	4	1	0.412646	CG1724,
FGoCC_perinuclear region of cytoplasm	GO_CC_FLAT	22	4	1	0.412646	msk,
FGoCC_transcription factor complex	GO_CC_FLAT	80	4	1	0.412646	hay,
FGoMF_alcohol binding	GO_MF_FLAT	5	4	1	0.412646	Dop1R2,
FGoMF_ATP-dependent helicase activity	GO_MF_FLAT	80	4	1	0.412646	hay,
FGoMF_dopamine binding	GO_MF_FLAT	4	4	1	0.412646	Dop1R2,
FGoMF_dopamine receptor activity	GO_MF_FLAT	4	4	1	0.412646	Dop1R2,
FGoMF_mannosidase activity	GO_MF_FLAT	15	4	1	0.412646	LManIII,
FGoMF_Notch binding	GO_MF_FLAT	11	4	1	0.412646	O-fut1,
FGoMF_open rectifier potassium channel activity	GO_MF_FLAT	4	4	1	0.412646	CG43155,
FGoMF_purine NTP-dependent helicase activity	GO_MF_FLAT	80	4	1	0.412646	hay,
FGoMF_structural constituent of nuclear pore	GO_MF_FLAT	4	4	1	0.412646	Nup62,
FGoMF_UDP-galactose transmembrane transporter activity	GO_MF_FLAT	5	4	1	0.412646	sll,
PwBC_Malate-aspartate shuttle	BioCarta	8	4	1	0.412646	CG7514,
PwBC_Role of PI3K subunit p85 in regulation of Actin Organization and Cell Migration	BioCarta	20	4	1	0.412646	Pvr,
PwBC_SREBP control of lipid synthesis	BioCarta	8	4	1	0.412646	S2P,
PwBC_VEGF, Hypoxia, and Angiogenesis	BioCarta	32	4	1	0.412646	Pvr,
PwNP_HH-Core	DRSC	11	4	1	0.412646	smo,
PwRT_Beta oxidation of decanoyl-CoA to octanoyl-CoA-CoA	Reactome	5	4	1	0.412646	CG10131,
PwRT_Beta oxidation of octanoyl-CoA to hexanoyl-CoA	Reactome	5	4	1	0.412646	CG10131,
PwRT_Class II GLUTs	Reactome	4	4	1	0.412646	sut3,
PwRT_Cytosolic Iron-sulfur Cluster Assembly	Reactome	14	4	1	0.412646	ABCB7,
PwRT_Elevation of cytosolic Ca2+ levels	Reactome	4	4	1	0.412646	Stim,
PwRT_Formation of Fibrin Clot (Clotting Cascade)	Reactome	94	4	1	0.412646	Toll-6,
PwRT_Formation of HIV elongation complex in the absence of HIV Tat	Reactome	45	4	1	0.412646	hay,
PwRT_Formation of HIV-1 elongation complex containing HIV-1 Tat	Reactome	46	4	1	0.412646	hay,
PwRT_Formation of RNA Pol II elongation complex	Reactome	45	4	1	0.412646	hay,
PwRT_GP1b-IX-V activation signalling	Reactome	19	4	1	0.412646	Toll-6,
PwRT_HIV Transcription Elongation	Reactome	46	4	1	0.412646	hay,
PwRT_Intrinsic Pathway	Reactome	66	4	1	0.412646	Toll-6,
PwRT_Metabolism of steroid hormones and vitamin D	Reactome	39	4	1	0.412646	mgl,
PwRT_Neurotransmitter Clearance In The Synaptic Cleft	Reactome	6	4	1	0.412646	CG8654,
PwRT_Recycling pathway of L1	Reactome	19	4	1	0.412646	Nrg,
PwRT_Reduction of cytosolic Ca++ levels	Reactome	4	4	1	0.412646	Calx,
PwRT_RNA Polymerase I, RNA Polymerase III, and Mitochondrial Transcription	Reactome	156	4	1	0.412646	hay,
PwRT_RNA Polymerase II Pre-transcription Events	Reactome	65	4	1	0.412646	hay,
PwRT_RNA Polymerase II Transcription Elongation	Reactome	45	4	1	0.412646	hay,
PwRT_RNA Polymerase II Transcription	Reactome	115	4	1	0.412646	hay,
PwRT_Steroid hormones	Reactome	39	4	1	0.412646	mgl,
PwRT_Tat-mediated elongation of the HIV-1 transcript	Reactome	46	4	1	0.412646	hay,
PwRT_Transcription of the HIV genome	Reactome	68	4	1	0.412646	hay,
PwRT_Type I hemidesmosome assembly	Reactome	10	4	1	0.412646	Tsp5D,
PwRT_Vitamin C (ascorbate) metabolism	Reactome	12	4	1	0.412646	sut3,
PwRT_Transport of inorganic cations/anions and amino acids/oligopeptides	Reactome	112	96	13	0.417201	Calx,CG13384,MFS15,CG7888,slif,MFS9,salt,Smvt,CG31547,CG42235,Ndae1,CG43066,CG43693,
TFTar_mip130	TF_target	1656	246	32	0.420924	hay,Gr5a,Xpac,Elk,VhaSFD,CG17841,VhaPPA1-1,NtR,Tsp42Ed,CG4615,CG1636,Vha16-5,Nup62,MFS15,ppk6,ppk29,pyx,ZnT63C,Sc2,NijA,Papst2,CG5104,NijC,sll,Tsp3A,Pmi,Tango5,Sec61alpha,CG12163,Nrg,Vha68-1,Kr-h2,
PwRT_Metabolism of carbohydrates	Reactome	211	73	10	0.424505	Nup93-1,sut3,Nup62,CG7514,Papst2,sll,CG7720,Nup58,Smvt,CG42235,
FC1990_Nuclear pore complex	COMPLEAT	39	19	3	0.427675	Nup93-1,Nup62,Nup58,
FGoBP_fatty acid biosynthetic process	GO_BP_FLAT	31	19	3	0.427675	CG17928,CG15531,CG9743,
FGoBP_positive regulation of molecular function	GO_BP_FLAT	73	19	3	0.427675	Ac76E,Stim,Dop1R2,
FGoBP_Wnt receptor signaling pathway	GO_BP_FLAT	72	19	3	0.427675	smo,dnt,fz3,
PwRT_Nuclear Pore Complex (NPC) Disassembly	Reactome	36	19	3	0.427675	Nup93-1,Nup62,Nup58,
PwRT_Vpr-mediated nuclear import of PICs	Reactome	35	19	3	0.427675	Nup93-1,Nup62,Nup58,
PwRT_Adaptive Immune System	Reactome	481	89	12	0.43041	Fas3,Cnx99A,Tsp96F,CG1924,Pvr,CG17134,CG8860,pyx,Stim,Sec61alpha,CG12163,Sec24CD,
PwRT_HIV Infection	Reactome	231	50	7	0.43202	hay,emb,Nup93-1,VhaSFD,Nup62,CHMP2B,Nup58,
FGoBP_response to abiotic stimulus	GO_BP_FLAT	220	58	8	0.436197	hay,Rh2,Rh4,Sh,Calx,Rh5,pyx,para,
FGoBP_cellular protein complex assembly	GO_BP_FLAT	83	27	4	0.438559	emb,msk,CG32164,CG32165,
FGoBP_ion homeostasis	GO_BP_FLAT	50	27	4	0.438559	Sh,Vha68-2,Nrg,Vha68-1,
FGoMF_antiporter activity	GO_MF_FLAT	29	27	4	0.438559	Calx,VAChT,CG7514,Ndae1,
FGoMF_transcription regulator activity	GO_MF_FLAT	688	27	4	0.438559	hay,lz,Pop2,Arc42,
PwRT_Asparagine N-linked glycosylation	Reactome	75	27	4	0.438559	Cnx99A,CG1924,Alg10,Sec24CD,
TFTar_ttk	TF_target	281	27	4	0.438559	Acp95EF,VhaSFD,CG17841,O-fut1,
miRTar_miR-277	microRNA_target	682	145	19	0.442214	Lar,Fas3,smo,Ac76E,Tsp96F,Tsp42Ee,Or30a,unc-5,CG6638,Ir75a,Tsp86D,Task6,Tango5,mgl,CG3638,CG43066,Flo2,CG43795,Trpm,
FGoBP_protein import	GO_BP_FLAT	71	35	5	0.445329	emb,msk,CG1724,CG32164,CG32165,
PwRT_Amino acid transport across the plasma membrane	Reactome	46	35	5	0.445329	CG13384,CG7888,slif,CG43066,CG43693,
PwRT_Platelet degranulation	Reactome	128	35	5	0.445329	Tsp96F,Tsp42Ee,Tsp42Ed,Tsp42Ea,CG7627,
TFTar_ph-p	TF_target	668	106	14	0.449817	lz,smo,Elk,Rh5,CG5885,fu12,CG3652,CG10131,Nup58,Spase22-23,CG9990,CG32164,Sec61alpha,CG45049,
PwRT_Metabolism of vitamins and cofactors	Reactome	141	43	6	0.450018	sut3,CG7627,CG7720,salt,Smvt,CG42235,
PwRT_Metabolism of water-soluble vitamins and cofactors	Reactome	141	43	6	0.450018	sut3,CG7627,CG7720,salt,Smvt,CG42235,
FC3338_protein glycosylation	COMPLEAT	15	12	2	0.451393	Sc2,Sec61alpha,
FC3397_cellular lipid metabolic process	COMPLEAT	15	12	2	0.451393	Sc2,Sec61alpha,
FC4109_very long-chain fatty acid metabolic process	COMPLEAT	15	12	2	0.451393	Sc2,Sec61alpha,
FC4193_protein glycosylation	COMPLEAT	15	12	2	0.451393	Sc2,Sec61alpha,
FC4924_cellular biosynthetic process	COMPLEAT	15	12	2	0.451393	Sc2,Sec61alpha,
FC5482_cellular lipid metabolic process	COMPLEAT	15	12	2	0.451393	Sc2,Sec61alpha,
FC6408_very long-chain fatty acid metabolic process	COMPLEAT	15	12	2	0.451393	Sc2,Sec61alpha,
FGoBP_cell fate specification	GO_BP_FLAT	62	12	2	0.451393	robo2,msk,
FGoBP_cellular cation homeostasis	GO_BP_FLAT	26	12	2	0.451393	Vha68-2,Vha68-1,
FGoBP_cyclic-nucleotide-mediated signaling	GO_BP_FLAT	17	12	2	0.451393	Ac76E,Dop1R2,
FGoBP_epidermal growth factor receptor signaling pathway	GO_BP_FLAT	35	12	2	0.451393	msk,Nrg,
FGoBP_membrane docking	GO_BP_FLAT	29	12	2	0.451393	Syx5,Syx17,
FGoBP_mitotic spindle organization	GO_BP_FLAT	195	12	2	0.451393	VhaPPA1-1,Pvr,
FGoBP_regulation of membrane potential	GO_BP_FLAT	19	12	2	0.451393	Sh,Nrg,
FGoBP_vesicle docking during exocytosis	GO_BP_FLAT	29	12	2	0.451393	Syx5,Syx17,
FGoBP_vesicle docking	GO_BP_FLAT	29	12	2	0.451393	Syx5,Syx17,
FGoMF_acyl-CoA dehydrogenase activity	GO_MF_FLAT	15	12	2	0.451393	CG6638,Arc42,
miRTar_miR-980	microRNA_target	68	12	2	0.451393	Lar,Syx17,
PwRT_Arachidonic acid metabolism	Reactome	108	12	2	0.451393	Mgstl,CG7627,
PwRT_Synthesis of bile acids and bile salts via 7alpha-hydroxycholesterol	Reactome	42	12	2	0.451393	ScpX,CG9319,
PwRT_Synthesis of bile acids and bile salts	Reactome	51	12	2	0.451393	ScpX,CG9319,
PwRT_Zinc transporters	Reactome	12	12	2	0.451393	ZnT35C,ZnT63C,
PwRT_ABC-family proteins mediated transport	Reactome	52	51	7	0.453489	CG1801,CG11147,CG7627,ABCB7,CG9990,CG2316,CG34120,
PwRT_Axon guidance	Reactome	175	51	7	0.453489	Lar,robo2,sina,unc-5,robo3,para,Nrg,
FGoBP_phosphate metabolic process	GO_BP_FLAT	556	138	18	0.454265	Lar,Vha55,Vha36-1,dnt,VhaSFD,VhaPPA1-1,VhaAC39-1,Vha16-3,Pvr,Vha16-5,Vha100-5,CG5421,Vha68-3,Vha36-3,Vha44,Vha16-1,Vha68-2,Vha68-1,
FGoBP_phosphorus metabolic process	GO_BP_FLAT	556	138	18	0.454265	Lar,Vha55,Vha36-1,dnt,VhaSFD,VhaPPA1-1,VhaAC39-1,Vha16-3,Pvr,Vha16-5,Vha100-5,CG5421,Vha68-3,Vha36-3,Vha44,Vha16-1,Vha68-2,Vha68-1,
FGoMF_peptidase activity	GO_MF_FLAT	648	75	10	0.460081	rho-4,CG17134,S2P,CG13160,CG11961,CG10062,Spase22-23,CG30049,CG12163,Sec24CD,
PwRT_Amino acid and oligopeptide SLC transporters	Reactome	90	75	10	0.460081	CG13384,MFS15,CG7888,slif,MFS9,salt,Smvt,CG42235,CG43066,CG43693,
FGoBP_carboxylic acid biosynthetic process	GO_BP_FLAT	65	20	3	0.462266	CG17928,CG15531,CG9743,
FGoBP_learning or memory	GO_BP_FLAT	78	20	3	0.462266	Fas3,Sh,vsg,
FGoBP_organic acid biosynthetic process	GO_BP_FLAT	65	20	3	0.462266	CG17928,CG15531,CG9743,
FGoBP_transcription	GO_BP_FLAT	464	20	3	0.462266	hay,lz,Arc42,
FGoCC_lysosome	GO_CC_FLAT	30	20	3	0.462266	LManIII,CG17119,CG14767,
FGoCC_lytic vacuole	GO_CC_FLAT	30	20	3	0.462266	LManIII,CG17119,CG14767,
PwRT_Class B/2 (Secretin family receptors)	Reactome	34	20	3	0.462266	smo,mthl3,mthl4,
PwRT_Nuclear Envelope Breakdown	Reactome	43	20	3	0.462266	Nup93-1,Nup62,Nup58,
PwRT_Transport of Ribonucleoproteins into the Host Nucleus	Reactome	35	20	3	0.462266	Nup93-1,Nup62,Nup58,
FGoCC_endomembrane system	GO_CC_FLAT	220	131	17	0.466927	Syx5,emb,CG5885,msk,Nup93-1,CHOp24,CG8860,O-fut1,Nup62,CG5342,Nup58,Spase22-23,CG32164,CG32165,Sec61alpha,Sec24CD,Dop1R2,
FGoBP_amino acid transport	GO_BP_FLAT	40	36	5	0.470946	CG13384,CG7888,slif,CG17119,CG31547,
PwRT_Organic anion transporters	Reactome	40	36	5	0.470946	MFS15,MFS9,salt,Smvt,CG42235,
PwRT_Response to elevated platelet cytosolic Ca2+	Reactome	133	36	5	0.470946	Tsp96F,Tsp42Ee,Tsp42Ed,Tsp42Ea,CG7627,
TFTar_EcR	TF_target	203	36	5	0.470946	Tsp42Ee,CG11961,CG8596,Alg10,CG3638,
FGoBP_cellular macromolecule localization	GO_BP_FLAT	247	84	11	0.478387	or,Syx5,emb,CG5885,msk,CG1724,CG8860,CG32164,CG32165,Sec61alpha,Sec24CD,
TFTar_h	TF_target	1811	252	32	0.481515	Fas3,robo2,Vha55,ScpX,msk,fu12,fz3,VhaPPA1-1,Tsp42Ed,Tsp42Ea,CHOp24,CG14440,CG15343,CG1636,CCKLR-17D3,CG3652,CG13384,Dscam1,unc-5,CG11961,ppk29,ABCB7,ZnT63C,Toll-6,sll,CG7218,Spase22-23,Best1,Sec61alpha,CG12163,CG3638,Sec24CD,
FC1954_mitochondrial inner membrane presequence translocase complex	COMPLEAT	15	5	1	0.485893	CG1724,
FC3297_mitotic spindle organization	COMPLEAT	10	5	1	0.485893	Cnx99A,
FC3300_protein transport	COMPLEAT	11	5	1	0.485893	CHMP2B,
FC332_Sarcoglycan-sarcospan-dystroglycan complex	COMPLEAT	5	5	1	0.485893	Scgdelta,
FC3382_cellular biosynthetic process	COMPLEAT	15	5	1	0.485893	Cnx99A,
FC3496_protein transport	COMPLEAT	12	5	1	0.485893	CHMP2B,
FC3868_imaginal disc-derived leg segmentation	COMPLEAT	7	5	1	0.485893	O-fut1,
FC402_CEN complex	COMPLEAT	36	5	1	0.485893	Nup93-1,
FC4334_ATP hydrolysis coupled proton transport	COMPLEAT	7	5	1	0.485893	VhaAC39-1,
FC4338_small GTPase mediated signal transduction	COMPLEAT	12	5	1	0.485893	CG4645,
FC4528_transport	COMPLEAT	8	5	1	0.485893	Vha55,
FC4707_compound eye development	COMPLEAT	7	5	1	0.485893	O-fut1,
FC4730_cellular metabolic process	COMPLEAT	15	5	1	0.485893	Cnx99A,
FC479_Oligosaccharyltransferase OSTC-III	COMPLEAT	8	5	1	0.485893	CG5885,
FC4822_regulation of ion transport	COMPLEAT	15	5	1	0.485893	Cnx99A,
FC4995_proteolysis	COMPLEAT	15	5	1	0.485893	Cnx99A,
FC5056_ATP hydrolysis coupled proton transport	COMPLEAT	7	5	1	0.485893	VhaAC39-1,
FC5109_protein transport	COMPLEAT	13	5	1	0.485893	CHMP2B,
FC5153_secretion by cell	COMPLEAT	16	5	1	0.485893	Syx5,
FC5427_protein transport	COMPLEAT	11	5	1	0.485893	CHMP2B,
FC5523_secretion by cell	COMPLEAT	17	5	1	0.485893	Syx5,
FC5581_imaginal disc-derived wing morphogenesis	COMPLEAT	7	5	1	0.485893	O-fut1,
FC5588_neurogenesis	COMPLEAT	15	5	1	0.485893	sina,
FC5682_tricarboxylic acid cycle	COMPLEAT	11	5	1	0.485893	Sc2,
FC5789_metabolic process	COMPLEAT	15	5	1	0.485893	Cnx99A,
FC6003_protein transport	COMPLEAT	11	5	1	0.485893	CHMP2B,
FC6401_regulation of ion transport	COMPLEAT	15	5	1	0.485893	Cnx99A,
FC6489_small GTPase mediated signal transduction	COMPLEAT	13	5	1	0.485893	CG4645,
FC700_Polycystin-1-E-cadherin-beta-catenin-Flotillin-2 complex	COMPLEAT	6	5	1	0.485893	Flo2,
FC929_ICEN	COMPLEAT	41	5	1	0.485893	Nup93-1,
FGoBP_anterior/posterior pattern formation, imaginal disc	GO_BP_FLAT	20	5	1	0.485893	smo,
FGoBP_defense response to Gram-positive bacterium	GO_BP_FLAT	25	5	1	0.485893	PGRP-LB,
FGoBP_endothelial cell development	GO_BP_FLAT	13	5	1	0.485893	CG45049,
FGoBP_endothelial cell differentiation	GO_BP_FLAT	13	5	1	0.485893	CG45049,
FGoBP_epithelial cell development	GO_BP_FLAT	13	5	1	0.485893	CG45049,
FGoBP_hemocyte migration	GO_BP_FLAT	14	5	1	0.485893	Pvr,
FGoBP_imaginal disc-derived wing vein morphogenesis	GO_BP_FLAT	34	5	1	0.485893	msk,
FGoBP_larval locomotory behavior	GO_BP_FLAT	16	5	1	0.485893	Sh,
FGoBP_lymph gland development	GO_BP_FLAT	24	5	1	0.485893	lz,
FGoBP_membrane fusion	GO_BP_FLAT	15	5	1	0.485893	rho-7,
FGoBP_monosaccharide transport	GO_BP_FLAT	5	5	1	0.485893	CG33282,
FGoBP_oocyte dorsal/ventral axis specification	GO_BP_FLAT	43	5	1	0.485893	sll,
FGoBP_positive regulation of macromolecule metabolic process	GO_BP_FLAT	142	5	1	0.485893	lz,
FGoBP_protein amino acid O-linked glycosylation	GO_BP_FLAT	7	5	1	0.485893	O-fut1,
FGoBP_R7 cell fate commitment	GO_BP_FLAT	20	5	1	0.485893	sina,
FGoBP_R8 cell differentiation	GO_BP_FLAT	17	5	1	0.485893	msk,
FGoBP_regulation of behavior	GO_BP_FLAT	22	5	1	0.485893	Sh,
FGoBP_regulation of mRNA processing	GO_BP_FLAT	65	5	1	0.485893	hay,
FGoBP_regulation of nuclear mRNA splicing, via spliceosome	GO_BP_FLAT	65	5	1	0.485893	hay,
FGoCC_integral to Golgi membrane	GO_CC_FLAT	6	5	1	0.485893	O-fut1,
FGoCC_intrinsic to Golgi membrane	GO_CC_FLAT	6	5	1	0.485893	O-fut1,
FGoCC_synaptic vesicle membrane	GO_CC_FLAT	5	5	1	0.485893	Dop1R2,
FGoCC_transport vesicle membrane	GO_CC_FLAT	7	5	1	0.485893	Sec24CD,
FGoMF_cation:chloride symporter activity	GO_MF_FLAT	5	5	1	0.485893	CG31547,
FGoMF_cationic amino acid transmembrane transporter activity	GO_MF_FLAT	5	5	1	0.485893	slif,
FGoMF_GABA-B receptor activity	GO_MF_FLAT	5	5	1	0.485893	CG43795,
FGoMF_glucosyltransferase activity	GO_MF_FLAT	14	5	1	0.485893	Alg10,
FGoMF_helicase activity	GO_MF_FLAT	111	5	1	0.485893	hay,
FGoMF_oligosaccharyl transferase activity	GO_MF_FLAT	7	5	1	0.485893	Alg10,
FGoMF_oxidoreductase activity, acting on the CH-NH2 group of donors	GO_MF_FLAT	13	5	1	0.485893	CG15343,
FGoMF_oxidoreductase activity, acting on the CH-NH2 group of donors, oxygen as acceptor	GO_MF_FLAT	8	5	1	0.485893	CG15343,
FGoMF_small conjugating protein ligase activity	GO_MF_FLAT	89	5	1	0.485893	sina,
FGoMF_structural constituent of muscle	GO_MF_FLAT	12	5	1	0.485893	Scgdelta,
FGoMF_ubiquitin-protein ligase activity	GO_MF_FLAT	83	5	1	0.485893	sina,
FGoMF_Wnt receptor activity	GO_MF_FLAT	5	5	1	0.485893	fz3,
PwBC_Beta-Oxidation of Fatty Acids	BioCarta	9	5	1	0.485893	Arc42,
PwBC_CBL mediated ligand-induced downregulation of EGF receptors	BioCarta	13	5	1	0.485893	Pvr,
PwBC_PDGF Signaling	BioCarta	26	5	1	0.485893	Pvr,
PwKE_00040 Pentose and glucuronate interconversions [PATH: dme00040 ]	KEGG	40	5	1	0.485893	CG10131,
PwKE_00514 Other types of O-glycan biosynthesis [PATH: dme00514 ]	KEGG	34	5	1	0.485893	O-fut1,
PwKE_00900 Terpenoid backbone biosynthesis [PATH: dme00900 ]	KEGG	18	5	1	0.485893	ste14,
PwKE_Xenobiotics Biodegradation and Metabolism	KEGG	79	5	1	0.485893	Mgstl,
PwRT_Adrenoceptors	Reactome	5	5	1	0.485893	Dop1R2,
PwRT_Downregulation of TGF-beta receptor signaling	Reactome	33	5	1	0.485893	emb,
PwRT_Gluconeogenesis	Reactome	35	5	1	0.485893	CG7514,
PwRT_Mitochondrial ABC transporters	Reactome	5	5	1	0.485893	ABCB7,
PwRT_Nef-mediates down modulation of cell surface receptors by recruiting them to clathrin adapters	Reactome	12	5	1	0.485893	VhaSFD,
PwRT_Platelet Adhesion to exposed collagen	Reactome	15	5	1	0.485893	Toll-6,
PwRT_Synthesis, Secretion, and Inactivation of Glucose-dependent Insulinotropic Polypeptide (GIP)	Reactome	19	5	1	0.485893	Spase22-23,
PwRT_Transport of nucleosides and free purine and pyrimidine bases across the plasma membrane	Reactome	5	5	1	0.485893	CG8083,
PwRT_Transport to the Golgi and subsequent modification	Reactome	25	5	1	0.485893	Sec24CD,
TFTar_TfIIB	TF_target	1553	213	27	0.492359	robo2,sina,ScpX,Sr-CII,msk,Tsp96F,TMS1,Tsp42Ee,stas,CG3652,Tsp26A,Pvr,pyx,Sc2,CG1161,CG16736,CG7218,Arc42,CG14767,CG32165,mthl8,CG12163,mgl,Vha44,Vha16-1,Flo2,CG45049,
FGoBP_courtship behavior	GO_BP_FLAT	61	13	2	0.494619	Sh,Nrg,
FGoBP_extracellular structure organization	GO_BP_FLAT	69	13	2	0.494619	lbm,Nrg,
FGoBP_hemopoietic or lymphoid organ development	GO_BP_FLAT	58	13	2	0.494619	lz,Pvr,
FGoBP_hexose metabolic process	GO_BP_FLAT	87	13	2	0.494619	LManIII,O-fut1,
FGoBP_immune system development	GO_BP_FLAT	58	13	2	0.494619	lz,Pvr,
FGoBP_response to DNA damage stimulus	GO_BP_FLAT	115	13	2	0.494619	hay,Xpac,
FGoCC_chloride channel complex	GO_CC_FLAT	13	13	2	0.494619	ClC-a,CG3638,
FGoCC_nuclear lumen	GO_CC_FLAT	420	13	2	0.494619	hay,Arc42,
FGoMF_serine-type endopeptidase activity	GO_MF_FLAT	281	13	2	0.494619	rho-4,Sec24CD,
FGoMF_transition metal ion transmembrane transporter activity	GO_MF_FLAT	19	13	2	0.494619	ZnT35C,ZnT63C,
miRTar_miR-iab-4-3p	microRNA_target	54	13	2	0.494619	Lar,CG45049,
PwRT_Beta-oxidation of pristanoyl-CoA	Reactome	15	13	2	0.494619	ScpX,CG9319,
PwRT_Immunoregulatory interactions between a Lymphoid and a non-Lymphoid cell	Reactome	25	13	2	0.494619	Fas3,Tsp96F,
FGoBP_sensory perception of smell	GO_BP_FLAT	87	69	9	0.495519	Or22b,Or30a,Or59b,Or59c,Or63a,Or85a,Or65c,Or19a,Or19b,
FGoCC_Golgi membrane	GO_CC_FLAT	41	21	3	0.495925	Syx5,CHOp24,O-fut1,
FGoMF_iron ion binding	GO_MF_FLAT	264	21	3	0.495925	CG17928,CG15531,CG9743,
PwRT_Interactions of Vpr with host cellular proteins	Reactome	37	21	3	0.495925	Nup93-1,Nup62,Nup58,
PwRT_Host Interactions of HIV factors	Reactome	143	37	5	0.496184	emb,Nup93-1,VhaSFD,Nup62,Nup58,
TFTar_Snr1	TF_target	171	37	5	0.496184	Tsp42Ed,Vha16-5,CG6638,Stim,Vha16-1,
FGoBP_cellular macromolecular complex assembly	GO_BP_FLAT	287	29	4	0.496199	emb,msk,CG32164,CG32165,
miRTar_miR-960	microRNA_target	126	29	4	0.496199	smo,VAChT,Cnx99A,unc-5,
FGoBP_endocytosis	GO_BP_FLAT	260	62	8	0.515184	or,Syx5,CG4615,Dscam1,O-fut1,Nup62,Tsp3A,CG3638,
FGoBP_membrane invagination	GO_BP_FLAT	260	62	8	0.515184	or,Syx5,CG4615,Dscam1,O-fut1,Nup62,Tsp3A,CG3638,
FGoBP_sensory perception	GO_BP_FLAT	277	159	20	0.518359	Rh2,Rh4,Sh,sina,Gr5a,Rh5,Or22b,Or30a,Or59b,Or59c,Or63a,Or85a,Gr28a,Or65c,Or19a,Gr64c,Gr64b,Gr64a,Gr22e,Or19b,
FGoBP_amine transport	GO_BP_FLAT	42	38	5	0.520965	CG13384,CG7888,slif,CG17119,CG31547,
FGoBP_phagocytosis, engulfment	GO_BP_FLAT	187	38	5	0.520965	Syx5,CG4615,Nup62,Tsp3A,CG3638,
FGoBP_detection of chemical stimulus	GO_BP_FLAT	41	30	4	0.524077	Gr5a,Or30a,Stim,Gr64a,
FGoBP_fatty acid metabolic process	GO_BP_FLAT	53	30	4	0.524077	CG17928,CG10131,CG15531,CG9743,
FGoBP_regulation of RNA metabolic process	GO_BP_FLAT	683	30	4	0.524077	hay,lz,Elk,Pop2,
FGoBP_microtubule cytoskeleton organization	GO_BP_FLAT	301	22	3	0.528503	emb,VhaPPA1-1,Pvr,
PwRT_Facilitative Na+-independent glucose transporters	Reactome	22	22	3	0.528503	sut3,CG3285,CG33282,
PwRT_Peroxisomal lipid metabolism	Reactome	45	22	3	0.528503	ScpX,CG9319,CG2316,
FGoBP_cognition	GO_BP_FLAT	352	176	22	0.52877	Fas3,Rh2,Rh4,Sh,sina,Gr5a,Rh5,Or22b,Or30a,Or59b,Or59c,Or63a,Or85a,Gr28a,Or65c,Or19a,Gr64c,Gr64b,Gr64a,Gr22e,vsg,Or19b,
FGoBP_compound eye photoreceptor development	GO_BP_FLAT	54	14	2	0.535627	Lar,msk,
FGoBP_olfactory learning	GO_BP_FLAT	49	14	2	0.535627	Fas3,vsg,
FGoBP_protein processing	GO_BP_FLAT	36	14	2	0.535627	S2P,Spase22-23,
FGoBP_regulation of system process	GO_BP_FLAT	35	14	2	0.535627	Sh,GluRIID,
FGoMF_lipid binding	GO_MF_FLAT	126	14	2	0.535627	Pmi,PGRP-LD,
PwRT_Scavenging by Class B Receptors	Reactome	16	14	2	0.535627	CG3829,Snmp1,
FGoCC_cytoplasmic vesicle	GO_CC_FLAT	107	47	6	0.540758	or,CHOp24,O-fut1,vsg,Sec24CD,Dop1R2,
TFTar_CBP	TF_target	801	96	12	0.542274	Rh4,ScpX,CHOp24,CG3652,rho-7,CG8860,Nup62,ABCB7,Sc2,CG5104,CG7218,Sec61alpha,
FGoBP_cell motion	GO_BP_FLAT	305	72	9	0.549924	Lar,Fas3,robo2,dnt,Pvr,Dscam1,unc-5,NijA,robo3,
FC1280_protein folding	COMPLEAT	48	6	1	0.550037	Fie,
FC1970_proteolysis	COMPLEAT	13	6	1	0.550037	CG17134,
FC2012_VILIP-1-AChR-alpha-4-AChR-beta-2 complex	COMPLEAT	7	6	1	0.550037	nAChRalpha3,
FC2043_TGF-Core	COMPLEAT	16	6	1	0.550037	smo,
FC266_EGF-Ncore	COMPLEAT	21	6	1	0.550037	rho-4,
FC3038_OAP-1-OSP/claudin-11-ITGB1 complex	COMPLEAT	6	6	1	0.550037	Tsp42Ed,
FC3477_secretion by cell	COMPLEAT	15	6	1	0.550037	Syx5,
FC3481_cellular metabolic process	COMPLEAT	15	6	1	0.550037	Cnx99A,
FC3701_biosynthetic process	COMPLEAT	16	6	1	0.550037	Cnx99A,
FC3883_small GTPase mediated signal transduction	COMPLEAT	13	6	1	0.550037	CG4645,
FC3907_secretion by cell	COMPLEAT	15	6	1	0.550037	Syx5,
FC4247_putative complex without known function	COMPLEAT	15	6	1	0.550037	Sc2,
FC4369_protein import into nucleus	COMPLEAT	8	6	1	0.550037	emb,
FC4384_protein transport	COMPLEAT	13	6	1	0.550037	CHMP2B,
FC4462_cellular biosynthetic process	COMPLEAT	15	6	1	0.550037	Cnx99A,
FC4479_cellular biosynthetic process	COMPLEAT	15	6	1	0.550037	Cnx99A,
FC45_intracellular pH reduction	COMPLEAT	9	6	1	0.550037	VhaAC39-1,
FC4535_mitotic spindle organization	COMPLEAT	15	6	1	0.550037	Cnx99A,
FC4820_proteolysis	COMPLEAT	15	6	1	0.550037	fu12,
FC5273_cellular biosynthetic process	COMPLEAT	15	6	1	0.550037	Cnx99A,
FC5300_small GTPase mediated signal transduction	COMPLEAT	15	6	1	0.550037	rho-7,
FC5531_secretion by cell	COMPLEAT	15	6	1	0.550037	Syx5,
FC5713_SMAD protein import into nucleus	COMPLEAT	12	6	1	0.550037	Nup58,
FC6192_proteolysis	COMPLEAT	15	6	1	0.550037	emb,
FC6282_secretion by cell	COMPLEAT	15	6	1	0.550037	Syx5,
FC6546_proteolysis	COMPLEAT	15	6	1	0.550037	Vha55,
FC6675_SMAD protein import into nucleus	COMPLEAT	11	6	1	0.550037	Nup58,
FGoBP_activation of adenylate cyclase activity by G-protein signaling pathway	GO_BP_FLAT	6	6	1	0.550037	Dop1R2,
FGoBP_cAMP biosynthetic process	GO_BP_FLAT	8	6	1	0.550037	Ac76E,
FGoBP_cell projection assembly	GO_BP_FLAT	64	6	1	0.550037	Pvr,
FGoBP_embryonic heart tube development	GO_BP_FLAT	17	6	1	0.550037	robo2,
FGoBP_glial cell development	GO_BP_FLAT	16	6	1	0.550037	Nrg,
FGoBP_imaginal disc lineage restriction	GO_BP_FLAT	10	6	1	0.550037	smo,
FGoBP_nuclear export	GO_BP_FLAT	31	6	1	0.550037	emb,
FGoBP_organelle fusion	GO_BP_FLAT	24	6	1	0.550037	rho-7,
FGoBP_phosphate transport	GO_BP_FLAT	7	6	1	0.550037	MFS15,
FGoBP_positive regulation of adenylate cyclase activity by G-protein signaling pathway	GO_BP_FLAT	6	6	1	0.550037	Dop1R2,
FGoBP_positive regulation of intracellular transport	GO_BP_FLAT	19	6	1	0.550037	Stim,
FGoBP_positive regulation of NFAT protein import into nucleus	GO_BP_FLAT	18	6	1	0.550037	Stim,
FGoBP_positive regulation of nucleocytoplasmic transport	GO_BP_FLAT	19	6	1	0.550037	Stim,
FGoBP_positive regulation of protein import into nucleus	GO_BP_FLAT	19	6	1	0.550037	Stim,
FGoBP_positive regulation of protein transport	GO_BP_FLAT	19	6	1	0.550037	Stim,
FGoBP_positive regulation of transcription factor import into nucleus	GO_BP_FLAT	19	6	1	0.550037	Stim,
FGoBP_protein modification by small protein conjugation or removal	GO_BP_FLAT	68	6	1	0.550037	sina,
FGoBP_regulation of adenylate cyclase activity involved in G-protein signaling	GO_BP_FLAT	6	6	1	0.550037	Dop1R2,
FGoBP_regulation of cell cycle process	GO_BP_FLAT	85	6	1	0.550037	smo,
FGoBP_regulation of compound eye retinal cell programmed cell death	GO_BP_FLAT	13	6	1	0.550037	lz,
FGoBP_regulation of NFAT protein import into nucleus	GO_BP_FLAT	18	6	1	0.550037	Stim,
FGoBP_regulation of Notch signaling pathway	GO_BP_FLAT	24	6	1	0.550037	O-fut1,
FGoBP_regulation of RNA splicing	GO_BP_FLAT	68	6	1	0.550037	hay,
FGoBP_regulation of transcription factor import into nucleus	GO_BP_FLAT	22	6	1	0.550037	Stim,
FGoBP_response to nutrient	GO_BP_FLAT	14	6	1	0.550037	Sh,
FGoBP_synaptogenesis	GO_BP_FLAT	22	6	1	0.550037	lbm,
FGoBP_tracheal outgrowth, open tracheal system	GO_BP_FLAT	21	6	1	0.550037	robo2,
FGoCC_cell soma	GO_CC_FLAT	13	6	1	0.550037	Dscam1,
FGoCC_Golgi-associated vesicle membrane	GO_CC_FLAT	13	6	1	0.550037	CHOp24,
FGoMF_calcium:cation antiporter activity	GO_MF_FLAT	6	6	1	0.550037	Calx,
FGoMF_cysteine-type endopeptidase activity	GO_MF_FLAT	33	6	1	0.550037	CG12163,
FGoMF_hedgehog receptor activity	GO_MF_FLAT	6	6	1	0.550037	smo,
FGoMF_Ran GTPase binding	GO_MF_FLAT	8	6	1	0.550037	msk,
FGoMF_transmembrane receptor protein phosphatase activity	GO_MF_FLAT	7	6	1	0.550037	Lar,
miRTar_miR-125	microRNA_target	22	6	1	0.550037	CG4615,
miRTar_miR-929	microRNA_target	19	6	1	0.550037	Tsp96F,
PwBC_Rac 1 cell motility signaling	BioCarta	29	6	1	0.550037	Pvr,
PwNP_EGF-Ncore	DRSC	21	6	1	0.550037	rho-4,
PwNP_TGF-Core	DRSC	16	6	1	0.550037	smo,
PwNP_WNT SIGNALING PATHWAY	DRSC	27	6	1	0.550037	fz3,
PwRT_Budding and maturation of HIV virion	Reactome	22	6	1	0.550037	CHMP2B,
PwRT_DSCAM interactions	Reactome	16	6	1	0.550037	Dscam1,
PwRT_G2/M Transition	Reactome	99	6	1	0.550037	emb,
PwRT_Highly calcium permeable nicotinic acetylcholine receptors	Reactome	6	6	1	0.550037	nAChRalpha3,
PwRT_Highly sodium permeable acetylcholine nicotinic receptors	Reactome	6	6	1	0.550037	nAChRalpha3,
PwRT_Mitotic G2-G2/M phases	Reactome	102	6	1	0.550037	emb,
PwRT_Olfactory Signaling Pathway	Reactome	8	6	1	0.550037	Rh5,
PwRT_Organic anion transport	Reactome	6	6	1	0.550037	CG8654,
PwRT_Presynaptic nicotinic acetylcholine receptors	Reactome	6	6	1	0.550037	nAChRalpha3,
PwRT_Proteolytic cleavage of SNARE complex proteins	Reactome	12	6	1	0.550037	Syx5,
PwRT_Retinoid metabolism and transport	Reactome	36	6	1	0.550037	mgl,
PwRT_Synthesis, Secretion, and Deacylation of Ghrelin	Reactome	12	6	1	0.550037	Spase22-23,
PwRT_Transcription	Reactome	252	6	1	0.550037	hay,
FGoBP_regulation of transcription	GO_BP_FLAT	809	31	4	0.5512	lz,Elk,O-fut1,Pop2,
FGoMF_ATPase activity, uncoupled	GO_MF_FLAT	197	64	8	0.553338	hay,CG1801,CG11147,CG7627,ABCB7,CG9990,CG2316,CG34120,
FGoBP_compound eye photoreceptor cell differentiation	GO_BP_FLAT	111	23	3	0.559883	Lar,sina,msk,
FGoBP_regulation of cell size	GO_BP_FLAT	74	23	3	0.559883	Sh,Dscam1,Nrg,
FGoMF_identical protein binding	GO_MF_FLAT	146	23	3	0.559883	sina,Syx5,Dscam1,
PwRT_Mitotic Prophase	Reactome	55	23	3	0.559883	Nup93-1,Nup62,Nup58,
TFTar_bcd	TF_target	228	23	3	0.559883	smo,CG13384,ZnT63C,
TFTar_gt	TF_target	208	23	3	0.559883	smo,CG13384,CG3638,
FGoBP_gland development	GO_BP_FLAT	164	48	6	0.56246	robo2,lz,dnt,Pvr,unc-5,CG3829,
FGoMF_alkali metal ion binding	GO_MF_FLAT	48	40	5	0.568879	Sh,Shaw,ppk6,ppk16,para,
FGoBP_protein transport	GO_BP_FLAT	282	106	13	0.56994	or,Syx5,emb,CG5885,msk,CG1724,CG8860,CHMP2B,Nup58,CG32164,CG32165,Sec61alpha,Sec24CD,
FGoBP_behavioral interaction between organisms	GO_BP_FLAT	74	15	2	0.574298	Sh,Nrg,
FGoBP_carbohydrate transport	GO_BP_FLAT	18	15	2	0.574298	sut3,CG33282,
FGoBP_dendrite development	GO_BP_FLAT	117	15	2	0.574298	Arc42,Nrg,
FGoBP_dendrite morphogenesis	GO_BP_FLAT	117	15	2	0.574298	Arc42,Nrg,
FGoBP_eye photoreceptor cell development	GO_BP_FLAT	55	15	2	0.574298	Lar,msk,
FGoBP_mating behavior	GO_BP_FLAT	73	15	2	0.574298	Sh,Nrg,
FGoBP_mitochondrion organization	GO_BP_FLAT	75	15	2	0.574298	CG1724,rho-7,
FGoBP_monosaccharide metabolic process	GO_BP_FLAT	100	15	2	0.574298	LManIII,O-fut1,
FGoBP_protein maturation	GO_BP_FLAT	37	15	2	0.574298	S2P,Spase22-23,
FGoBP_spindle organization	GO_BP_FLAT	226	15	2	0.574298	VhaPPA1-1,Pvr,
FGoMF_protein dimerization activity	GO_MF_FLAT	106	15	2	0.574298	Syx5,Dscam1,
PwRT_Golgi Associated Vesicle Biogenesis	Reactome	60	15	2	0.574298	or,CG3652,
PwRT_Unfolded Protein Response	Reactome	120	15	2	0.574298	VhaAC39-1,S2P,
TFTar_NELF-B	TF_target	501	90	11	0.576448	mthl3,NtR,Pvr,Tsp42Ef,Dscam1,ZnT63C,Sc2,ste14,CG17119,Sec61alpha,mgl,
FGoBP_cellular macromolecular complex subunit organization	GO_BP_FLAT	327	32	4	0.577494	emb,msk,CG32164,CG32165,
FGoCC_Golgi apparatus part	GO_CC_FLAT	82	32	4	0.577494	Syx5,CHOp24,O-fut1,Sec24CD,
miRTar_miR-375	microRNA_target	145	32	4	0.577494	Dscam1,CG9990,Vha68-1,CG45049,
FGoCC_vesicle	GO_CC_FLAT	113	49	6	0.583671	or,CHOp24,O-fut1,vsg,Sec24CD,Dop1R2,
FGoCC_plasma membrane part	GO_CC_FLAT	413	279	34	0.587716	Fas3,Sh,Shaw,Elk,nAChRalpha3,lbm,Sr-CII,dnt,Scgdelta,GluRIID,Inx5,CG13793,CG13794,CG13795,nrv3,Dscam1,PGRP-SC1b,CG3829,PGRP-LB,CG3397,PGRP-SC2,PGRP-SC1a,Pmi,CG33296,CG33934,PGRP-LD,Indy-2,CG43066,Hk,Flo2,para,Nrg,Dop1R2,CG45049,
FGoCC_intracellular organelle lumen	GO_CC_FLAT	591	24	3	0.589975	hay,CG6638,Arc42,
FGoCC_organelle lumen	GO_CC_FLAT	591	24	3	0.589975	hay,CG6638,Arc42,
FGoMF_coenzyme binding	GO_MF_FLAT	143	24	3	0.589975	CG15343,CG6638,Arc42,
miRTar_miR-281-2-3p	microRNA_target	106	24	3	0.589975	CG7888,CG43693,Flo2,
PwRT_Antiviral mechanism by IFN-stimulated genes	Reactome	78	24	3	0.589975	Nup93-1,Nup62,Nup58,
PwRT_ISG15 antiviral mechanism	Reactome	78	24	3	0.589975	Nup93-1,Nup62,Nup58,
TFTar_tin	TF_target	205	24	3	0.589975	Dscam1,unc-5,sll,
FGoBP_G-protein coupled receptor protein signaling pathway	GO_BP_FLAT	316	247	30	0.593455	Rh2,Rh4,smo,Gr5a,Ac76E,Rh5,Or22b,fz3,mthl3,CCKLR-17D3,Or30a,mthl4,Or59b,Or59c,Or63a,Or85a,Gr28a,Or65c,Or19a,Gr64c,Gr64b,Gr64a,Gr22e,mthl8,CG32547,CG33639,Or19b,TrissinR,CG43795,Dop1R2,
TFTar_Pc	TF_target	486	58	7	0.596563	robo2,LManIII,CG9483,pyx,salt,Smvt,mgl,
FGoCC_plasma membrane	GO_CC_FLAT	788	556	68	0.597341	Lar,Fas3,robo2,Sh,Shaw,smo,Gr5a,Ac76E,Elk,Syx5,Calx,nAChRalpha3,Cnx99A,lbm,Sr-CII,dnt,Scgdelta,Or22b,CG4928,TMS1,GluRIID,mthl3,rho-4,Inx5,CG13793,CG13794,CG13795,Pvr,Or30a,nrv3,Dscam1,PGRP-SC1b,Or59b,Or59c,CG3829,Or63a,Syx17,Toll-6,Or85a,PGRP-LB,CG3397,robo3,Gr28a,Or65c,Or19a,PGRP-SC2,PGRP-SC1a,Pmi,Stim,Gr64c,Gr64b,Gr64a,Gr22e,mthl8,CG33296,Or19b,CG33934,Ndae1,PGRP-LD,Indy-2,CG3638,CG43066,Hk,Flo…
FGoMF_gated channel activity	GO_MF_FLAT	117	108	13	0.598822	Sh,Shaw,Elk,nAChRalpha3,GluRIID,NtR,SK,Ir75a,Stim,ClC-a,CG43155,Hk,para,
TFTar_sna	TF_target	738	100	12	0.60288	CG5885,VhaPPA1-1,Tsp42Ea,CG17075,CG13384,ZnT63C,CHMP2B,slif,Task6,CG14767,Sec61alpha,Kr-h2,
FGoBP_chemical homeostasis	GO_BP_FLAT	66	33	4	0.602896	Sh,Vha68-2,Nrg,Vha68-1,
FGoBP_locomotory behavior	GO_BP_FLAT	181	33	4	0.602896	Fas3,hay,Sh,Hk,
FGoCC_coated vesicle	GO_CC_FLAT	77	33	4	0.602896	or,CHOp24,Sec24CD,Dop1R2,
FGoCC_intrinsic to organelle membrane	GO_CC_FLAT	40	33	4	0.602896	CG5885,CG8860,O-fut1,Dop1R2,
PwRT_WNT ligand biogenesis and trafficking	Reactome	90	33	4	0.602896	Cnx99A,CG1924,Alg10,Sec24CD,
FC2122_NOTCH-Ncore	COMPLEAT	33	7	1	0.606203	O-fut1,
FC3401_protein transport	COMPLEAT	10	7	1	0.606203	CHMP2B,
FC3742_biosynthetic process	COMPLEAT	15	7	1	0.606203	Cnx99A,
FC3933_intracellular protein transport	COMPLEAT	15	7	1	0.606203	Syx5,
FC4537_secretion by cell	COMPLEAT	15	7	1	0.606203	Syx5,
FC4712_protein ADP-ribosylation	COMPLEAT	15	7	1	0.606203	Sc2,
FC4927_SMAD protein import into nucleus	COMPLEAT	12	7	1	0.606203	Nup93-1,
FC5676_neurotransmitter secretion	COMPLEAT	15	7	1	0.606203	Syx5,
FC5894_exocytosis	COMPLEAT	15	7	1	0.606203	Syx5,
FC5981_secretion by cell	COMPLEAT	19	7	1	0.606203	Syx5,
FC6069_protein N-linked glycosylation via asparagine	COMPLEAT	15	7	1	0.606203	Sec61alpha,
FC620_sodium:potassium-exchanging ATPase complex	COMPLEAT	7	7	1	0.606203	nrv3,
FC837_GluR6a-GluR6b-KA2 complex	COMPLEAT	7	7	1	0.606203	GluRIID,
FGoBP_antimicrobial humoral response	GO_BP_FLAT	73	7	1	0.606203	Pvr,
FGoBP_cAMP metabolic process	GO_BP_FLAT	9	7	1	0.606203	Ac76E,
FGoBP_dorsal/ventral axis specification	GO_BP_FLAT	69	7	1	0.606203	sll,
FGoBP_eye-antennal disc morphogenesis	GO_BP_FLAT	39	7	1	0.606203	smo,
FGoBP_glial cell differentiation	GO_BP_FLAT	21	7	1	0.606203	Nrg,
FGoBP_glial cell migration	GO_BP_FLAT	20	7	1	0.606203	unc-5,
FGoBP_humoral immune response	GO_BP_FLAT	86	7	1	0.606203	Pvr,
FGoBP_maintenance of location in cell	GO_BP_FLAT	36	7	1	0.606203	Scgdelta,
FGoBP_maintenance of protein location in cell	GO_BP_FLAT	34	7	1	0.606203	Scgdelta,
FGoBP_phospholipid transport	GO_BP_FLAT	7	7	1	0.606203	ScpX,
FGoBP_regulation of photoreceptor cell differentiation	GO_BP_FLAT	21	7	1	0.606203	sina,
FGoBP_regulation of retinal cell programmed cell death	GO_BP_FLAT	17	7	1	0.606203	lz,
FGoBP_regulation of tube size, open tracheal system	GO_BP_FLAT	20	7	1	0.606203	Nrg,
FGoBP_response to mechanical stimulus	GO_BP_FLAT	29	7	1	0.606203	para,
FGoCC_actin cytoskeleton	GO_CC_FLAT	90	7	1	0.606203	ClC-a,
FGoCC_clathrin coated vesicle membrane	GO_CC_FLAT	10	7	1	0.606203	Dop1R2,
FGoCC_ionotropic glutamate receptor complex	GO_CC_FLAT	7	7	1	0.606203	GluRIID,
FGoMF_acid-amino acid ligase activity	GO_MF_FLAT	113	7	1	0.606203	sina,
FGoMF_cation:sugar symporter activity	GO_MF_FLAT	9	7	1	0.606203	sut3,
FGoMF_gap junction channel activity	GO_MF_FLAT	7	7	1	0.606203	Inx5,
FGoMF_heme binding	GO_MF_FLAT	139	7	1	0.606203	CG17928,
FGoMF_nucleotide-sugar transmembrane transporter activity	GO_MF_FLAT	9	7	1	0.606203	sll,
FGoMF_pyrimidine nucleotide sugar transmembrane transporter activity	GO_MF_FLAT	8	7	1	0.606203	sll,
FGoMF_sugar:hydrogen symporter activity	GO_MF_FLAT	9	7	1	0.606203	sut3,
FGoMF_tetrapyrrole binding	GO_MF_FLAT	139	7	1	0.606203	CG17928,
FGoMF_transferase activity, transferring alkyl or aryl (other than methyl) groups	GO_MF_FLAT	60	7	1	0.606203	Mgstl,
FGoMF_wide pore channel activity	GO_MF_FLAT	8	7	1	0.606203	Inx5,
PwBC_Eph Kinases and ephrins support platelet aggregation	BioCarta	18	7	1	0.606203	Nrg,
PwBC_Regulation of BAD phosphorylation	BioCarta	18	7	1	0.606203	Pvr,
PwKE_Metabolism of Terpenoids and Polyketides	KEGG	34	7	1	0.606203	ste14,
PwNP_NOTCH-Ncore	DRSC	33	7	1	0.606203	O-fut1,
PwRT_Abacavir transmembrane transport	Reactome	8	7	1	0.606203	CG8654,
PwRT_Abacavir transport and metabolism	Reactome	14	7	1	0.606203	CG8654,
PwRT_Activation of Na-permeable Kainate Receptors	Reactome	7	7	1	0.606203	GluRIID,
PwRT_Botulinum neurotoxicity	Reactome	13	7	1	0.606203	Syx5,
PwRT_CHL1 interactions	Reactome	23	7	1	0.606203	Nrg,
PwRT_Endosomal Sorting Complex Required For Transport (ESCRT)	Reactome	22	7	1	0.606203	CHMP2B,
PwRT_Generic Transcription Pathway	Reactome	216	7	1	0.606203	lz,
PwRT_TGF-beta receptor signaling activates SMADs	Reactome	37	7	1	0.606203	emb,
PwRT_The role of Nef in HIV-1 replication and disease pathogenesis	Reactome	20	7	1	0.606203	VhaSFD,
FGoBP_gliogenesis	GO_BP_FLAT	48	16	2	0.610576	unc-5,Nrg,
FGoBP_learning	GO_BP_FLAT	56	16	2	0.610576	Fas3,vsg,
FGoBP_mating	GO_BP_FLAT	86	16	2	0.610576	Sh,Nrg,
FGoBP_mitochondrial transport	GO_BP_FLAT	54	16	2	0.610576	CG1724,CG7514,
FGoBP_photoreceptor cell development	GO_BP_FLAT	64	16	2	0.610576	Lar,msk,
FGoMF_FAD binding	GO_MF_FLAT	60	16	2	0.610576	CG6638,Arc42,
PwRT_Metabolism of mRNA	Reactome	260	16	2	0.610576	emb,Pop2,
FGoBP_sensory perception of chemical stimulus	GO_BP_FLAT	195	134	16	0.614677	Sh,Gr5a,Or22b,Or30a,Or59b,Or59c,Or63a,Or85a,Gr28a,Or65c,Or19a,Gr64c,Gr64b,Gr64a,Gr22e,Or19b,
TFTar_hb	TF_target	737	101	12	0.61746	Rh5,dnt,Tsp42Ee,ABCB7,Toll-6,CG17119,Stim,Tango5,CG34231,Sec61alpha,mgl,CG3638,
FGoBP_membrane organization	GO_BP_FLAT	323	76	9	0.618603	or,Syx5,CG4615,Dscam1,rho-7,O-fut1,Nup62,Tsp3A,CG3638,
FGoBP_proteolysis	GO_BP_FLAT	732	76	9	0.618603	sina,CG17134,S2P,CG13160,CG11961,CG10062,Spase22-23,CG30049,CG12163,
FGoBP_chemosensory behavior	GO_BP_FLAT	111	25	3	0.618717	Fas3,Sh,vsg,
FGoBP_eye photoreceptor cell differentiation	GO_BP_FLAT	116	25	3	0.618717	Lar,sina,msk,
FGoBP_regulation of cellular component size	GO_BP_FLAT	98	25	3	0.618717	Sh,Dscam1,Nrg,
FGoBP_regulation of transcription, DNA-dependent	GO_BP_FLAT	615	25	3	0.618717	lz,Elk,Pop2,
FGoCC_membrane-enclosed lumen	GO_CC_FLAT	607	25	3	0.618717	hay,CG6638,Arc42,
TFTar_brm	TF_target	134	25	3	0.618717	Vha36-1,CG4645,CG3961,
TFTar_slp1	TF_target	411	51	6	0.624465	smo,CG9483,unc-5,CG7218,Stim,CG3638,
TFTar_Kr	TF_target	1425	234	28	0.626613	robo2,lz,sina,Gr5a,Rh5,ScpX,Sr-CII,emb,Nup93-1,TMS1,rho-4,stas,Pvr,CG13384,Dscam1,PGRP-SC1b,unc-5,ZnT63C,CG7514,CG8596,Toll-6,Task6,sll,CG14767,loj,CG3638,ppk18,Kr-h2,
FGoBP_establishment of protein localization	GO_BP_FLAT	289	110	13	0.626828	or,Syx5,emb,CG5885,msk,CG1724,CG8860,CHMP2B,Nup58,CG32164,CG32165,Sec61alpha,Sec24CD,
PwRT_Neuronal System	Reactome	205	135	16	0.627293	Sh,Shaw,Ac76E,Elk,Syx5,VAChT,nAChRalpha3,GluRIID,SK,MFS15,CG8654,Task6,MFS9,Vmat,CG43155,Hk,
FGoBP_biological adhesion	GO_BP_FLAT	190	85	10	0.6283	Lar,Fas3,O-fut1,CG3829,NijA,NijC,Stim,Snmp1,Flo2,Nrg,
FGoBP_cell adhesion	GO_BP_FLAT	176	85	10	0.6283	Lar,Fas3,O-fut1,CG3829,NijA,NijC,Stim,Snmp1,Flo2,Nrg,
PwRT_Platelet activation, signaling and aggregation	Reactome	211	60	7	0.633876	Tsp96F,Tsp42Ee,Tsp42Ed,Tsp42Ea,CG7627,Toll-6,Dop1R2,
PwRT_Neurotransmitter Release Cycle	Reactome	71	43	5	0.635836	VAChT,MFS15,CG8654,MFS9,Vmat,
FGoCC_endoplasmic reticulum	GO_CC_FLAT	286	94	11	0.637339	Syx5,Cnx99A,CG5885,CG1924,CG8860,O-fut1,CG5342,Spase22-23,Alg10,Tango5,Sec61alpha,
FGoBP_cation homeostasis	GO_BP_FLAT	33	17	2	0.644457	Vha68-2,Vha68-1,
FGoBP_positive regulation of catalytic activity	GO_BP_FLAT	65	17	2	0.644457	Ac76E,Dop1R2,
FGoBP_regulation of cell shape	GO_BP_FLAT	101	17	2	0.644457	Lar,Pvr,
FGoMF_di-, tri-valent inorganic cation transmembrane transporter activity	GO_MF_FLAT	23	17	2	0.644457	ZnT35C,ZnT63C,
FGoMF_drug transporter activity	GO_MF_FLAT	17	17	2	0.644457	VAChT,CG7627,
FGoMF_potassium ion binding	GO_MF_FLAT	25	17	2	0.644457	Sh,Shaw,
FGoMF_serine hydrolase activity	GO_MF_FLAT	311	17	2	0.644457	rho-4,Sec24CD,
FGoMF_serine-type peptidase activity	GO_MF_FLAT	309	17	2	0.644457	rho-4,Sec24CD,
FGoMF_solute:cation antiporter activity	GO_MF_FLAT	17	17	2	0.644457	Calx,VAChT,
miRTar_miR-971	microRNA_target	92	17	2	0.644457	Calx,Ndae1,
PwKE_00071 Fatty acid metabolism [PATH: dme00071 ]	KEGG	30	17	2	0.644457	CG3961,Arc42,
PwRT_Binding and Uptake of Ligands by Scavenger Receptors	Reactome	41	17	2	0.644457	CG3829,Snmp1,
PwRT_Cell junction organization	Reactome	70	17	2	0.644457	Fas3,Tsp5D,
PwRT_Metal ion SLC transporters	Reactome	18	17	2	0.644457	ZnT35C,ZnT63C,
PwRT_PPARA Activates Gene Expression	Reactome	151	17	2	0.644457	CG17928,CG3961,
PwRT_Regulation of Lipid Metabolism by Peroxisome proliferator-activated receptor alpha (PPARalpha)	Reactome	152	17	2	0.644457	CG17928,CG3961,
FGoBP_cellular response to stress	GO_BP_FLAT	179	26	3	0.646068	hay,Xpac,Sec61alpha,
FGoBP_photoreceptor cell differentiation	GO_BP_FLAT	128	26	3	0.646068	Lar,sina,msk,
FGoMF_cofactor binding	GO_MF_FLAT	189	26	3	0.646068	CG15343,CG6638,Arc42,
PwRT_M Phase	Reactome	206	35	4	0.650847	emb,Nup93-1,Nup62,Nup58,
FC2228_N-glycan precursor biosynthesis	COMPLEAT	15	8	1	0.655382	Alg10,
FC2891_WNT-Core	COMPLEAT	21	8	1	0.655382	fz3,
FC3544_metabolic process	COMPLEAT	15	8	1	0.655382	Cnx99A,
FC3644_secretion by cell	COMPLEAT	21	8	1	0.655382	Syx5,
FC3777_protein N-linked glycosylation via asparagine	COMPLEAT	15	8	1	0.655382	Sec61alpha,
FC4111_small GTPase mediated signal transduction	COMPLEAT	15	8	1	0.655382	Sc2,
FC5082_SMAD protein import into nucleus	COMPLEAT	12	8	1	0.655382	Nup58,
FC5178_intracellular protein transport	COMPLEAT	15	8	1	0.655382	Syx5,
FC5199_small GTPase mediated signal transduction	COMPLEAT	15	8	1	0.655382	Sc2,
FC5425_mitotic spindle organization	COMPLEAT	15	8	1	0.655382	Cnx99A,
FC5754_intracellular protein transport	COMPLEAT	15	8	1	0.655382	Syx5,
FC5907_cellular biosynthetic process	COMPLEAT	15	8	1	0.655382	Cnx99A,
FC6042_carboxylic acid metabolic process	COMPLEAT	15	8	1	0.655382	msk,
FC6080_neurotransmitter secretion	COMPLEAT	15	8	1	0.655382	Syx5,
FC6174_secretion by cell	COMPLEAT	15	8	1	0.655382	Syx5,
FC6312_putative complex without known function	COMPLEAT	15	8	1	0.655382	Cnx99A,
FC6412_metabolic process	COMPLEAT	15	8	1	0.655382	Kr-h2,
FC6522_protein import into nucleus	COMPLEAT	12	8	1	0.655382	Nup58,
FGoBP_head involution	GO_BP_FLAT	45	8	1	0.655382	Sec61alpha,
FGoBP_imaginal disc-derived wing vein specification	GO_BP_FLAT	33	8	1	0.655382	msk,
FGoBP_neuromuscular synaptic transmission	GO_BP_FLAT	16	8	1	0.655382	GluRIID,
FGoBP_ocellus pigment biosynthetic process	GO_BP_FLAT	20	8	1	0.655382	or,
FGoBP_ocellus pigment metabolic process	GO_BP_FLAT	20	8	1	0.655382	or,
FGoBP_ocellus pigmentation	GO_BP_FLAT	20	8	1	0.655382	or,
FGoBP_ommochrome biosynthetic process	GO_BP_FLAT	20	8	1	0.655382	or,
FGoBP_ommochrome metabolic process	GO_BP_FLAT	20	8	1	0.655382	or,
FGoBP_positive regulation of transport	GO_BP_FLAT	27	8	1	0.655382	Stim,
FGoBP_protein amino acid N-linked glycosylation	GO_BP_FLAT	13	8	1	0.655382	Alg10,
FGoBP_regulation of protein import into nucleus	GO_BP_FLAT	31	8	1	0.655382	Stim,
FGoBP_regulation of tube size	GO_BP_FLAT	23	8	1	0.655382	Nrg,
FGoBP_response to heat	GO_BP_FLAT	72	8	1	0.655382	pyx,
FGoBP_septate junction assembly	GO_BP_FLAT	17	8	1	0.655382	Nrg,
FGoCC_axon	GO_CC_FLAT	26	8	1	0.655382	Dscam1,
FGoCC_cell cortex	GO_CC_FLAT	74	8	1	0.655382	msk,
FGoCC_gap junction	GO_CC_FLAT	8	8	1	0.655382	Inx5,
FGoCC_mitochondrial outer membrane	GO_CC_FLAT	28	8	1	0.655382	Mgstl,
FGoCC_sodium:potassium-exchanging ATPase complex	GO_CC_FLAT	8	8	1	0.655382	nrv3,
FGoMF_calmodulin binding	GO_MF_FLAT	40	8	1	0.655382	SK,
FGoMF_cysteine-type peptidase activity	GO_MF_FLAT	63	8	1	0.655382	CG12163,
FGoMF_O-acyltransferase activity	GO_MF_FLAT	22	8	1	0.655382	fu12,
FGoMF_phospholipid transporter activity	GO_MF_FLAT	14	8	1	0.655382	ScpX,
FGoMF_Ras GTPase binding	GO_MF_FLAT	24	8	1	0.655382	msk,
FGoMF_small GTPase binding	GO_MF_FLAT	24	8	1	0.655382	msk,
miRTar_miR-285/995/998	microRNA_target	54	8	1	0.655382	TMS1,
PwBC_Angiotensin-converting enzyme 2 regulates heart function	BioCarta	37	8	1	0.655382	CG17134,
PwBC_Downregulated of MTA-3 in ER-negative Breast Tumors	BioCarta	34	8	1	0.655382	CG17134,
PwKE_00062 Fatty acid elongation [PATH: dme00062 ]	KEGG	11	8	1	0.655382	Sc2,
PwKE_Metabolism of Other Amino Acids	KEGG	94	8	1	0.655382	Mgstl,
PwNP_FGFR SIGNALING PATHWAY	DRSC	30	8	1	0.655382	robo2,
PwNP_WNT-Core	DRSC	21	8	1	0.655382	fz3,
PwRT_Activation of Ca-permeable Kainate Receptor	Reactome	10	8	1	0.655382	GluRIID,
PwRT_Adherens junctions interactions	Reactome	35	8	1	0.655382	Fas3,
PwRT_Antigen Activates B Cell Receptor Leading to Generation of Second Messengers	Reactome	26	8	1	0.655382	Stim,
PwRT_Assembly of collagen fibrils and other multimeric structures	Reactome	28	8	1	0.655382	Tsp5D,
PwRT_Dopamine Neurotransmitter Release Cycle	Reactome	14	8	1	0.655382	Vmat,
PwRT_Histamine receptors	Reactome	8	8	1	0.655382	Dop1R2,
PwRT_Incretin Synthesis, Secretion, and Inactivation	Reactome	27	8	1	0.655382	Spase22-23,
PwRT_Ionotropic activity of Kainate Receptors	Reactome	10	8	1	0.655382	GluRIID,
PwRT_Organic cation transport	Reactome	9	8	1	0.655382	CG8654,
PwRT_Serotonin Neurotransmitter Release Cycle	Reactome	14	8	1	0.655382	Vmat,
PwRT_Synthesis, Secretion, and Inactivation of Glucagon-like Peptide-1 (GLP-1)	Reactome	22	8	1	0.655382	Spase22-23,
FGoBP_exocrine system development	GO_BP_FLAT	140	44	5	0.656689	robo2,dnt,Pvr,unc-5,CG3829,
FGoBP_salivary gland development	GO_BP_FLAT	140	44	5	0.656689	robo2,dnt,Pvr,unc-5,CG3829,
FGoBP_neurological system process	GO_BP_FLAT	548	238	28	0.664897	Fas3,or,Rh2,Rh4,Sh,sina,Gr5a,Syx5,Rh5,Or22b,GluRIID,Or30a,Or59b,Or59c,Or63a,Syx17,Or85a,Gr28a,Or65c,Or19a,Gr64c,Gr64b,Gr64a,Gr22e,vsg,Or19b,para,Nrg,
FGoBP_intracellular transport	GO_BP_FLAT	318	113	13	0.666974	or,Syx5,emb,CG5885,msk,CG1724,CG8860,CG7514,Nup58,CG32164,CG32165,Sec61alpha,Sec24CD,
FGoBP_adult behavior	GO_BP_FLAT	122	27	3	0.672007	hay,Sh,Hk,
FGoBP_calcium ion transport	GO_BP_FLAT	30	27	3	0.672007	Calx,pyx,Stim,
PwRT_Cell-Cell communication	Reactome	106	27	3	0.672007	Fas3,Tsp5D,Dscam1,
FGoCC_cell projection	GO_CC_FLAT	111	36	4	0.673335	Rh5,Or22b,Dscam1,ClC-a,
PwRT_Mitotic M-M/G1 phases	Reactome	239	36	4	0.673335	emb,Nup93-1,Nup62,Nup58,
FGoBP_synaptic vesicle exocytosis	GO_BP_FLAT	54	18	2	0.675971	Syx5,Syx17,
FGoCC_intrinsic to endoplasmic reticulum membrane	GO_CC_FLAT	21	18	2	0.675971	CG5885,CG8860,
FGoCC_neuron projection	GO_CC_FLAT	44	18	2	0.675971	Or22b,Dscam1,
FGoMF_high affinity inorganic phosphate:sodium symporter activity	GO_MF_FLAT	18	18	2	0.675971	MFS15,MFS9,
PwRT_Basigin interactions	Reactome	26	18	2	0.675971	nrv3,Nrg,
PwRT_Clathrin derived vesicle budding	Reactome	69	18	2	0.675971	or,CG3652,
PwRT_Signaling by NOTCH	Reactome	101	18	2	0.675971	CHOp24,O-fut1,
PwRT_trans-Golgi Network Vesicle Budding	Reactome	69	18	2	0.675971	or,CG3652,
FC4661_protein metabolic process	COMPLEAT	189	54	6	0.681162	Cnx99A,stas,ZnT63C,Sc2,Sec61alpha,Kr-h2,
FGoCC_Golgi apparatus	GO_CC_FLAT	167	54	6	0.681162	Syx5,CHOp24,O-fut1,Papst2,sll,Sec24CD,
TFTar_bin	TF_target	364	54	6	0.681162	Fas3,robo2,CG3829,CG3638,Vha44,Flo2,
TFTar_gsb-n	TF_target	366	54	6	0.681162	lz,unc-5,CG7720,CG9743,CG3638,Vha44,
FGoBP_sensory perception of taste	GO_BP_FLAT	66	63	7	0.686018	Sh,Gr5a,Gr28a,Gr64c,Gr64b,Gr64a,Gr22e,
miRTar_miR-283	microRNA_target	260	63	7	0.686018	Calx,VAChT,dnt,CG10062,CG7888,slif,CG43066,
TFTar_z	TF_target	661	98	11	0.693375	Fas3,Syx17,Spase22-23,Best1,Sec61alpha,CG12163,Vha16-1,Flo2,Nrg,Vha68-1,CG45049,
FGoBP_di-, tri-valent inorganic cation transport	GO_BP_FLAT	38	28	3	0.696528	Calx,pyx,Stim,
FGoBP_microtubule-based process	GO_BP_FLAT	409	28	3	0.696528	emb,VhaPPA1-1,Pvr,
FGoMF_sodium ion binding	GO_MF_FLAT	28	28	3	0.696528	ppk6,ppk16,para,
PwRT_Interferon Signaling	Reactome	110	28	3	0.696528	Nup93-1,Nup62,Nup58,
FC1348_Caveolar macromolecular signaling complex	COMPLEAT	13	9	1	0.698439	Dop1R2,
FC3135_protein N-linked glycosylation via asparagine	COMPLEAT	15	9	1	0.698439	Sc2,
FC3259_protein N-linked glycosylation via asparagine	COMPLEAT	15	9	1	0.698439	Sec61alpha,
FC3894_small GTPase mediated signal transduction	COMPLEAT	15	9	1	0.698439	Sc2,
FC4235_protein N-linked glycosylation via asparagine	COMPLEAT	15	9	1	0.698439	Sec61alpha,
FC4414_small GTPase mediated signal transduction	COMPLEAT	15	9	1	0.698439	Sc2,
FC4417_protein N-linked glycosylation via asparagine	COMPLEAT	15	9	1	0.698439	Sec61alpha,
FC4461_protein N-linked glycosylation via asparagine	COMPLEAT	15	9	1	0.698439	Sec61alpha,
FC4516_metabolic process	COMPLEAT	15	9	1	0.698439	Sec61alpha,
[truncated: 656 more rows]

## Sheet: Mn hits down
Term	Source	all genes	genes screened	genes scored	Pvalue	Genes score
[truncated: 1,267 more rows]

[truncated: 2 more sheets: NT hits up, NT hits down]
