# Supplementary material for: Zinc Detoxification: A Functional Genomics and Transcriptomics Analysis in Drosophila melanogaster Cultured Cells
Source: G3 (Bethesda). 2017 Dec 9;8(2):631–41. doi: 10.1534/g3.117.300447 (PMC5919732; doi:10.1534/g3.117.300447)
Supplement: Supplementary file 3 [file 631FileS2.xlsx]

## Sheet: summary
Vs1: Based on NT control of the same genotype
Genotype	Treatment	Direction	Count hits
IA2	MnCl2	DOWN	26
IA2	MnCl2	UP	26
IA2	ZnCl2	DOWN	66
IA2	ZnCl2	UP	128
S2R+	MnCl2	DOWN	23
S2R+	MnCl2	UP	33
S2R+	ZnCl2	DOWN	319
S2R+	ZnCl2	UP	121
ZnT63C	MnCl2	DOWN	68
ZnT63C	MnCl2	UP	16
ZnT63C	ZnCl2	DOWN	998
ZnT63C	ZnCl2	UP	835
All			2189

## Sheet: hits with log2
genotype	treatment	Direction	FBgn	Gene	Avg ratio	Avg log2 ratio
IA2	MnCl2	DOWN	FBgn0000279	CecC	0.172909	-2.53191
IA2	MnCl2	DOWN	FBgn0000721	for	0.0581739	-4.10348
IA2	MnCl2	DOWN	FBgn0002577	m	0.317491	-1.65521
IA2	MnCl2	DOWN	FBgn0005640	Eip63E	0.00988452	-6.66061
IA2	MnCl2	DOWN	FBgn0011288	Snap25	0.095212	-3.39271
IA2	MnCl2	DOWN	FBgn0014033	Sr-CI	0.249325	-2.0039
IA2	MnCl2	DOWN	FBgn0015541	sda	0.233288	-2.09981
IA2	MnCl2	DOWN	FBgn0020416	Idgf1	0.338435	-1.56305
IA2	MnCl2	DOWN	FBgn0024980	Syx4	0.382147	-1.3878
IA2	MnCl2	DOWN	FBgn0027601	pdgy	0.330362	-1.59788
IA2	MnCl2	DOWN	FBgn0029824	CG3726	0.34421	-1.53864
IA2	MnCl2	DOWN	FBgn0031219	CG13694	0.325368	-1.61986
IA2	MnCl2	DOWN	FBgn0033913	CG8468	0.401248	-1.31743
IA2	MnCl2	DOWN	FBgn0035533	Cip4	0.406842	-1.29746
IA2	MnCl2	DOWN	FBgn0037222	CG14642	0.362571	-1.46366
IA2	MnCl2	DOWN	FBgn0037506	CG1287	0.241045	-2.05263
IA2	MnCl2	DOWN	FBgn0037939	CG14718	0.417726	-1.25937
IA2	MnCl2	DOWN	FBgn0038353	CG5399	0.408345	-1.29214
IA2	MnCl2	DOWN	FBgn0039108	CG10232	0.326367	-1.61543
IA2	MnCl2	DOWN	FBgn0040733	CG15068	0.242469	-2.04413
IA2	MnCl2	DOWN	FBgn0050281	CG30281	0.361268	-1.46886
IA2	MnCl2	DOWN	FBgn0053554	Nipped-A	0.00826146	-6.91939
IA2	MnCl2	DOWN	FBgn0063485	Lasp	0.00770492	-7.02
IA2	MnCl2	DOWN	FBgn0259683	Ir40a	0.00746908	-7.06485
IA2	MnCl2	DOWN	FBgn0261858	CG42787	0.286935	-1.8012
IA2	MnCl2	DOWN	FBgn0266696	CG45186	0.395261	-1.33912
IA2	MnCl2	UP	FBgn0000557	Ef1alpha100E	2.35402	1.23513
IA2	MnCl2	UP	FBgn0001258	ImpL3	3.87435	1.95395
IA2	MnCl2	UP	FBgn0023495	Lip3	2.34444	1.22925
IA2	MnCl2	UP	FBgn0027494	RpS10a	2.58281	1.36894
IA2	MnCl2	UP	FBgn0027836	Dgp-1	2.48906	1.3156
IA2	MnCl2	UP	FBgn0029662	CG12206	2.96268	1.5669
IA2	MnCl2	UP	FBgn0029766	CG15784	4.84338	2.27601
IA2	MnCl2	UP	FBgn0029986	CG15332	2.7485	1.45864
IA2	MnCl2	UP	FBgn0029987	CG15330	4.34931	2.12079
IA2	MnCl2	UP	FBgn0031307	MFS3	2.77517	1.47258
IA2	MnCl2	UP	FBgn0032473	CG5204	2.45915	1.29816
IA2	MnCl2	UP	FBgn0034822	RpL37b	2.9377	1.55468
IA2	MnCl2	UP	FBgn0035727	CG10063	2.59994	1.37848
IA2	MnCl2	UP	FBgn0035955	CG5194	2.65128	1.40669
IA2	MnCl2	UP	FBgn0036057	CG14164	2.83252	1.50209
IA2	MnCl2	UP	FBgn0037046	CG10581	4.80899	2.26573
IA2	MnCl2	UP	FBgn0038627	CG7694	2.60969	1.38388
IA2	MnCl2	UP	FBgn0039129	RpS19b	2.4572	1.29701
IA2	MnCl2	UP	FBgn0039881	CG1971	2.63341	1.39693
IA2	MnCl2	UP	FBgn0042146	CG18823	6.20172	2.63267
IA2	MnCl2	UP	FBgn0053502	CG33502	6.55679	2.71299
IA2	MnCl2	UP	FBgn0063491	GstE9	2.50889	1.32705
IA2	MnCl2	UP	FBgn0085334	CG34305	2.80006	1.48546
IA2	MnCl2	UP	FBgn0085359	CG34330	13.7281	3.77906
IA2	MnCl2	UP	FBgn0261560	Thor	2.71709	1.44206
IA2	MnCl2	UP	FBgn0263773	fok	3.42917	1.77786
IA2	ZnCl2	DOWN	FBgn0000279	CecC	0.218879	-2.1918
IA2	ZnCl2	DOWN	FBgn0000578	ena	0.442084	-1.17761
IA2	ZnCl2	DOWN	FBgn0000721	for	0.0581739	-4.10348
IA2	ZnCl2	DOWN	FBgn0002577	m	0.29605	-1.75609
IA2	ZnCl2	DOWN	FBgn0002781	mod(mdg4)	0.335299	-1.57648
IA2	ZnCl2	DOWN	FBgn0003372	Sgs1	0.377754	-1.40448
IA2	ZnCl2	DOWN	FBgn0005640	Eip63E	0.00988452	-6.66061
IA2	ZnCl2	DOWN	FBgn0011288	Snap25	0.095212	-3.39271
IA2	ZnCl2	DOWN	FBgn0014033	Sr-CI	0.187542	-2.41471
IA2	ZnCl2	DOWN	FBgn0015577	alpha-Est9	0.392383	-1.34967
IA2	ZnCl2	DOWN	FBgn0020415	Idgf2	0.434328	-1.20314
IA2	ZnCl2	DOWN	FBgn0020416	Idgf1	0.294757	-1.7624
IA2	ZnCl2	DOWN	FBgn0024236	foi	0.245966	-2.02347
IA2	ZnCl2	DOWN	FBgn0024980	Syx4	0.372606	-1.42428
IA2	ZnCl2	DOWN	FBgn0025740	PlexB	0.379848	-1.39651
IA2	ZnCl2	DOWN	FBgn0025821	I-t	0.302913	-1.72303
IA2	ZnCl2	DOWN	FBgn0026721	fat-spondin	0.377255	-1.40639
IA2	ZnCl2	DOWN	FBgn0027499	wde	0.416863	-1.26235
IA2	ZnCl2	DOWN	FBgn0027601	pdgy	0.340097	-1.55598
IA2	ZnCl2	DOWN	FBgn0029128	tyn	0.416892	-1.26225
IA2	ZnCl2	DOWN	FBgn0029608	CG3091	0.369938	-1.43465
IA2	ZnCl2	DOWN	FBgn0029658	CG14269	0.331269	-1.59393
IA2	ZnCl2	DOWN	FBgn0029824	CG3726	0.34421	-1.53864
IA2	ZnCl2	DOWN	FBgn0030237	CG15209	0.368595	-1.43989
IA2	ZnCl2	DOWN	FBgn0030796	CG4829	0.142808	-2.80785
IA2	ZnCl2	DOWN	FBgn0031011	CG8034	0.281954	-1.82647
IA2	ZnCl2	DOWN	FBgn0031389	CG4259	0.286882	-1.80147
IA2	ZnCl2	DOWN	FBgn0031449	CG31689	0.241241	-2.05145
IA2	ZnCl2	DOWN	FBgn0031937	CG13795	0.317	-1.65745
IA2	ZnCl2	DOWN	FBgn0032235	CG5096	0.44912	-1.15483
IA2	ZnCl2	DOWN	FBgn0032693	Cyp310a1	0.274501	-1.86512
IA2	ZnCl2	DOWN	FBgn0033079	Fmo-2	0.413298	-1.27475
IA2	ZnCl2	DOWN	FBgn0033438	Mmp2	0.38262	-1.38601
IA2	ZnCl2	DOWN	FBgn0033640	CG13198	0.289571	-1.78801
IA2	ZnCl2	DOWN	FBgn0033913	CG8468	0.37451	-1.41693
IA2	ZnCl2	DOWN	FBgn0034158	CG5522	0.442834	-1.17516
IA2	ZnCl2	DOWN	FBgn0035132	mthl10	0.437559	-1.19245
IA2	ZnCl2	DOWN	FBgn0035216	CG9168	0.189627	-2.39876
IA2	ZnCl2	DOWN	FBgn0035533	Cip4	0.461652	-1.11512
IA2	ZnCl2	DOWN	FBgn0036043	CG8177	0.373651	-1.42024
IA2	ZnCl2	DOWN	FBgn0036309	Hip1	0.321933	-1.63517
IA2	ZnCl2	DOWN	FBgn0036821	CG3961	0.170878	-2.54896
IA2	ZnCl2	DOWN	FBgn0036891	CG9372	0.325506	-1.61924
IA2	ZnCl2	DOWN	FBgn0037506	CG1287	0.275556	-1.85958
IA2	ZnCl2	DOWN	FBgn0037939	CG14718	0.30899	-1.69437
IA2	ZnCl2	DOWN	FBgn0038291	CG3984	0.454943	-1.13624
IA2	ZnCl2	DOWN	FBgn0038353	CG5399	0.265132	-1.91522
IA2	ZnCl2	DOWN	FBgn0038435	Gyc89Da	0.412486	-1.27758
IA2	ZnCl2	DOWN	FBgn0039108	CG10232	0.340394	-1.55472
IA2	ZnCl2	DOWN	FBgn0039612	CG14523	0.380639	-1.39351
IA2	ZnCl2	DOWN	FBgn0039896	yellow-h	0.304115	-1.71731
IA2	ZnCl2	DOWN	FBgn0041237	Gr58c	0.406972	-1.297
IA2	ZnCl2	DOWN	FBgn0051637	CG31637	0.446012	-1.16485
IA2	ZnCl2	DOWN	FBgn0051815	CG31815	0.436889	-1.19466
IA2	ZnCl2	DOWN	FBgn0052450	CG32450	0.413937	-1.27252
IA2	ZnCl2	DOWN	FBgn0053203	CG33203	0.337267	-1.56804
IA2	ZnCl2	DOWN	FBgn0053307	CG33307	0.266833	-1.90599
IA2	ZnCl2	DOWN	FBgn0053554	Nipped-A	0.00826146	-6.91939
IA2	ZnCl2	DOWN	FBgn0053647	CG33647	0.329314	-1.60247
IA2	ZnCl2	DOWN	FBgn0063485	Lasp	0.00770492	-7.02
IA2	ZnCl2	DOWN	FBgn0250819	CG33521	0.358873	-1.47845
IA2	ZnCl2	DOWN	FBgn0259683	Ir40a	0.00746908	-7.06485
IA2	ZnCl2	DOWN	FBgn0261800	LanB1	0.391735	-1.35205
IA2	ZnCl2	DOWN	FBgn0264894	CG44085	0.403562	-1.30914
IA2	ZnCl2	DOWN	FBgn0266696	CG45186	0.364261	-1.45696
IA2	ZnCl2	DOWN	FBgn0267978	ap	0.433966	-1.20434
IA2	ZnCl2	UP	FBgn0000318	cl	2.53816	1.34378
IA2	ZnCl2	UP	FBgn0000557	Ef1alpha100E	2.32513	1.21731
IA2	ZnCl2	UP	FBgn0001149	GstD1	4.51583	2.17499
IA2	ZnCl2	UP	FBgn0001223	Hsp22	6.13794	2.61775
IA2	ZnCl2	UP	FBgn0001224	Hsp23	3.53109	1.82011
IA2	ZnCl2	UP	FBgn0001225	Hsp26	7.00262	2.8079
IA2	ZnCl2	UP	FBgn0001230	Hsp68	7.33179	2.87417
IA2	ZnCl2	UP	FBgn0001258	ImpL3	4.23617	2.08276
IA2	ZnCl2	UP	FBgn0002868	MtnA	15.4183	3.94657
IA2	ZnCl2	UP	FBgn0002869	MtnB	18.483	4.20813
IA2	ZnCl2	UP	FBgn0003984	vn	2.60518	1.38138
IA2	ZnCl2	UP	FBgn0010038	GstD2	10.5235	3.39555
IA2	ZnCl2	UP	FBgn0010040	GstD4	3.19608	1.67631
IA2	ZnCl2	UP	FBgn0010041	GstD5	4.17022	2.06012
IA2	ZnCl2	UP	FBgn0013275	Hsp70Aa	5.32768	2.41351
IA2	ZnCl2	UP	FBgn0013276	Hsp70Ab	10.5541	3.39973
IA2	ZnCl2	UP	FBgn0013277	Hsp70Ba	11.8456	3.56628
IA2	ZnCl2	UP	FBgn0013279	Hsp70Bc	13.6466	3.77047
IA2	ZnCl2	UP	FBgn0014031	Spat	2.0806	1.057
IA2	ZnCl2	UP	FBgn0023495	Lip3	5.10074	2.35071
IA2	ZnCl2	UP	FBgn0023525	CG3191	4.41156	2.14129
IA2	ZnCl2	UP	FBgn0026176	SkpB	2.11637	1.08159
IA2	ZnCl2	UP	FBgn0026593	CG5707	2.79215	1.48138
IA2	ZnCl2	UP	FBgn0026666	MagR	3.13769	1.6497
IA2	ZnCl2	UP	FBgn0027836	Dgp-1	2.59792	1.37736
IA2	ZnCl2	UP	FBgn0028411	Nxt1	2.99872	1.58435
IA2	ZnCl2	UP	FBgn0029524	CG3176	2.36572	1.24228
IA2	ZnCl2	UP	FBgn0029766	CG15784	7.54949	2.91638
IA2	ZnCl2	UP	FBgn0029854	CG3566	3.02023	1.59466
IA2	ZnCl2	UP	FBgn0029892	CG3184	2.89511	1.53362
IA2	ZnCl2	UP	FBgn0029986	CG15332	4.79912	2.26277
IA2	ZnCl2	UP	FBgn0029987	CG15330	6.91702	2.79015
IA2	ZnCl2	UP	FBgn0030028	Corp	2.61521	1.38693
IA2	ZnCl2	UP	FBgn0030099	CG12056	3.16344	1.66149
IA2	ZnCl2	UP	FBgn0030189	CG2909	2.73598	1.45206
IA2	ZnCl2	UP	FBgn0030207	CG2887	3.86058	1.94882
IA2	ZnCl2	UP	FBgn0030292	CG11752	3.6155	1.8542
IA2	ZnCl2	UP	FBgn0030510	CG12177	4.16124	2.05701
IA2	ZnCl2	UP	FBgn0030566	betaNACtes4	3.89707	1.96239
IA2	ZnCl2	UP	FBgn0030610	CG9065	2.1347	1.09404
IA2	ZnCl2	UP	FBgn0030676	CG12379	2.78309	1.47669
IA2	ZnCl2	UP	FBgn0030876	CG6762	3.10615	1.63513
IA2	ZnCl2	UP	FBgn0030878	CG6769	4.32015	2.11108
IA2	ZnCl2	UP	FBgn0030904	upd2	3.24488	1.69817
IA2	ZnCl2	UP	FBgn0031068	Alr	7.376	2.88284
IA2	ZnCl2	UP	FBgn0031307	MFS3	2.90169	1.53689
IA2	ZnCl2	UP	FBgn0031623	Taf12L	3.8216	1.93418
IA2	ZnCl2	UP	FBgn0031881	MME1	2.54014	1.34491
IA2	ZnCl2	UP	FBgn0032374	CG14931	2.70434	1.43527
IA2	ZnCl2	UP	FBgn0032473	CG5204	3.00259	1.58621
IA2	ZnCl2	UP	FBgn0032645	CG15142	4.76686	2.25304
IA2	ZnCl2	UP	FBgn0032781	RtcB	3.15204	1.65629
IA2	ZnCl2	UP	FBgn0033226	CG1882	2.22519	1.15393
IA2	ZnCl2	UP	FBgn0033773	Mos	3.471	1.79535
IA2	ZnCl2	UP	FBgn0033781	CG13319	2.48394	1.31263
IA2	ZnCl2	UP	FBgn0033926	Arc1	3.22644	1.68995
IA2	ZnCl2	UP	FBgn0033928	Arc2	3.166	1.66266
IA2	ZnCl2	UP	FBgn0034403	CG18190	2.66204	1.41253
IA2	ZnCl2	UP	FBgn0034793	asrij	6.86141	2.7785
IA2	ZnCl2	UP	FBgn0034822	RpL37b	4.4416	2.15108
IA2	ZnCl2	UP	FBgn0034935	Orcokinin	6.19312	2.63067
IA2	ZnCl2	UP	FBgn0035082	CG2811	3.03344	1.60096
IA2	ZnCl2	UP	FBgn0035359	CG1143	2.51153	1.32856
IA2	ZnCl2	UP	FBgn0035476	CG12766	4.06901	2.02468
IA2	ZnCl2	UP	FBgn0035512	Cpr64Ac	3.49101	1.80365
IA2	ZnCl2	UP	FBgn0035523	CG1311	2.41674	1.27306
IA2	ZnCl2	UP	FBgn0035727	CG10063	2.9607	1.56594
IA2	ZnCl2	UP	FBgn0035955	CG5194	3.93764	1.97733
IA2	ZnCl2	UP	FBgn0036057	CG14164	4.50871	2.17272
IA2	ZnCl2	UP	FBgn0036670	CG13029	2.24956	1.16964
IA2	ZnCl2	UP	FBgn0037046	CG10581	5.87252	2.55398
IA2	ZnCl2	UP	FBgn0037151	CG7130	2.76898	1.46936
IA2	ZnCl2	UP	FBgn0037296	Prosbeta2R2	2.81662	1.49397
IA2	ZnCl2	UP	FBgn0037844	CG4570	2.33142	1.22121
IA2	ZnCl2	UP	FBgn0037845	CG14694	2.06734	1.04778
IA2	ZnCl2	UP	FBgn0037973	CG18547	2.37263	1.24649
IA2	ZnCl2	UP	FBgn0038107	CG17327	6.11	2.61117
IA2	ZnCl2	UP	FBgn0038277	RpS5b	3.10437	1.6343
IA2	ZnCl2	UP	FBgn0038627	CG7694	4.49543	2.16846
IA2	ZnCl2	UP	FBgn0038682	CG5835	2.93711	1.5544
IA2	ZnCl2	UP	FBgn0039129	RpS19b	3.14071	1.65109
IA2	ZnCl2	UP	FBgn0039205	CG13623	3.95902	1.98514
IA2	ZnCl2	UP	FBgn0039254	Nmnat	2.35864	1.23796
IA2	ZnCl2	UP	FBgn0039312	CG10514	2.35828	1.23774
IA2	ZnCl2	UP	FBgn0039343	CG5111	3.20445	1.68008
IA2	ZnCl2	UP	FBgn0039585	CG1894	2.22172	1.15168
IA2	ZnCl2	UP	FBgn0039644	CG11897	2.30843	1.20691
IA2	ZnCl2	UP	FBgn0039881	CG1971	3.31609	1.72948
IA2	ZnCl2	UP	FBgn0040077	primo-1	2.37238	1.24633
IA2	ZnCl2	UP	FBgn0040259	Ugt86Da	2.72205	1.44469
IA2	ZnCl2	UP	FBgn0040291	Roc1b	3.87993	1.95603
IA2	ZnCl2	UP	FBgn0040365	CG14628	3.69287	1.88474
IA2	ZnCl2	UP	FBgn0040609	CG3348	4.83993	2.27498
IA2	ZnCl2	UP	FBgn0040751	CG13018	5.95386	2.57382
IA2	ZnCl2	UP	FBgn0040837	CG8620	3.68414	1.88133
IA2	ZnCl2	UP	FBgn0040899	CG17776	37.214	5.21778
IA2	ZnCl2	UP	FBgn0040931	CG9034	3.3217	1.73192
IA2	ZnCl2	UP	FBgn0041225	Gr94a	2.15033	1.10456
IA2	ZnCl2	UP	FBgn0042146	CG18823	6.48185	2.6964
IA2	ZnCl2	UP	FBgn0050157	CG30157	3.70426	1.88919
IA2	ZnCl2	UP	FBgn0050172	CG30172	3.93107	1.97492
IA2	ZnCl2	UP	FBgn0050197	CG30197	2.64351	1.40245
IA2	ZnCl2	UP	FBgn0050413	CG30413	5.59555	2.48428
IA2	ZnCl2	UP	FBgn0051354	Hsp70Bbb	12.3214	3.6231
IA2	ZnCl2	UP	FBgn0051477	ATPsynepsilonL	3.06208	1.61451
IA2	ZnCl2	UP	FBgn0051816	CG31816	2.57769	1.36608
IA2	ZnCl2	UP	FBgn0052174	CG32174	4.77521	2.25556
IA2	ZnCl2	UP	FBgn0052857	CG32857	20.1176	4.33039
IA2	ZnCl2	UP	FBgn0053192	MtnD	12.3935	3.63151
IA2	ZnCl2	UP	FBgn0053869	His4:CG33869	4.91875	2.29829
IA2	ZnCl2	UP	FBgn0053881	His4:CG33881	4.76266	2.25177
IA2	ZnCl2	UP	FBgn0053901	His4:CG33901	2.25174	1.17104
IA2	ZnCl2	UP	FBgn0053903	His4:CG33903	5.12728	2.35819
IA2	ZnCl2	UP	FBgn0053905	His4:CG33905	4.65089	2.21751
IA2	ZnCl2	UP	FBgn0053907	His4:CG33907	4.78815	2.25947
IA2	ZnCl2	UP	FBgn0061362	CG33785	2.4867	1.31423
IA2	ZnCl2	UP	FBgn0063491	GstE9	3.30457	1.72446
IA2	ZnCl2	UP	FBgn0083953	CG34117	3.58939	1.84374
IA2	ZnCl2	UP	FBgn0086708	stv	6.7205	2.74857
IA2	ZnCl2	UP	FBgn0259185	Ir60b	2.42473	1.27782
IA2	ZnCl2	UP	FBgn0259196	CG42300	2.38379	1.25326
IA2	ZnCl2	UP	FBgn0260746	Ect3	3.81643	1.93223
IA2	ZnCl2	UP	FBgn0260795	NaPi-III	2.40915	1.26852
IA2	ZnCl2	UP	FBgn0261673	nemy	2.42722	1.2793
IA2	ZnCl2	UP	FBgn0262524	ver	3.04133	1.6047
IA2	ZnCl2	UP	FBgn0263132	Cht6	2.80427	1.48763
IA2	ZnCl2	UP	FBgn0267252	Ggamma30A	6.29599	2.65443
IA2	ZnCl2	UP	FBgn0267408	AOX1	3.30848	1.72617
S2R+	MnCl2	DOWN	FBgn0000094	Anp	0.349256	-1.51764
S2R+	MnCl2	DOWN	FBgn0000276	CecA1	0.265085	-1.91547
S2R+	MnCl2	DOWN	FBgn0002945	nkd	0.404269	-1.30661
S2R+	MnCl2	DOWN	FBgn0014141	cher	0.47244	-1.0818
S2R+	MnCl2	DOWN	FBgn0020416	Idgf1	0.285476	-1.80856
S2R+	MnCl2	DOWN	FBgn0027601	pdgy	0.466736	-1.09932
S2R+	MnCl2	DOWN	FBgn0030332	CG9360	0.388307	-1.36473
S2R+	MnCl2	DOWN	FBgn0032025	CG7778	0.29811	-1.74608
S2R+	MnCl2	DOWN	FBgn0033438	Mmp2	0.443621	-1.1726
S2R+	MnCl2	DOWN	FBgn0033521	CG12896	0.328269	-1.60705
S2R+	MnCl2	DOWN	FBgn0033913	CG8468	0.362929	-1.46224
S2R+	MnCl2	DOWN	FBgn0034709	Swim	0.419118	-1.25457
S2R+	MnCl2	DOWN	FBgn0035480	CG14984	0.396767	-1.33363
S2R+	MnCl2	DOWN	FBgn0035533	Cip4	0.373892	-1.41931
S2R+	MnCl2	DOWN	FBgn0036279	Ncc69	0.381242	-1.39122
S2R+	MnCl2	DOWN	FBgn0036752	Adgf-A	0.442364	-1.17669
S2R+	MnCl2	DOWN	FBgn0041087	wun2	0.369169	-1.43765
S2R+	MnCl2	DOWN	FBgn0050489	Cyp12d1-p	0.304086	-1.71745
S2R+	MnCl2	DOWN	FBgn0051219	CG31219	0.318266	-1.65169
S2R+	MnCl2	DOWN	FBgn0053516	dpr3	0.326729	-1.61383
S2R+	MnCl2	DOWN	FBgn0260745	mfas	0.410202	-1.28559
S2R+	MnCl2	DOWN	FBgn0261360	CG42637	0.315047	-1.66636
S2R+	MnCl2	DOWN	FBgn0283680	IP3K2	0.412595	-1.2772
S2R+	MnCl2	UP	FBgn0002306	sas	2.389	1.25641
S2R+	MnCl2	UP	FBgn0016053	pgc	3.51862	1.81501
S2R+	MnCl2	UP	FBgn0024912	agt	2.26086	1.17687
S2R+	MnCl2	UP	FBgn0026176	SkpB	2.57555	1.36488
S2R+	MnCl2	UP	FBgn0029766	CG15784	2.54399	1.34709
S2R+	MnCl2	UP	FBgn0029986	CG15332	2.51745	1.33196
S2R+	MnCl2	UP	FBgn0029987	CG15330	2.9545	1.56291
S2R+	MnCl2	UP	FBgn0030588	CG9521	5.09858	2.35009
S2R+	MnCl2	UP	FBgn0031296	CG4415	3.32362	1.73275
S2R+	MnCl2	UP	FBgn0031307	MFS3	3.13638	1.6491
S2R+	MnCl2	UP	FBgn0032645	CG15142	4.06897	2.02467
S2R+	MnCl2	UP	FBgn0034403	CG18190	2.22018	1.15068
S2R+	MnCl2	UP	FBgn0034642	CG15674	3.60782	1.85113
S2R+	MnCl2	UP	FBgn0034756	Cyp6d2	2.64718	1.40446
S2R+	MnCl2	UP	FBgn0034822	RpL37b	2.60026	1.37865
S2R+	MnCl2	UP	FBgn0034935	Orcokinin	2.72828	1.44799
S2R+	MnCl2	UP	FBgn0035082	CG2811	2.29992	1.20158
S2R+	MnCl2	UP	FBgn0035523	CG1311	2.82876	1.50017
S2R+	MnCl2	UP	FBgn0035727	CG10063	2.95133	1.56136
S2R+	MnCl2	UP	FBgn0035955	CG5194	4.23678	2.08297
S2R+	MnCl2	UP	FBgn0036057	CG14164	2.96882	1.56989
S2R+	MnCl2	UP	FBgn0036324	CG12520	2.12073	1.08456
S2R+	MnCl2	UP	FBgn0037046	CG10581	7.70109	2.94506
S2R+	MnCl2	UP	FBgn0039129	RpS19b	2.37894	1.25032
S2R+	MnCl2	UP	FBgn0040670	e(y)2b	2.99949	1.58472
S2R+	MnCl2	UP	FBgn0052476	mthl14	2.36116	1.23949
S2R+	MnCl2	UP	FBgn0053469	CG33469	2.49188	1.31724
S2R+	MnCl2	UP	FBgn0053872	His2B:CG33872	2.59594	1.37626
S2R+	MnCl2	UP	FBgn0053874	His2B:CG33874	2.50544	1.32506
S2R+	MnCl2	UP	FBgn0053876	His2B:CG33876	2.46373	1.30085
S2R+	MnCl2	UP	FBgn0085359	CG34330	5.76831	2.52815
S2R+	MnCl2	UP	FBgn0263773	fok	4.64495	2.21566
S2R+	MnCl2	UP	FBgn0265512	mlt	2.42802	1.27978
S2R+	ZnCl2	DOWN	FBgn0000084	AnxB10	0.474899	-1.07431
S2R+	ZnCl2	DOWN	FBgn0000116	Argk	0.363215	-1.4611
S2R+	ZnCl2	DOWN	FBgn0000150	awd	0.1999	-2.32265
S2R+	ZnCl2	DOWN	FBgn0000276	CecA1	0.265085	-1.91547
S2R+	ZnCl2	DOWN	FBgn0000279	CecC	0.431295	-1.21325
S2R+	ZnCl2	DOWN	FBgn0000579	Eno	0.369487	-1.43641
S2R+	ZnCl2	DOWN	FBgn0000721	for	0.0615834	-4.02131
S2R+	ZnCl2	DOWN	FBgn0001258	ImpL3	0.249968	-2.00019
S2R+	ZnCl2	DOWN	FBgn0001989	ND-B17	0.266298	-1.90889
S2R+	ZnCl2	DOWN	FBgn0002174	l(2)tid	0.349048	-1.5185
S2R+	ZnCl2	DOWN	FBgn0002622	RpS3	0.360217	-1.47306
S2R+	ZnCl2	DOWN	FBgn0003062	Fib	0.265433	-1.91358
S2R+	ZnCl2	DOWN	FBgn0003279	RpL4	0.34282	-1.54448
S2R+	ZnCl2	DOWN	FBgn0003301	rut	0.355221	-1.49321
S2R+	ZnCl2	DOWN	FBgn0003330	Sce	0.488615	-1.03323
S2R+	ZnCl2	DOWN	FBgn0003512	Sry-delta	0.303382	-1.72079
S2R+	ZnCl2	DOWN	FBgn0003978	vls	0.394647	-1.34137
S2R+	ZnCl2	DOWN	FBgn0004403	RpS14a	0.258718	-1.95055
S2R+	ZnCl2	DOWN	FBgn0004404	RpS14b	0.204937	-2.28675
S2R+	ZnCl2	DOWN	FBgn0004507	GlyP	0.353755	-1.49918
S2R+	ZnCl2	DOWN	FBgn0004654	Pgd	0.249232	-2.00444
S2R+	ZnCl2	DOWN	FBgn0005593	RpL7	0.29066	-1.7826
S2R+	ZnCl2	DOWN	FBgn0005640	Eip63E	0.0200599	-5.63954
S2R+	ZnCl2	DOWN	FBgn0010222	Nmdmc	0.366451	-1.44831
S2R+	ZnCl2	DOWN	FBgn0010397	LamC	0.403438	-1.30958
S2R+	ZnCl2	DOWN	FBgn0010408	RpS9	0.190056	-2.3955
S2R+	ZnCl2	DOWN	FBgn0010830	l(3)04053	0.424769	-1.23525
S2R+	ZnCl2	DOWN	FBgn0010905	Spn	0.349893	-1.51501
S2R+	ZnCl2	DOWN	FBgn0011211	blw	0.397408	-1.33131
S2R+	ZnCl2	DOWN	FBgn0011272	RpL13	0.23373	-2.09709
S2R+	ZnCl2	DOWN	FBgn0011288	Snap25	0.303621	-1.71966
S2R+	ZnCl2	DOWN	FBgn0011722	Tig	0.288538	-1.79317
S2R+	ZnCl2	DOWN	FBgn0011828	Pxn	0.297565	-1.74872
S2R+	ZnCl2	DOWN	FBgn0013764	Chi	0.306647	-1.70535
S2R+	ZnCl2	DOWN	FBgn0014028	SdhB	0.367999	-1.44223
S2R+	ZnCl2	DOWN	FBgn0014857	His3.3A	0.308382	-1.69721
S2R+	ZnCl2	DOWN	FBgn0014868	Ost48	0.337121	-1.56866
S2R+	ZnCl2	DOWN	FBgn0014869	Pglym78	0.347178	-1.52625
S2R+	ZnCl2	DOWN	FBgn0015245	Hsp60A	0.390206	-1.35769
S2R+	ZnCl2	DOWN	FBgn0015541	sda	0.422175	-1.24409
S2R+	ZnCl2	DOWN	FBgn0015600	toc	0.161675	-2.62883
S2R+	ZnCl2	DOWN	FBgn0016032	lbm	0.46898	-1.0924
S2R+	ZnCl2	DOWN	FBgn0016120	ATPsynD	0.276394	-1.8552
S2R+	ZnCl2	DOWN	FBgn0016691	ATPsynO	0.363416	-1.46031
S2R+	ZnCl2	DOWN	FBgn0016693	Past1	0.283645	-1.81784
S2R+	ZnCl2	DOWN	FBgn0017579	RpL14	0.18983	-2.39722
S2R+	ZnCl2	DOWN	FBgn0019952	Orct	0.272401	-1.8762
S2R+	ZnCl2	DOWN	FBgn0019990	Gcn2	0.0443002	-4.49654
S2R+	ZnCl2	DOWN	FBgn0020235	ATPsyngamma	0.315293	-1.66524
S2R+	ZnCl2	DOWN	FBgn0020618	Rack1	0.180651	-2.46872
S2R+	ZnCl2	DOWN	FBgn0020764	Alas	0.224811	-2.15321
S2R+	ZnCl2	DOWN	FBgn0020910	RpL3	0.304935	-1.71342
S2R+	ZnCl2	DOWN	FBgn0021765	scu	0.34145	-1.55025
S2R+	ZnCl2	DOWN	FBgn0021906	RFeSP	0.258813	-1.95002
S2R+	ZnCl2	DOWN	FBgn0021944	Coprox	0.294189	-1.76519
S2R+	ZnCl2	DOWN	FBgn0022774	Oat	0.186834	-2.42017
S2R+	ZnCl2	DOWN	FBgn0023519	mRpL16	0.467124	-1.09812
S2R+	ZnCl2	DOWN	FBgn0023535	arg	0.330276	-1.59826
S2R+	ZnCl2	DOWN	FBgn0023549	Mct1	0.441523	-1.17944
S2R+	ZnCl2	DOWN	FBgn0024191	sip1	0.336488	-1.57137
S2R+	ZnCl2	DOWN	FBgn0024234	gbb	0.469802	-1.08988
S2R+	ZnCl2	DOWN	FBgn0024236	foi	0.238268	-2.06934
S2R+	ZnCl2	DOWN	FBgn0024509	Sec13	0.270602	-1.88576
S2R+	ZnCl2	DOWN	FBgn0024556	EfTuM	0.330817	-1.5959
S2R+	ZnCl2	DOWN	FBgn0025286	RpL31	0.205776	-2.28085
S2R+	ZnCl2	DOWN	FBgn0025352	Thiolase	0.303005	-1.72258
S2R+	ZnCl2	DOWN	FBgn0025382	Rab27	0.261353	-1.93593
S2R+	ZnCl2	DOWN	FBgn0025558	CG4101	0.350175	-1.51385
S2R+	ZnCl2	DOWN	FBgn0025640	CG13369	0.329049	-1.60363
S2R+	ZnCl2	DOWN	FBgn0025642	CG32812	0.372531	-1.42457
S2R+	ZnCl2	DOWN	FBgn0025885	Inos	0.380817	-1.39283
S2R+	ZnCl2	DOWN	FBgn0026372	RpL23A	0.314086	-1.67077
S2R+	ZnCl2	DOWN	FBgn0026562	SPARC	0.211929	-2.23834
S2R+	ZnCl2	DOWN	FBgn0026721	fat-spondin	0.386979	-1.36967
S2R+	ZnCl2	DOWN	FBgn0027334	l(1)G0004	0.305316	-1.71162
S2R+	ZnCl2	DOWN	FBgn0027497	Madm	0.323452	-1.62838
S2R+	ZnCl2	DOWN	FBgn0027601	pdgy	0.43178	-1.21163
S2R+	ZnCl2	DOWN	FBgn0027791	O-fut2	0.229853	-2.12121
S2R+	ZnCl2	DOWN	FBgn0027793	CG14787	0.302213	-1.72636
S2R+	ZnCl2	DOWN	FBgn0027794	Lrpprc2	0.20707	-2.27181
S2R+	ZnCl2	DOWN	FBgn0027868	Nup107	0.331654	-1.59225
S2R+	ZnCl2	DOWN	FBgn0028342	ATPsyndelta	0.16503	-2.5992
S2R+	ZnCl2	DOWN	FBgn0028738	ETH	0.387972	-1.36597
S2R+	ZnCl2	DOWN	FBgn0029573	CG14770	0.205212	-2.28481
S2R+	ZnCl2	DOWN	FBgn0029608	CG3091	0.395937	-1.33666
S2R+	ZnCl2	DOWN	FBgn0029823	CG3011	0.304094	-1.71741
S2R+	ZnCl2	DOWN	FBgn0029857	wuho	0.21106	-2.24427
S2R+	ZnCl2	DOWN	FBgn0029858	mldr	0.172177	-2.53803
S2R+	ZnCl2	DOWN	FBgn0029887	CG3198	0.380851	-1.3927
S2R+	ZnCl2	DOWN	FBgn0029897	RpL17	0.399363	-1.32423
S2R+	ZnCl2	DOWN	FBgn0029907	Atx-1	0.450868	-1.14922
S2R+	ZnCl2	DOWN	FBgn0029912	CG4557	0.285941	-1.80621
S2R+	ZnCl2	DOWN	FBgn0030012	CG18262	0.300205	-1.73598
S2R+	ZnCl2	DOWN	FBgn0030065	CG12075	0.32279	-1.63133
S2R+	ZnCl2	DOWN	FBgn0030195	CG2898	0.34373	-1.54065
S2R+	ZnCl2	DOWN	FBgn0030237	CG15209	0.313155	-1.67505
S2R+	ZnCl2	DOWN	FBgn0030266	CG11122	0.376464	-1.40941
S2R+	ZnCl2	DOWN	FBgn0030292	CG11752	0.360228	-1.47302
S2R+	ZnCl2	DOWN	FBgn0030310	PGRP-SA	0.323483	-1.62824
S2R+	ZnCl2	DOWN	FBgn0030314	CG11696	0.381606	-1.38984
S2R+	ZnCl2	DOWN	FBgn0030316	CG11695	0.317048	-1.65722
S2R+	ZnCl2	DOWN	FBgn0030332	CG9360	0.388307	-1.36473
S2R+	ZnCl2	DOWN	FBgn0030362	regucalcin	0.36512	-1.45356
S2R+	ZnCl2	DOWN	FBgn0030403	CG1824	0.340739	-1.55326
S2R+	ZnCl2	DOWN	FBgn0030447	CG2200	0.336618	-1.57082
S2R+	ZnCl2	DOWN	FBgn0030452	MFS10	0.390209	-1.35768
S2R+	ZnCl2	DOWN	FBgn0030528	CG11095	0.370363	-1.43299
S2R+	ZnCl2	DOWN	FBgn0030554	CG1434	0.373358	-1.42137
S2R+	ZnCl2	DOWN	FBgn0030584	CG14407	0.383374	-1.38317
S2R+	ZnCl2	DOWN	FBgn0030605	ND-B18	0.229205	-2.12529
S2R+	ZnCl2	DOWN	FBgn0030640	CG6294	0.374565	-1.41671
S2R+	ZnCl2	DOWN	FBgn0030645	CG6308	0.229629	-2.12262
S2R+	ZnCl2	DOWN	FBgn0030786	mRpL22	0.332239	-1.58971
S2R+	ZnCl2	DOWN	FBgn0030792	CG4789	0.209403	-2.25565
S2R+	ZnCl2	DOWN	FBgn0030853	ND-24	0.253281	-1.98119
S2R+	ZnCl2	DOWN	FBgn0030938	CG15047	0.257292	-1.95852
S2R+	ZnCl2	DOWN	FBgn0030945	Ing3	0.223052	-2.16455
S2R+	ZnCl2	DOWN	FBgn0030968	CG7322	0.289105	-1.79034
S2R+	ZnCl2	DOWN	FBgn0030993	Mec2	0.37121	-1.42969
S2R+	ZnCl2	DOWN	FBgn0030995	CG7914	0.210881	-2.2455
S2R+	ZnCl2	DOWN	FBgn0031011	CG8034	0.362065	-1.46568
S2R+	ZnCl2	DOWN	FBgn0031021	ND-18	0.298799	-1.74275
S2R+	ZnCl2	DOWN	FBgn0031022	CG12204	0.246451	-2.02063
S2R+	ZnCl2	DOWN	FBgn0031042	CG14221	0.412112	-1.27889
S2R+	ZnCl2	DOWN	FBgn0031050	Arp10	0.203237	-2.29876
S2R+	ZnCl2	DOWN	FBgn0031068	Alr	0.330697	-1.59642
S2R+	ZnCl2	DOWN	FBgn0031092	CG9577	0.34671	-1.5282
S2R+	ZnCl2	DOWN	FBgn0031093	CG9581	0.224122	-2.15765
S2R+	ZnCl2	DOWN	FBgn0031106	Syx16	0.179869	-2.47498
S2R+	ZnCl2	DOWN	FBgn0031107	HERC2	0.361812	-1.46669
S2R+	ZnCl2	DOWN	FBgn0031148	Cbs	0.164891	-2.60041
S2R+	ZnCl2	DOWN	FBgn0031261	nAChRbeta3	0.222286	-2.16951
S2R+	ZnCl2	DOWN	FBgn0031263	Tspo	0.450625	-1.15
S2R+	ZnCl2	DOWN	FBgn0031312	Tango14	0.24548	-2.02632
S2R+	ZnCl2	DOWN	FBgn0031313	CG5080	0.25116	-1.99332
S2R+	ZnCl2	DOWN	FBgn0031381	Npc2a	0.285377	-1.80906
S2R+	ZnCl2	DOWN	FBgn0031418	CG3609	0.248555	-2.00837
S2R+	ZnCl2	DOWN	FBgn0031449	CG31689	0.483117	-1.04956
S2R+	ZnCl2	DOWN	FBgn0031497	SerRS	0.345382	-1.53374
S2R+	ZnCl2	DOWN	FBgn0031652	jet	0.412451	-1.2777
S2R+	ZnCl2	DOWN	FBgn0031975	Tg	0.41177	-1.28009
S2R+	ZnCl2	DOWN	FBgn0032025	CG7778	0.25184	-1.98942
S2R+	ZnCl2	DOWN	FBgn0032171	CG5846	0.373001	-1.42275
S2R+	ZnCl2	DOWN	FBgn0032293	Dpy-30L1	0.250663	-1.99618
S2R+	ZnCl2	DOWN	FBgn0032350	CG6287	0.447361	-1.16049
S2R+	ZnCl2	DOWN	FBgn0032511	ND-B22	0.264489	-1.91872
S2R+	ZnCl2	DOWN	FBgn0032812	Hakai	0.323247	-1.62929
S2R+	ZnCl2	DOWN	FBgn0033093	CG3270	0.286749	-1.80214
S2R+	ZnCl2	DOWN	FBgn0033122	CG17002	0.345437	-1.53351
S2R+	ZnCl2	DOWN	FBgn0033340	CG13751	0.25153	-1.9912
S2R+	ZnCl2	DOWN	FBgn0033341	MrgBP	0.226077	-2.14511
S2R+	ZnCl2	DOWN	FBgn0033351	AIMP1	0.350417	-1.51286
S2R+	ZnCl2	DOWN	FBgn0033367	PPO2	0.341893	-1.54838
S2R+	ZnCl2	DOWN	FBgn0033438	Mmp2	0.442628	-1.17583
S2R+	ZnCl2	DOWN	FBgn0033480	mRpL42	0.239084	-2.06441
S2R+	ZnCl2	DOWN	FBgn0033518	Prx2540-2	0.226872	-2.14005
S2R+	ZnCl2	DOWN	FBgn0033520	Prx2540-1	0.398392	-1.32774
S2R+	ZnCl2	DOWN	FBgn0033521	CG12896	0.142951	-2.80641
S2R+	ZnCl2	DOWN	FBgn0033873	CG6337	0.247458	-2.01475
S2R+	ZnCl2	DOWN	FBgn0033874	CG6347	0.401274	-1.31734
S2R+	ZnCl2	DOWN	FBgn0033879	CG6543	0.137731	-2.86007
S2R+	ZnCl2	DOWN	FBgn0033913	CG8468	0.295521	-1.75867
S2R+	ZnCl2	DOWN	FBgn0033961	ND-B15	0.156946	-2.67166
S2R+	ZnCl2	DOWN	FBgn0034138	RpS15	0.297407	-1.74949
S2R+	ZnCl2	DOWN	FBgn0034390	CG15093	0.351981	-1.50643
S2R+	ZnCl2	DOWN	FBgn0034645	ND-B12	0.254684	-1.97322
S2R+	ZnCl2	DOWN	FBgn0034709	Swim	0.247897	-2.01219
S2R+	ZnCl2	DOWN	FBgn0034718	wdp	0.444123	-1.17097
S2R+	ZnCl2	DOWN	FBgn0034743	RpS16	0.189983	-2.39606
S2R+	ZnCl2	DOWN	FBgn0034753	CG2852	0.468701	-1.09326
S2R+	ZnCl2	DOWN	FBgn0034877	levy	0.424357	-1.23665
S2R+	ZnCl2	DOWN	FBgn0034879	Rrp4	0.286539	-1.8032
S2R+	ZnCl2	DOWN	FBgn0034909	CG4797	0.374587	-1.41663
S2R+	ZnCl2	DOWN	FBgn0034968	RpL12	0.285018	-1.81087
S2R+	ZnCl2	DOWN	FBgn0035171	CG12502	0.371493	-1.42859
S2R+	ZnCl2	DOWN	FBgn0035181	CG9205	0.347171	-1.52628
S2R+	ZnCl2	DOWN	FBgn0035264	Oseg4	0.341741	-1.54903
S2R+	ZnCl2	DOWN	FBgn0035422	RpL28	0.378953	-1.39991
S2R+	ZnCl2	DOWN	FBgn0035439	CG14961	0.206289	-2.27726
S2R+	ZnCl2	DOWN	FBgn0035480	CG14984	0.388959	-1.36231
S2R+	ZnCl2	DOWN	FBgn0035639	kri	0.425412	-1.23307
S2R+	ZnCl2	DOWN	FBgn0035670	CG10472	0.389854	-1.359
S2R+	ZnCl2	DOWN	FBgn0036110	Cpr67Fb	0.245225	-2.02782
S2R+	ZnCl2	DOWN	FBgn0036135	mRpL2	0.305758	-1.70954
S2R+	ZnCl2	DOWN	FBgn0036155	CG6163	0.43526	-1.20005
S2R+	ZnCl2	DOWN	FBgn0036279	Ncc69	0.2742	-1.8667
S2R+	ZnCl2	DOWN	FBgn0036316	CG10960	0.336742	-1.57028
S2R+	ZnCl2	DOWN	FBgn0036728	UQCR-Q	0.312238	-1.67928
S2R+	ZnCl2	DOWN	FBgn0036734	CG7564	0.344274	-1.53837
S2R+	ZnCl2	DOWN	FBgn0036825	RpL26	0.197774	-2.33807
S2R+	ZnCl2	DOWN	FBgn0036856	CG9666	0.315698	-1.66338
S2R+	ZnCl2	DOWN	FBgn0036919	Grasp65	0.120341	-3.05479
S2R+	ZnCl2	DOWN	FBgn0037023	CG3698	0.375357	-1.41366
S2R+	ZnCl2	DOWN	FBgn0037024	tzn	0.297975	-1.74674
S2R+	ZnCl2	DOWN	FBgn0037222	CG14642	0.190744	-2.39029
S2R+	ZnCl2	DOWN	FBgn0037270	CG9769	0.34509	-1.53495
S2R+	ZnCl2	DOWN	FBgn0037312	CG11999	0.457437	-1.12836
S2R+	ZnCl2	DOWN	FBgn0037328	RpL35A	0.147437	-2.76183
S2R+	ZnCl2	DOWN	FBgn0037329	POLDIP2	0.32958	-1.6013
S2R+	ZnCl2	DOWN	FBgn0037351	RpL13A	0.200604	-2.31758
S2R+	ZnCl2	DOWN	FBgn0037356	CG12170	0.293832	-1.76694
S2R+	ZnCl2	DOWN	FBgn0037429	Osi19	0.379002	-1.39972
S2R+	ZnCl2	DOWN	FBgn0037686	RpL34b	0.174132	-2.52174
S2R+	ZnCl2	DOWN	FBgn0037753	CG12947	0.358687	-1.4792
S2R+	ZnCl2	DOWN	FBgn0037880	CG17726	0.25295	-1.98307
S2R+	ZnCl2	DOWN	FBgn0037999	CG4860	0.387158	-1.36901
S2R+	ZnCl2	DOWN	FBgn0038043	CG17202	0.281367	-1.82947
S2R+	ZnCl2	DOWN	FBgn0038105	yellow-f2	0.265234	-1.91466
S2R+	ZnCl2	DOWN	FBgn0038271	UQCR-C1	0.312831	-1.67654
S2R+	ZnCl2	DOWN	FBgn0038332	CG6136	0.394838	-1.34067
S2R+	ZnCl2	DOWN	FBgn0038431	CG10405	0.262404	-1.93014
S2R+	ZnCl2	DOWN	FBgn0038491	CG5292	0.386472	-1.37156
S2R+	ZnCl2	DOWN	FBgn0038552	CG18012	0.357499	-1.48399
S2R+	ZnCl2	DOWN	FBgn0038690	CG11703	0.262674	-1.92866
S2R+	ZnCl2	DOWN	FBgn0038771	CG4390	0.357317	-1.48472
S2R+	ZnCl2	DOWN	FBgn0038806	CG5412	0.231	-2.11404
S2R+	ZnCl2	DOWN	FBgn0038834	RpS30	0.282676	-1.82278
S2R+	ZnCl2	DOWN	FBgn0038948	PSR	0.203385	-2.29771
S2R+	ZnCl2	DOWN	FBgn0038973	Pebp1	0.382352	-1.38703
S2R+	ZnCl2	DOWN	FBgn0039110	RanBP3	0.28863	-1.79271
S2R+	ZnCl2	DOWN	FBgn0039118	CG10208	0.343083	-1.54337
S2R+	ZnCl2	DOWN	FBgn0039321	CG10550	0.458646	-1.12455
S2R+	ZnCl2	DOWN	FBgn0039406	RpL34a	0.244743	-2.03066
S2R+	ZnCl2	DOWN	FBgn0039451	CG6420	0.370775	-1.43138
S2R+	ZnCl2	DOWN	FBgn0039459	IntS12	0.181867	-2.45904
S2R+	ZnCl2	DOWN	FBgn0039464	CG6330	0.29428	-1.76474
S2R+	ZnCl2	DOWN	FBgn0039525	CG5646	0.424762	-1.23527
S2R+	ZnCl2	DOWN	FBgn0039558	BCAS2	0.394408	-1.34224
S2R+	ZnCl2	DOWN	FBgn0039612	CG14523	0.394407	-1.34224
S2R+	ZnCl2	DOWN	FBgn0039635	CG11876	0.241522	-2.04977
S2R+	ZnCl2	DOWN	FBgn0039665	CG2310	0.380946	-1.39234
S2R+	ZnCl2	DOWN	FBgn0039697	CG7834	0.442984	-1.17467
S2R+	ZnCl2	DOWN	FBgn0039713	RpS8	0.241046	-2.05262
S2R+	ZnCl2	DOWN	FBgn0039733	CG11504	0.338718	-1.56184
S2R+	ZnCl2	DOWN	FBgn0039737	CG7920	0.409713	-1.28731
S2R+	ZnCl2	DOWN	FBgn0039756	CG9743	0.369376	-1.43684
S2R+	ZnCl2	DOWN	FBgn0039757	RpS7	0.409957	-1.28645
S2R+	ZnCl2	DOWN	FBgn0039800	Npc2g	0.333244	-1.58535
S2R+	ZnCl2	DOWN	FBgn0039846	PNPase	0.0359956	-4.79604
S2R+	ZnCl2	DOWN	FBgn0040291	Roc1b	0.135958	-2.87876
S2R+	ZnCl2	DOWN	FBgn0040364	CG11378	0.34751	-1.52488
S2R+	ZnCl2	DOWN	FBgn0040465	Dlip3	0.394429	-1.34216
S2R+	ZnCl2	DOWN	FBgn0040609	CG3348	0.407649	-1.2946
S2R+	ZnCl2	DOWN	FBgn0040650	CG15456	0.222194	-2.17011
S2R+	ZnCl2	DOWN	FBgn0040751	CG13018	0.342094	-1.54754
S2R+	ZnCl2	DOWN	FBgn0040793	CG7630	0.449917	-1.15227
S2R+	ZnCl2	DOWN	FBgn0040813	Nplp2	0.411593	-1.28071
S2R+	ZnCl2	DOWN	FBgn0040899	CG17776	0.216175	-2.20973
S2R+	ZnCl2	DOWN	FBgn0040900	CG17777	0.438266	-1.19012
S2R+	ZnCl2	DOWN	FBgn0040931	CG9034	0.141286	-2.82331
S2R+	ZnCl2	DOWN	FBgn0041629	Hexo2	0.196836	-2.34493
S2R+	ZnCl2	DOWN	FBgn0042112	mRpL36	0.151402	-2.72354
S2R+	ZnCl2	DOWN	FBgn0043796	CG12219	0.284249	-1.81478
S2R+	ZnCl2	DOWN	FBgn0044030	mRpS14	0.122167	-3.03307
S2R+	ZnCl2	DOWN	FBgn0044323	Cka	0.382318	-1.38715
S2R+	ZnCl2	DOWN	FBgn0050035	Tret1-1	0.205262	-2.28446
S2R+	ZnCl2	DOWN	FBgn0050184	CG30184	0.241571	-2.04948
S2R+	ZnCl2	DOWN	FBgn0050410	Rpi	0.292646	-1.77277
S2R+	ZnCl2	DOWN	FBgn0050460	CG30460	0.338217	-1.56398
S2R+	ZnCl2	DOWN	FBgn0051219	CG31219	0.389375	-1.36077
S2R+	ZnCl2	DOWN	FBgn0051950	CG31950	0.190324	-2.39347
S2R+	ZnCl2	DOWN	FBgn0052174	CG32174	0.271708	-1.87987
S2R+	ZnCl2	DOWN	FBgn0052484	Sk2	0.39063	-1.35613
S2R+	ZnCl2	DOWN	FBgn0052495	CG32495	0.219961	-2.18468
S2R+	ZnCl2	DOWN	FBgn0052533	CG32533	0.268817	-1.8953
S2R+	ZnCl2	DOWN	FBgn0052857	CG32857	0.12982	-2.94542
S2R+	ZnCl2	DOWN	FBgn0053105	p24-2	0.269717	-1.89048
S2R+	ZnCl2	DOWN	FBgn0053177	CG33177	0.368333	-1.44092
S2R+	ZnCl2	DOWN	FBgn0053493	CG33493	0.350301	-1.51333
S2R+	ZnCl2	DOWN	FBgn0053497	Sdic2	0.118349	-3.07889
S2R+	ZnCl2	DOWN	FBgn0053516	dpr3	0.284252	-1.81476
S2R+	ZnCl2	DOWN	FBgn0053554	Nipped-A	0.0199471	-5.64767
S2R+	ZnCl2	DOWN	FBgn0062565	Or19b	0.344395	-1.53786
S2R+	ZnCl2	DOWN	FBgn0063485	Lasp	0.00704715	-7.14875
S2R+	ZnCl2	DOWN	FBgn0067861	Sdic1	0.162867	-2.61824
S2R+	ZnCl2	DOWN	FBgn0083961	CG34125	0.381747	-1.38931
S2R+	ZnCl2	DOWN	FBgn0083970	CG34134	0.233802	-2.09664
S2R+	ZnCl2	DOWN	FBgn0084715	Dere\ND75	0.146441	-2.77161
S2R+	ZnCl2	DOWN	FBgn0085261	CG34232	0.317582	-1.6548
S2R+	ZnCl2	DOWN	FBgn0085446	CG34417	0.312342	-1.6788
S2R+	ZnCl2	DOWN	FBgn0085451	htk	0.313401	-1.67392
S2R+	ZnCl2	DOWN	FBgn0085453	CG34424	0.4819	-1.05319
S2R+	ZnCl2	DOWN	FBgn0086355	Tpi	0.304337	-1.71626
S2R+	ZnCl2	DOWN	FBgn0086365	Orct2	0.29667	-1.75307
S2R+	ZnCl2	DOWN	FBgn0086695	hd	0.390211	-1.35767
S2R+	ZnCl2	DOWN	FBgn0086710	RpL30	0.351998	-1.50636
S2R+	ZnCl2	DOWN	FBgn0250814	UQCR-C2	0.157292	-2.66848
S2R+	ZnCl2	DOWN	FBgn0259171	Pde9	0.37876	-1.40064
S2R+	ZnCl2	DOWN	FBgn0259683	Ir40a	0.0163717	-5.93265
S2R+	ZnCl2	DOWN	FBgn0260441	RpS12	0.355662	-1.49142
S2R+	ZnCl2	DOWN	FBgn0261363	PPO3	0.16176	-2.62808
S2R+	ZnCl2	DOWN	FBgn0261479	nero	0.328403	-1.60646
S2R+	ZnCl2	DOWN	FBgn0261560	Thor	0.329841	-1.60016
S2R+	ZnCl2	DOWN	FBgn0261592	RpS6	0.327645	-1.60979
S2R+	ZnCl2	DOWN	FBgn0261596	RpS24	0.399698	-1.32302
S2R+	ZnCl2	DOWN	FBgn0261597	RpS26	0.271902	-1.87884
S2R+	ZnCl2	DOWN	FBgn0261602	RpL8	0.0876702	-3.51177
S2R+	ZnCl2	DOWN	FBgn0261606	RpL27A	0.235147	-2.08836
S2R+	ZnCl2	DOWN	FBgn0261881	l(2)35Be	0.261008	-1.93783
S2R+	ZnCl2	DOWN	FBgn0261988	Gprk2	0.0364941	-4.77619
S2R+	ZnCl2	DOWN	FBgn0262559	Mdh2	0.4599	-1.12061
S2R+	ZnCl2	DOWN	FBgn0262579	Ect4	0.291937	-1.77627
S2R+	ZnCl2	DOWN	FBgn0262733	Src64B	0.451699	-1.14657
S2R+	ZnCl2	DOWN	FBgn0263110	CG43367	0.174503	-2.51867
S2R+	ZnCl2	DOWN	FBgn0263113	CG43370	0.350372	-1.51304
S2R+	ZnCl2	DOWN	FBgn0263220	Hk	0.265104	-1.91537
S2R+	ZnCl2	DOWN	FBgn0263602	Tasp1	0.376472	-1.40938
S2R+	ZnCl2	DOWN	FBgn0263772	CG43689	0.220072	-2.18396
S2R+	ZnCl2	DOWN	FBgn0263911	COX8	0.346326	-1.5298
S2R+	ZnCl2	DOWN	FBgn0264089	sli	0.328147	-1.60759
S2R+	ZnCl2	DOWN	FBgn0264449	CG43867	0.357937	-1.48222
S2R+	ZnCl2	DOWN	FBgn0265186	CG44251	0.445351	-1.16698
S2R+	ZnCl2	DOWN	FBgn0265413	CG44325	0.372046	-1.42645
S2R+	ZnCl2	DOWN	FBgn0266377	Pde8	0.306736	-1.70493
S2R+	ZnCl2	DOWN	FBgn0266582	ND-30	0.262098	-1.93182
S2R+	ZnCl2	DOWN	FBgn0267350	PI4KIIIalpha	0.337971	-1.56503
S2R+	ZnCl2	DOWN	FBgn0283450	Glo1	0.319983	-1.64393
S2R+	ZnCl2	DOWN	FBgn0283680	IP3K2	0.263505	-1.9241
S2R+	ZnCl2	DOWN	FBgn0284243	betaTub56D	0.314955	-1.66678
S2R+	ZnCl2	UP	FBgn0001223	Hsp22	2.68379	1.42427
S2R+	ZnCl2	UP	FBgn0001225	Hsp26	2.77453	1.47225
S2R+	ZnCl2	UP	FBgn0002868	MtnA	6.9951	2.80635
S2R+	ZnCl2	UP	FBgn0002869	MtnB	3.30656	1.72533
S2R+	ZnCl2	UP	FBgn0003087	pim	2.66192	1.41246
S2R+	ZnCl2	UP	FBgn0003984	vn	2.91059	1.54131
S2R+	ZnCl2	UP	FBgn0010041	GstD5	2.9445	1.55802
S2R+	ZnCl2	UP	FBgn0010317	CycJ	2.13748	1.09591
S2R+	ZnCl2	UP	FBgn0013275	Hsp70Aa	3.62731	1.8589
S2R+	ZnCl2	UP	FBgn0016053	pgc	3.06143	1.6142
S2R+	ZnCl2	UP	FBgn0020908	Scp1	2.88743	1.52979
S2R+	ZnCl2	UP	FBgn0022981	rpk	2.43397	1.28331
S2R+	ZnCl2	UP	FBgn0023495	Lip3	2.74184	1.45514
S2R+	ZnCl2	UP	FBgn0024251	bbx	2.56538	1.35917
S2R+	ZnCl2	UP	FBgn0024912	agt	3.39976	1.76543
S2R+	ZnCl2	UP	FBgn0026063	KP78b	3.33202	1.7364
S2R+	ZnCl2	UP	FBgn0028377	gdl-ORF39	2.81493	1.4931
S2R+	ZnCl2	UP	FBgn0029986	CG15332	4.01237	2.00446
S2R+	ZnCl2	UP	FBgn0030566	betaNACtes4	2.78915	1.47983
S2R+	ZnCl2	UP	FBgn0030747	CG4301	2.24457	1.16644
S2R+	ZnCl2	UP	FBgn0031296	CG4415	3.01614	1.5927
S2R+	ZnCl2	UP	FBgn0031677	CG14036	2.26513	1.17959
S2R+	ZnCl2	UP	FBgn0032638	SPH93	3.44919	1.78626
S2R+	ZnCl2	UP	FBgn0032645	CG15142	2.14884	1.10356
S2R+	ZnCl2	UP	FBgn0032744	Ttc19	2.41144	1.26989
S2R+	ZnCl2	UP	FBgn0032956	Cul2	2.44978	1.29265
S2R+	ZnCl2	UP	FBgn0032969	CG2528	2.66703	1.41523
S2R+	ZnCl2	UP	FBgn0032972	CG10834	2.78371	1.47701
S2R+	ZnCl2	UP	FBgn0033020	COX4L	3.51248	1.81249
S2R+	ZnCl2	UP	FBgn0033069	CG8335	2.95405	1.56269
S2R+	ZnCl2	UP	FBgn0033205	CG2064	2.17065	1.11812
S2R+	ZnCl2	UP	FBgn0033374	CG13741	3.04618	1.607
S2R+	ZnCl2	UP	FBgn0033659	Damm	2.82544	1.49848
S2R+	ZnCl2	UP	FBgn0033754	Ak6	2.82808	1.49982
S2R+	ZnCl2	UP	FBgn0033945	CG12868	3.26223	1.70586
S2R+	ZnCl2	UP	FBgn0034221	CG10764	3.20572	1.68065
S2R+	ZnCl2	UP	FBgn0034387	Cyp12b2	2.96886	1.56991
S2R+	ZnCl2	UP	FBgn0034403	CG18190	2.74271	1.4556
S2R+	ZnCl2	UP	FBgn0034592	CG9406	2.82163	1.49653
S2R+	ZnCl2	UP	FBgn0034935	Orcokinin	4.40833	2.14023
S2R+	ZnCl2	UP	FBgn0034978	CG3257	4.05995	2.02146
S2R+	ZnCl2	UP	FBgn0035082	CG2811	3.55204	1.82865
S2R+	ZnCl2	UP	FBgn0035246	CG13928	2.40863	1.26821
S2R+	ZnCl2	UP	FBgn0035356	CG16986	2.67119	1.41748
S2R+	ZnCl2	UP	FBgn0035523	CG1311	3.39308	1.76259
S2R+	ZnCl2	UP	FBgn0035571	CG12493	3.25507	1.70269
S2R+	ZnCl2	UP	FBgn0035578	CG13707	2.27611	1.18657
S2R+	ZnCl2	UP	FBgn0035955	CG5194	2.77021	1.47
S2R+	ZnCl2	UP	FBgn0035957	CG5144	2.12424	1.08694
S2R+	ZnCl2	UP	FBgn0035996	CG3448	2.76435	1.46694
S2R+	ZnCl2	UP	FBgn0036019	Or67b	2.457	1.2969
S2R+	ZnCl2	UP	FBgn0036056	CG6709	2.59726	1.37699
S2R+	ZnCl2	UP	FBgn0036057	CG14164	3.98401	1.99422
S2R+	ZnCl2	UP	FBgn0036126	CG6272	3.58361	1.84141
S2R+	ZnCl2	UP	FBgn0036290	CG10638	2.6838	1.42428
S2R+	ZnCl2	UP	FBgn0036311	CG17666	2.47158	1.30544
S2R+	ZnCl2	UP	FBgn0036469	CG18649	2.98249	1.57652
S2R+	ZnCl2	UP	FBgn0037046	CG10581	6.62151	2.72716
S2R+	ZnCl2	UP	FBgn0037345	rev7	2.67524	1.41967
S2R+	ZnCl2	UP	FBgn0037579	COX7AL	3.08263	1.62416
S2R+	ZnCl2	UP	FBgn0037690	Task7	3.23701	1.69466
S2R+	ZnCl2	UP	FBgn0037841	CG4565	5.10132	2.35087
S2R+	ZnCl2	UP	FBgn0038012	CG10013	3.21736	1.68588
S2R+	ZnCl2	UP	FBgn0038273	CG14860	2.24455	1.16643
S2R+	ZnCl2	UP	FBgn0038302	CG4210	2.23711	1.16164
S2R+	ZnCl2	UP	FBgn0038363	Acyp2	3.46537	1.79301
S2R+	ZnCl2	UP	FBgn0038455	CG14907	2.55889	1.35552
S2R+	ZnCl2	UP	FBgn0038612	cona	2.60759	1.38272
S2R+	ZnCl2	UP	FBgn0039129	RpS19b	2.18673	1.12878
S2R+	ZnCl2	UP	FBgn0039312	CG10514	2.81968	1.49553
S2R+	ZnCl2	UP	FBgn0039343	CG5111	3.34464	1.74185
S2R+	ZnCl2	UP	FBgn0039585	CG1894	4.61489	2.2063
S2R+	ZnCl2	UP	FBgn0039650	Mesh1	2.47939	1.30999
S2R+	ZnCl2	UP	FBgn0039788	Rpt6R	2.82313	1.4973
S2R+	ZnCl2	UP	FBgn0039959	CG17514	3.21131	1.68316
S2R+	ZnCl2	UP	FBgn0040338	TfIIA-S-2	3.40362	1.76707
S2R+	ZnCl2	UP	FBgn0040365	CG14628	2.66917	1.41639
S2R+	ZnCl2	UP	FBgn0040670	e(y)2b	2.3769	1.24908
S2R+	ZnCl2	UP	FBgn0047114	CG31142	2.69391	1.4297
S2R+	ZnCl2	UP	FBgn0050108	CG30108	3.43632	1.78086
S2R+	ZnCl2	UP	FBgn0050187	CG30187	2.41398	1.27141
S2R+	ZnCl2	UP	FBgn0050441	CG30441	3.76838	1.91394
S2R+	ZnCl2	UP	FBgn0051354	Hsp70Bbb	2.71614	1.44156
S2R+	ZnCl2	UP	FBgn0051516	CG31516	3.05238	1.60993
S2R+	ZnCl2	UP	FBgn0051633	CG31633	2.49394	1.31843
S2R+	ZnCl2	UP	FBgn0051901	Mur29B	2.98663	1.57852
S2R+	ZnCl2	UP	FBgn0051974	CG31974	2.24331	1.16563
S2R+	ZnCl2	UP	FBgn0052195	CG32195	2.26222	1.17774
S2R+	ZnCl2	UP	FBgn0052196	CG32196	2.60355	1.38048
S2R+	ZnCl2	UP	FBgn0052259	CG32259	3.21861	1.68644
S2R+	ZnCl2	UP	FBgn0052476	mthl14	4.097	2.03457
S2R+	ZnCl2	UP	FBgn0053469	CG33469	4.01068	2.00385
S2R+	ZnCl2	UP	FBgn0053481	dpr7	2.52681	1.33732
S2R+	ZnCl2	UP	FBgn0053494	CG33494	3.28728	1.71689
S2R+	ZnCl2	UP	FBgn0053508	ppk13	3.65315	1.86914
S2R+	ZnCl2	UP	FBgn0053642	CG33642	3.72306	1.89649
S2R+	ZnCl2	UP	FBgn0053643	CG33643	3.97948	1.99258
S2R+	ZnCl2	UP	FBgn0053644	CG33644	3.81605	1.93208
S2R+	ZnCl2	UP	FBgn0063493	GstE7	2.6924	1.42889
S2R+	ZnCl2	UP	FBgn0069923	CG41128	5.13615	2.36069
S2R+	ZnCl2	UP	FBgn0083984	CG34148	2.76375	1.46662
S2R+	ZnCl2	UP	FBgn0085192	CG34163	2.48099	1.31092
S2R+	ZnCl2	UP	FBgn0085229	CG34200	2.74375	1.45615
S2R+	ZnCl2	UP	FBgn0085361	CG34332	2.78862	1.47955
S2R+	ZnCl2	UP	FBgn0086708	stv	4.5222	2.17702
S2R+	ZnCl2	UP	FBgn0250911	CG42245	21.1088	4.39977
S2R+	ZnCl2	UP	FBgn0259185	Ir60b	3.25465	1.7025
S2R+	ZnCl2	UP	FBgn0259196	CG42300	2.69081	1.42804
S2R+	ZnCl2	UP	FBgn0259711	CG42365	2.22602	1.15447
S2R+	ZnCl2	UP	FBgn0259722	CG42376	2.64745	1.40461
S2R+	ZnCl2	UP	FBgn0259740	CG42394	2.78037	1.47528
S2R+	ZnCl2	UP	FBgn0260008	UQCR-11	2.70852	1.4375
S2R+	ZnCl2	UP	FBgn0261817	CG42759	3.63801	1.86315
S2R+	ZnCl2	UP	FBgn0262102	CG42855	4.69012	2.22963
S2R+	ZnCl2	UP	FBgn0262104	CG42857	2.66197	1.4125
S2R+	ZnCl2	UP	FBgn0262509	nrm	2.63257	1.39647
S2R+	ZnCl2	UP	FBgn0263606	Hsc20	2.72416	1.44581
S2R+	ZnCl2	UP	FBgn0266598	Kmn2	2.56408	1.35844
S2R+	ZnCl2	UP	FBgn0266724	Trs20	2.77638	1.47321
S2R+	ZnCl2	UP	FBgn0267252	Ggamma30A	4.43279	2.14822
S2R+	ZnCl2	UP	FBgn0267347	squ	2.57426	1.36416
ZnT63C	MnCl2	DOWN	FBgn0003372	Sgs1	0.384512	-1.3789
ZnT63C	MnCl2	DOWN	FBgn0003396	shn	0.406277	-1.29947
ZnT63C	MnCl2	DOWN	FBgn0003862	trx	0.368696	-1.4395
ZnT63C	MnCl2	DOWN	FBgn0003891	tud	0.392848	-1.34796
ZnT63C	MnCl2	DOWN	FBgn0013733	shot	0.402344	-1.3135
ZnT63C	MnCl2	DOWN	FBgn0015541	sda	0.118132	-3.08153
ZnT63C	MnCl2	DOWN	FBgn0016977	spen	0.414611	-1.27017
ZnT63C	MnCl2	DOWN	FBgn0020416	Idgf1	0.46756	-1.09678
ZnT63C	MnCl2	DOWN	FBgn0024150	Ac78C	0.456019	-1.13283
ZnT63C	MnCl2	DOWN	FBgn0025726	unc-13	0.32712	-1.61211
ZnT63C	MnCl2	DOWN	FBgn0026427	Su(var)2-HP2	0.370091	-1.43405
ZnT63C	MnCl2	DOWN	FBgn0030271	CG15202	0.448806	-1.15584
ZnT63C	MnCl2	DOWN	FBgn0030332	CG9360	0.258312	-1.95281
ZnT63C	MnCl2	DOWN	FBgn0030340	CG15740	0.401716	-1.31575
ZnT63C	MnCl2	DOWN	FBgn0030816	CG16700	0.461428	-1.11582
ZnT63C	MnCl2	DOWN	FBgn0030992	CG33253	0.359573	-1.47564
ZnT63C	MnCl2	DOWN	FBgn0031374	Wdr62	0.432648	-1.20873
ZnT63C	MnCl2	DOWN	FBgn0031389	CG4259	0.205311	-2.28412
ZnT63C	MnCl2	DOWN	FBgn0032025	CG7778	0.415062	-1.2686
ZnT63C	MnCl2	DOWN	FBgn0032968	CG11634	0.349363	-1.5172
ZnT63C	MnCl2	DOWN	FBgn0033042	Tsp42A	0.457925	-1.12682
ZnT63C	MnCl2	DOWN	FBgn0033043	Or42b	0.395306	-1.33896
ZnT63C	MnCl2	DOWN	FBgn0033159	Dscam1	0.397172	-1.33217
ZnT63C	MnCl2	DOWN	FBgn0033661	CG13185	0.310943	-1.68528
ZnT63C	MnCl2	DOWN	FBgn0034709	Swim	0.37539	-1.41354
ZnT63C	MnCl2	DOWN	FBgn0034997	CG3376	0.382831	-1.38522
ZnT63C	MnCl2	DOWN	FBgn0035348	CG16758	0.339213	-1.55974
ZnT63C	MnCl2	DOWN	FBgn0035480	CG14984	0.447982	-1.15849
ZnT63C	MnCl2	DOWN	FBgn0035533	Cip4	0.416752	-1.26274
ZnT63C	MnCl2	DOWN	FBgn0036043	CG8177	0.390431	-1.35686
ZnT63C	MnCl2	DOWN	FBgn0037098	Wnk	0.411516	-1.28098
ZnT63C	MnCl2	DOWN	FBgn0037153	olf413	0.408865	-1.2903
ZnT63C	MnCl2	DOWN	FBgn0037636	CG9821	0.322459	-1.63281
ZnT63C	MnCl2	DOWN	FBgn0037788	CG3940	0.407252	-1.29601
ZnT63C	MnCl2	DOWN	FBgn0037939	CG14718	0.397201	-1.33206
ZnT63C	MnCl2	DOWN	FBgn0037989	ATP8B	0.460114	-1.11994
ZnT63C	MnCl2	DOWN	FBgn0038853	RhoGAP93B	0.438034	-1.19089
ZnT63C	MnCl2	DOWN	FBgn0039108	CG10232	0.373448	-1.42102
ZnT63C	MnCl2	DOWN	FBgn0039633	CG11873	0.393038	-1.34726
ZnT63C	MnCl2	DOWN	FBgn0039742	CG15528	0.360167	-1.47326
ZnT63C	MnCl2	DOWN	FBgn0041182	Tep2	0.482708	-1.05078
ZnT63C	MnCl2	DOWN	FBgn0041237	Gr58c	0.389246	-1.36125
ZnT63C	MnCl2	DOWN	FBgn0050058	CG30058	0.460419	-1.11898
ZnT63C	MnCl2	DOWN	FBgn0050069	CG30069	0.396189	-1.33574
ZnT63C	MnCl2	DOWN	FBgn0050281	CG30281	0.393192	-1.34669
ZnT63C	MnCl2	DOWN	FBgn0050484	CG30484	0.369576	-1.43606
ZnT63C	MnCl2	DOWN	FBgn0051219	CG31219	0.362184	-1.4652
ZnT63C	MnCl2	DOWN	FBgn0052113	CG32113	0.319225	-1.64735
ZnT63C	MnCl2	DOWN	FBgn0052133	Ptip	0.343557	-1.54138
ZnT63C	MnCl2	DOWN	FBgn0052251	Claspin	0.322171	-1.6341
ZnT63C	MnCl2	DOWN	FBgn0053497	Sdic2	0.266626	-1.90711
ZnT63C	MnCl2	DOWN	FBgn0053554	Nipped-A	0.309971	-1.68979
ZnT63C	MnCl2	DOWN	FBgn0054033	CG34033	0.306005	-1.70837
ZnT63C	MnCl2	DOWN	FBgn0086681	Mst36Fa	0.399906	-1.32227
ZnT63C	MnCl2	DOWN	FBgn0243516	Vrp1	0.408157	-1.2928
ZnT63C	MnCl2	DOWN	FBgn0250754	CG42232	0.231003	-2.11402
ZnT63C	MnCl2	DOWN	FBgn0259710	CG42364	0.336008	-1.57343
ZnT63C	MnCl2	DOWN	FBgn0260003	Dys	0.416619	-1.2632
ZnT63C	MnCl2	DOWN	FBgn0260745	mfas	0.352682	-1.50356
ZnT63C	MnCl2	DOWN	FBgn0260965	CG42588	0.414599	-1.27021
ZnT63C	MnCl2	DOWN	FBgn0261574	kug	0.27245	-1.87594
ZnT63C	MnCl2	DOWN	FBgn0261793	Trf2	0.340509	-1.55424
ZnT63C	MnCl2	DOWN	FBgn0263352	Unr	0.297932	-1.74694
ZnT63C	MnCl2	DOWN	FBgn0263772	CG43689	0.404094	-1.30724
ZnT63C	MnCl2	DOWN	FBgn0265991	Zasp52	0.442034	-1.17777
ZnT63C	MnCl2	DOWN	FBgn0266557	kis	0.410552	-1.28436
ZnT63C	MnCl2	DOWN	FBgn0266696	CG45186	0.327504	-1.61042
ZnT63C	MnCl2	DOWN	FBgn0266758	Esyt2	0.421969	-1.24479
ZnT63C	MnCl2	UP	FBgn0029987	CG15330	3.52293	1.81678
ZnT63C	MnCl2	UP	FBgn0032473	CG5204	2.90609	1.53908
ZnT63C	MnCl2	UP	FBgn0035436	CG12016	4.36297	2.12531
ZnT63C	MnCl2	UP	FBgn0035523	CG1311	2.61274	1.38556
ZnT63C	MnCl2	UP	FBgn0035955	CG5194	3.39269	1.76243
ZnT63C	MnCl2	UP	FBgn0036057	CG14164	2.5159	1.33108
ZnT63C	MnCl2	UP	FBgn0037046	CG10581	3.03682	1.60256
ZnT63C	MnCl2	UP	FBgn0039129	RpS19b	2.35834	1.23777
ZnT63C	MnCl2	UP	FBgn0039343	CG5111	2.49755	1.32051
ZnT63C	MnCl2	UP	FBgn0050197	CG30197	2.35697	1.23694
ZnT63C	MnCl2	UP	FBgn0051611	His4:CG31611	2.25454	1.17283
ZnT63C	MnCl2	UP	FBgn0053874	His2B:CG33874	2.19269	1.1327
ZnT63C	MnCl2	UP	FBgn0085359	CG34330	7.60014	2.92603
ZnT63C	MnCl2	UP	FBgn0085475	CG34446	6.5627	2.71429
ZnT63C	MnCl2	UP	FBgn0260401	MED9	4.72763	2.24112
ZnT63C	MnCl2	UP	FBgn0260467	CG7071	4.32578	2.11296
ZnT63C	ZnCl2	DOWN	FBgn0000042	Act5C	0.425482	-1.23283
ZnT63C	ZnCl2	DOWN	FBgn0000043	Act42A	0.289549	-1.78812
ZnT63C	ZnCl2	DOWN	FBgn0000057	adp	0.376821	-1.40805
ZnT63C	ZnCl2	DOWN	FBgn0000084	AnxB10	0.338718	-1.56185
ZnT63C	ZnCl2	DOWN	FBgn0000115	Arl1	0.446295	-1.16393
ZnT63C	ZnCl2	DOWN	FBgn0000117	arm	0.447	-1.16165
ZnT63C	ZnCl2	DOWN	FBgn0000139	ash2	0.371727	-1.42768
ZnT63C	ZnCl2	DOWN	FBgn0000140	asp	0.234615	-2.09163
ZnT63C	ZnCl2	DOWN	FBgn0000150	awd	0.19817	-2.33519
ZnT63C	ZnCl2	DOWN	FBgn0000221	brn	0.339841	-1.55707
ZnT63C	ZnCl2	DOWN	FBgn0000256	capu	0.301671	-1.72895
ZnT63C	ZnCl2	DOWN	FBgn0000279	CecC	0.148713	-2.7494
ZnT63C	ZnCl2	DOWN	FBgn0000319	Chc	0.465355	-1.10359
ZnT63C	ZnCl2	DOWN	FBgn0000351	cort	0.40077	-1.31915
ZnT63C	ZnCl2	DOWN	FBgn0000370	crc	0.380134	-1.39542
ZnT63C	ZnCl2	DOWN	FBgn0000412	D1	0.385064	-1.37683
ZnT63C	ZnCl2	DOWN	FBgn0000416	Sap-r	0.288141	-1.79516
ZnT63C	ZnCl2	DOWN	FBgn0000426	SmF	0.44973	-1.15287
ZnT63C	ZnCl2	DOWN	FBgn0000455	Dip-C	0.175459	-2.51079
ZnT63C	ZnCl2	DOWN	FBgn0000533	ea	0.288463	-1.79354
ZnT63C	ZnCl2	DOWN	FBgn0000578	ena	0.162716	-2.61957
ZnT63C	ZnCl2	DOWN	FBgn0000618	e(y)2	0.396079	-1.33614
ZnT63C	ZnCl2	DOWN	FBgn0000667	Actn	0.363539	-1.45982
ZnT63C	ZnCl2	DOWN	FBgn0001114	Glt	0.0499061	-4.32464
ZnT63C	ZnCl2	DOWN	FBgn0001142	Gs1	0.169142	-2.56369
ZnT63C	ZnCl2	DOWN	FBgn0001255	ImpE3	0.197042	-2.34342
ZnT63C	ZnCl2	DOWN	FBgn0001989	ND-B17	0.292481	-1.77358
ZnT63C	ZnCl2	DOWN	FBgn0002284	Prosbeta6	0.370955	-1.43068
ZnT63C	ZnCl2	DOWN	FBgn0002466	sti	0.306169	-1.7076
ZnT63C	ZnCl2	DOWN	FBgn0002526	LanA	0.0526304	-4.24796
ZnT63C	ZnCl2	DOWN	FBgn0002543	robo2	0.461483	-1.11565
ZnT63C	ZnCl2	DOWN	FBgn0002577	m	0.356977	-1.4861
ZnT63C	ZnCl2	DOWN	FBgn0002622	RpS3	0.375332	-1.41376
ZnT63C	ZnCl2	DOWN	FBgn0002715	mei-S332	0.389917	-1.35876
ZnT63C	ZnCl2	DOWN	FBgn0002783	mor	0.397746	-1.33008
ZnT63C	ZnCl2	DOWN	FBgn0002921	Atpalpha	0.33676	-1.57021
ZnT63C	ZnCl2	DOWN	FBgn0002924	ncd	0.30842	-1.69703
ZnT63C	ZnCl2	DOWN	FBgn0003067	Pepck	0.237784	-2.07227
ZnT63C	ZnCl2	DOWN	FBgn0003117	pnr	0.204919	-2.28687
ZnT63C	ZnCl2	DOWN	FBgn0003118	pnt	0.255702	-1.96746
ZnT63C	ZnCl2	DOWN	FBgn0003189	r	0.387004	-1.36958
ZnT63C	ZnCl2	DOWN	FBgn0003268	rod	0.287045	-1.80065
ZnT63C	ZnCl2	DOWN	FBgn0003279	RpL4	0.276863	-1.85276
ZnT63C	ZnCl2	DOWN	FBgn0003372	Sgs1	0.356799	-1.48682
ZnT63C	ZnCl2	DOWN	FBgn0003396	shn	0.398103	-1.32879
ZnT63C	ZnCl2	DOWN	FBgn0003462	Sod1	0.438212	-1.1903
ZnT63C	ZnCl2	DOWN	FBgn0003507	srp	0.219897	-2.1851
ZnT63C	ZnCl2	DOWN	FBgn0003512	Sry-delta	0.310983	-1.68509
ZnT63C	ZnCl2	DOWN	FBgn0003567	su(Hw)	0.399576	-1.32346
ZnT63C	ZnCl2	DOWN	FBgn0003885	alphaTub84D	0.376431	-1.40954
ZnT63C	ZnCl2	DOWN	FBgn0003892	ptc	0.417828	-1.25902
ZnT63C	ZnCl2	DOWN	FBgn0003978	vls	0.289578	-1.78798
ZnT63C	ZnCl2	DOWN	FBgn0004087	Dhfr	0.34822	-1.52193
ZnT63C	ZnCl2	DOWN	FBgn0004132	boca	0.371628	-1.42807
ZnT63C	ZnCl2	DOWN	FBgn0004133	blow	0.295299	-1.75975
ZnT63C	ZnCl2	DOWN	FBgn0004237	Hrb87F	0.4525	-1.14401
ZnT63C	ZnCl2	DOWN	FBgn0004401	Pep	0.394745	-1.34101
ZnT63C	ZnCl2	DOWN	FBgn0004449	Ten-m	0.131732	-2.92432
ZnT63C	ZnCl2	DOWN	FBgn0004465	Su(P)	0.440282	-1.1835
ZnT63C	ZnCl2	DOWN	FBgn0004569	aos	0.282912	-1.82158
ZnT63C	ZnCl2	DOWN	FBgn0004581	bgcn	0.445398	-1.16683
ZnT63C	ZnCl2	DOWN	FBgn0004587	B52	0.37659	-1.40894
ZnT63C	ZnCl2	DOWN	FBgn0004598	Fur2	0.44518	-1.16754
ZnT63C	ZnCl2	DOWN	FBgn0004606	zfh1	0.30143	-1.73011
ZnT63C	ZnCl2	DOWN	FBgn0004629	Cys	0.205701	-2.28138
ZnT63C	ZnCl2	DOWN	FBgn0004652	fru	0.341373	-1.55058
ZnT63C	ZnCl2	DOWN	FBgn0004862	bap	0.37282	-1.42345
ZnT63C	ZnCl2	DOWN	FBgn0004868	Gdi	0.311977	-1.68049
ZnT63C	ZnCl2	DOWN	FBgn0005198	gig	0.456928	-1.12996
ZnT63C	ZnCl2	DOWN	FBgn0005631	robo1	0.453389	-1.14118
ZnT63C	ZnCl2	DOWN	FBgn0005649	Rox8	0.470608	-1.0874
ZnT63C	ZnCl2	DOWN	FBgn0010225	Gel	0.183417	-2.4468
ZnT63C	ZnCl2	DOWN	FBgn0010247	Parp	0.398993	-1.32557
ZnT63C	ZnCl2	DOWN	FBgn0010269	Dsor1	0.296074	-1.75597
ZnT63C	ZnCl2	DOWN	FBgn0010328	woc	0.355172	-1.49341
ZnT63C	ZnCl2	DOWN	FBgn0010422	TfIIS	0.40481	-1.30468
ZnT63C	ZnCl2	DOWN	FBgn0010497	dmGlut	0.314266	-1.66994
ZnT63C	ZnCl2	DOWN	FBgn0010590	Prosbeta1	0.378681	-1.40095
ZnT63C	ZnCl2	DOWN	FBgn0010612	ATPsynG	0.438156	-1.19048
ZnT63C	ZnCl2	DOWN	FBgn0010750	atms	0.433509	-1.20587
ZnT63C	ZnCl2	DOWN	FBgn0010772	Xe7	0.459348	-1.12234
ZnT63C	ZnCl2	DOWN	FBgn0010905	Spn	0.153429	-2.70436
ZnT63C	ZnCl2	DOWN	FBgn0011211	blw	0.374525	-1.41687
ZnT63C	ZnCl2	DOWN	FBgn0011297	l(2)not	0.290941	-1.7812
ZnT63C	ZnCl2	DOWN	FBgn0011336	OstStt3	0.415597	-1.26674
ZnT63C	ZnCl2	DOWN	FBgn0011640	lark	0.250243	-1.9986
ZnT63C	ZnCl2	DOWN	FBgn0011659	Mlh1	0.285387	-1.80901
ZnT63C	ZnCl2	DOWN	FBgn0011692	pav	0.358065	-1.48171
ZnT63C	ZnCl2	DOWN	FBgn0011715	Snr1	0.196027	-2.35088
ZnT63C	ZnCl2	DOWN	FBgn0011725	twin	0.455081	-1.13581
ZnT63C	ZnCl2	DOWN	FBgn0011737	Wee1	0.454874	-1.13646
ZnT63C	ZnCl2	DOWN	FBgn0011739	wts	0.472393	-1.08194
ZnT63C	ZnCl2	DOWN	FBgn0011768	Fdh	0.220996	-2.17791
ZnT63C	ZnCl2	DOWN	FBgn0011771	Hem	0.278873	-1.84232
ZnT63C	ZnCl2	DOWN	FBgn0011787	mRpL12	0.409081	-1.28954
ZnT63C	ZnCl2	DOWN	FBgn0011828	Pxn	0.370727	-1.43157
ZnT63C	ZnCl2	DOWN	FBgn0011836	Taf2	0.41206	-1.27907
ZnT63C	ZnCl2	DOWN	FBgn0013325	RpL11	0.419952	-1.2517
ZnT63C	ZnCl2	DOWN	FBgn0013435	Cdc2rk	0.353839	-1.49883
ZnT63C	ZnCl2	DOWN	FBgn0013531	MED20	0.262104	-1.93179
ZnT63C	ZnCl2	DOWN	FBgn0013726	pnut	0.377128	-1.40687
ZnT63C	ZnCl2	DOWN	FBgn0013750	Arf51F	0.375226	-1.41417
ZnT63C	ZnCl2	DOWN	FBgn0013756	Mtor	0.376205	-1.41041
ZnT63C	ZnCl2	DOWN	FBgn0013763	Idgf6	0.109111	-3.19614
ZnT63C	ZnCl2	DOWN	FBgn0013773	Cyp6a22	0.444612	-1.16938
ZnT63C	ZnCl2	DOWN	FBgn0013997	Nrx-IV	0.462918	-1.11117
ZnT63C	ZnCl2	DOWN	FBgn0014032	Sptr	0.384276	-1.37979
ZnT63C	ZnCl2	DOWN	FBgn0014075	Ugt	0.275146	-1.86173
ZnT63C	ZnCl2	DOWN	FBgn0014127	barr	0.392919	-1.3477
ZnT63C	ZnCl2	DOWN	FBgn0014133	bif	0.258131	-1.95383
ZnT63C	ZnCl2	DOWN	FBgn0014391	sun	0.410155	-1.28576
ZnT63C	ZnCl2	DOWN	FBgn0014417	CG13397	0.429503	-1.21926
ZnT63C	ZnCl2	DOWN	FBgn0014427	CG11899	0.140682	-2.82949
ZnT63C	ZnCl2	DOWN	FBgn0014868	Ost48	0.293126	-1.77041
ZnT63C	ZnCl2	DOWN	FBgn0014870	Psi	0.395784	-1.33722
ZnT63C	ZnCl2	DOWN	FBgn0015075	Ddx1	0.267906	-1.9002
ZnT63C	ZnCl2	DOWN	FBgn0015269	Nf1	0.296331	-1.75472
ZnT63C	ZnCl2	DOWN	FBgn0015282	Rpt2	0.264813	-1.91695
ZnT63C	ZnCl2	DOWN	FBgn0015359	CG2034	0.416738	-1.26279
ZnT63C	ZnCl2	DOWN	FBgn0015379	dod	0.345751	-1.53219
ZnT63C	ZnCl2	DOWN	FBgn0015513	mbc	0.233817	-2.09655
ZnT63C	ZnCl2	DOWN	FBgn0015571	alpha-Est3	0.318589	-1.65023
ZnT63C	ZnCl2	DOWN	FBgn0015621	Clp	0.373231	-1.42186
ZnT63C	ZnCl2	DOWN	FBgn0015781	P5cr	0.190339	-2.39336
ZnT63C	ZnCl2	DOWN	FBgn0015805	HDAC1	0.272517	-1.87558
ZnT63C	ZnCl2	DOWN	FBgn0016041	Tom40	0.474547	-1.07538
ZnT63C	ZnCl2	DOWN	FBgn0016070	smg	0.435089	-1.20062
ZnT63C	ZnCl2	DOWN	FBgn0016081	fry	0.340344	-1.55493
ZnT63C	ZnCl2	DOWN	FBgn0016120	ATPsynD	0.365607	-1.45163
ZnT63C	ZnCl2	DOWN	FBgn0016691	ATPsynO	0.340711	-1.55338
ZnT63C	ZnCl2	DOWN	FBgn0016697	Prosalpha5	0.373235	-1.42184
ZnT63C	ZnCl2	DOWN	FBgn0016978	snRNP-U1-70K	0.46121	-1.11651
ZnT63C	ZnCl2	DOWN	FBgn0017429	CG5989	0.414664	-1.26999
ZnT63C	ZnCl2	DOWN	FBgn0017482	T3dh	0.34558	-1.53291
ZnT63C	ZnCl2	DOWN	FBgn0017579	RpL14	0.344531	-1.53729
ZnT63C	ZnCl2	DOWN	FBgn0019624	COX5A	0.402635	-1.31245
ZnT63C	ZnCl2	DOWN	FBgn0019637	Atu	0.307102	-1.70321
ZnT63C	ZnCl2	DOWN	FBgn0019952	Orct	0.101299	-3.3033
ZnT63C	ZnCl2	DOWN	FBgn0019957	ND-42	0.432414	-1.20951
ZnT63C	ZnCl2	DOWN	FBgn0019960	Mitofilin	0.391038	-1.35462
ZnT63C	ZnCl2	DOWN	FBgn0020235	ATPsyngamma	0.340769	-1.55313
ZnT63C	ZnCl2	DOWN	FBgn0020257	Ppa	0.306168	-1.7076
ZnT63C	ZnCl2	DOWN	FBgn0020279	lig	0.276327	-1.85555
ZnT63C	ZnCl2	DOWN	FBgn0020312	CG4050	0.343721	-1.54069
ZnT63C	ZnCl2	DOWN	FBgn0020407	asun	0.411895	-1.27965
ZnT63C	ZnCl2	DOWN	FBgn0020414	Idgf3	0.236942	-2.07739
ZnT63C	ZnCl2	DOWN	FBgn0020415	Idgf2	0.114245	-3.1298
ZnT63C	ZnCl2	DOWN	FBgn0020416	Idgf1	0.178528	-2.48578
ZnT63C	ZnCl2	DOWN	FBgn0020618	Rack1	0.320861	-1.63998
ZnT63C	ZnCl2	DOWN	FBgn0021765	scu	0.290059	-1.78558
ZnT63C	ZnCl2	DOWN	FBgn0021906	RFeSP	0.268579	-1.89658
ZnT63C	ZnCl2	DOWN	FBgn0021967	ND-PDSW	0.347576	-1.5246
ZnT63C	ZnCl2	DOWN	FBgn0021979	l(2)k09913	0.313602	-1.67299
ZnT63C	ZnCl2	DOWN	FBgn0022338	dnk	0.454122	-1.13885
ZnT63C	ZnCl2	DOWN	FBgn0022343	CG3760	0.382287	-1.38727
ZnT63C	ZnCl2	DOWN	FBgn0022774	Oat	0.162417	-2.62222
ZnT63C	ZnCl2	DOWN	FBgn0022935	D19A	0.269976	-1.8891
ZnT63C	ZnCl2	DOWN	FBgn0022986	qkr58E-1	0.4229	-1.24161
ZnT63C	ZnCl2	DOWN	FBgn0023000	mth	0.250226	-1.9987
ZnT63C	ZnCl2	DOWN	FBgn0023175	Prosalpha7	0.400026	-1.32184
ZnT63C	ZnCl2	DOWN	FBgn0023213	eIF4G	0.373991	-1.41893
ZnT63C	ZnCl2	DOWN	FBgn0023479	teq	0.404518	-1.30572
ZnT63C	ZnCl2	DOWN	FBgn0023507	D2hgdh	0.0859337	-3.54063
ZnT63C	ZnCl2	DOWN	FBgn0023514	CG14805	0.457321	-1.12872
ZnT63C	ZnCl2	DOWN	FBgn0023515	CG14814	0.43041	-1.21622
ZnT63C	ZnCl2	DOWN	FBgn0023535	arg	0.316848	-1.65814
ZnT63C	ZnCl2	DOWN	FBgn0023537	CG17896	0.305361	-1.71141
ZnT63C	ZnCl2	DOWN	FBgn0023545	CG4406	0.366176	-1.44939
ZnT63C	ZnCl2	DOWN	FBgn0023549	Mct1	0.205327	-2.28401
ZnT63C	ZnCl2	DOWN	FBgn0024191	sip1	0.262461	-1.92983
ZnT63C	ZnCl2	DOWN	FBgn0024222	IKKbeta	0.30754	-1.70115
ZnT63C	ZnCl2	DOWN	FBgn0024227	aurB	0.212102	-2.23717
ZnT63C	ZnCl2	DOWN	FBgn0024277	trio	0.37894	-1.39996
ZnT63C	ZnCl2	DOWN	FBgn0024314	Plap	0.364987	-1.45408
ZnT63C	ZnCl2	DOWN	FBgn0024320	Npc1a	0.326472	-1.61497
ZnT63C	ZnCl2	DOWN	FBgn0024509	Sec13	0.354549	-1.49594
ZnT63C	ZnCl2	DOWN	FBgn0024754	Flo1	0.389485	-1.36036
ZnT63C	ZnCl2	DOWN	FBgn0024841	Pcd	0.34412	-1.53902
ZnT63C	ZnCl2	DOWN	FBgn0024920	Ts	0.364621	-1.45553
ZnT63C	ZnCl2	DOWN	FBgn0024945	NitFhit	0.37412	-1.41843
ZnT63C	ZnCl2	DOWN	FBgn0024958	Irp-1A	0.303706	-1.71925
ZnT63C	ZnCl2	DOWN	FBgn0024980	Syx4	0.341814	-1.54872
ZnT63C	ZnCl2	DOWN	FBgn0024984	CG3457	0.375098	-1.41466
ZnT63C	ZnCl2	DOWN	FBgn0024997	CG2681	0.321338	-1.63783
ZnT63C	ZnCl2	DOWN	FBgn0025352	Thiolase	0.227103	-2.13858
ZnT63C	ZnCl2	DOWN	FBgn0025457	Bub3	0.368467	-1.44039
ZnT63C	ZnCl2	DOWN	FBgn0025519	fidipidine	0.419752	-1.25239
ZnT63C	ZnCl2	DOWN	FBgn0025558	CG4101	0.342999	-1.54373
ZnT63C	ZnCl2	DOWN	FBgn0025640	CG13369	0.309014	-1.69426
ZnT63C	ZnCl2	DOWN	FBgn0025683	CG3164	0.283934	-1.81637
ZnT63C	ZnCl2	DOWN	FBgn0025716	Bap55	0.410536	-1.28442
ZnT63C	ZnCl2	DOWN	FBgn0025724	beta'COP	0.470859	-1.08663
ZnT63C	ZnCl2	DOWN	FBgn0025742	mtm	0.314316	-1.66971
ZnT63C	ZnCl2	DOWN	FBgn0025790	TBPH	0.469704	-1.09018
ZnT63C	ZnCl2	DOWN	FBgn0025815	Mcm6	0.412218	-1.27852
ZnT63C	ZnCl2	DOWN	FBgn0025825	HDAC3	0.435241	-1.20011
ZnT63C	ZnCl2	DOWN	FBgn0025832	Fen1	0.401455	-1.31669
ZnT63C	ZnCl2	DOWN	FBgn0025839	ND-B14.5A	0.397679	-1.33032
ZnT63C	ZnCl2	DOWN	FBgn0026056	Rlip	0.260517	-1.94055
ZnT63C	ZnCl2	DOWN	FBgn0026059	Mhcl	0.219227	-2.1895
ZnT63C	ZnCl2	DOWN	FBgn0026189	prominin-like	0.295137	-1.76054
ZnT63C	ZnCl2	DOWN	FBgn0026263	bip1	0.40174	-1.31567
ZnT63C	ZnCl2	DOWN	FBgn0026315	Ugt35a	0.338075	-1.56458
ZnT63C	ZnCl2	DOWN	FBgn0026372	RpL23A	0.380583	-1.39372
ZnT63C	ZnCl2	DOWN	FBgn0026380	Prosbeta3	0.408806	-1.29051
ZnT63C	ZnCl2	DOWN	FBgn0026393	Or43b	0.260784	-1.93907
ZnT63C	ZnCl2	DOWN	FBgn0026562	SPARC	0.195012	-2.35836
ZnT63C	ZnCl2	DOWN	FBgn0026679	IntS4	0.375352	-1.41369
ZnT63C	ZnCl2	DOWN	FBgn0026721	fat-spondin	0.174664	-2.51734
ZnT63C	ZnCl2	DOWN	FBgn0026873	MED18	0.39247	-1.34935
ZnT63C	ZnCl2	DOWN	FBgn0027054	CSN4	0.336803	-1.57003
ZnT63C	ZnCl2	DOWN	FBgn0027083	MetRS-m	0.32305	-1.63017
ZnT63C	ZnCl2	DOWN	FBgn0027279	l(1)G0196	0.253691	-1.97885
ZnT63C	ZnCl2	DOWN	FBgn0027280	l(1)G0193	0.326933	-1.61293
ZnT63C	ZnCl2	DOWN	FBgn0027334	l(1)G0004	0.33326	-1.58528
ZnT63C	ZnCl2	DOWN	FBgn0027339	jim	0.459799	-1.12092
ZnT63C	ZnCl2	DOWN	FBgn0027378	MRG15	0.445824	-1.16545
ZnT63C	ZnCl2	DOWN	FBgn0027496	epsilonCOP	0.439571	-1.18583
ZnT63C	ZnCl2	DOWN	FBgn0027500	spd-2	0.370381	-1.43292
ZnT63C	ZnCl2	DOWN	FBgn0027509	TBCD	0.369748	-1.43539
ZnT63C	ZnCl2	DOWN	FBgn0027513	ana2	0.442631	-1.17582
ZnT63C	ZnCl2	DOWN	FBgn0027524	CG3909	0.360024	-1.47383
ZnT63C	ZnCl2	DOWN	FBgn0027535	botv	0.335264	-1.57663
ZnT63C	ZnCl2	DOWN	FBgn0027548	nito	0.432923	-1.20782
ZnT63C	ZnCl2	DOWN	FBgn0027550	CG6495	0.286214	-1.80483
ZnT63C	ZnCl2	DOWN	FBgn0027564	CG3149	0.365377	-1.45254
ZnT63C	ZnCl2	DOWN	FBgn0027578	CG14526	0.235795	-2.08439
ZnT63C	ZnCl2	DOWN	FBgn0027581	CG6191	0.435491	-1.19928
ZnT63C	ZnCl2	DOWN	FBgn0027583	CG7601	0.341623	-1.54952
ZnT63C	ZnCl2	DOWN	FBgn0027590	GstE12	0.37119	-1.42977
ZnT63C	ZnCl2	DOWN	FBgn0027601	pdgy	0.191	-2.38836
ZnT63C	ZnCl2	DOWN	FBgn0027783	SMC2	0.42857	-1.2224
ZnT63C	ZnCl2	DOWN	FBgn0027791	O-fut2	0.178864	-2.48307
ZnT63C	ZnCl2	DOWN	FBgn0027841	CstF-64	0.382124	-1.38789
ZnT63C	ZnCl2	DOWN	FBgn0027868	Nup107	0.301883	-1.72794
ZnT63C	ZnCl2	DOWN	FBgn0027873	Cpsf100	0.385769	-1.37419
ZnT63C	ZnCl2	DOWN	FBgn0027889	ball	0.461869	-1.11444
ZnT63C	ZnCl2	DOWN	FBgn0027903	CG12018	0.115756	-3.11084
ZnT63C	ZnCl2	DOWN	FBgn0027930	MP1	0.326266	-1.61588
ZnT63C	ZnCl2	DOWN	FBgn0027932	Akap200	0.352358	-1.50488
ZnT63C	ZnCl2	DOWN	FBgn0027948	msps	0.354192	-1.4974
ZnT63C	ZnCl2	DOWN	FBgn0027949	msb1l	0.383362	-1.38322
ZnT63C	ZnCl2	DOWN	FBgn0027950	MBD-like	0.313315	-1.67431
ZnT63C	ZnCl2	DOWN	FBgn0028336	l(1)G0255	0.253034	-1.9826
ZnT63C	ZnCl2	DOWN	FBgn0028342	ATPsyndelta	0.261412	-1.9356
ZnT63C	ZnCl2	DOWN	FBgn0028382	cyp33	0.283981	-1.81613
ZnT63C	ZnCl2	DOWN	FBgn0028398	Taf10	0.367769	-1.44313
ZnT63C	ZnCl2	DOWN	FBgn0028467	CG11070	0.452733	-1.14327
ZnT63C	ZnCl2	DOWN	FBgn0028468	rtet	0.429617	-1.21888
ZnT63C	ZnCl2	DOWN	FBgn0028479	Mtpalpha	0.319601	-1.64566
ZnT63C	ZnCl2	DOWN	FBgn0028499	CG7985	0.352266	-1.50526
ZnT63C	ZnCl2	DOWN	FBgn0028500	Rich	0.428906	-1.22127
ZnT63C	ZnCl2	DOWN	FBgn0028523	CG5888	0.32579	-1.61798
ZnT63C	ZnCl2	DOWN	FBgn0028539	CG31731	0.364662	-1.45537
ZnT63C	ZnCl2	DOWN	FBgn0028541	TM9SF4	0.397658	-1.3304
ZnT63C	ZnCl2	DOWN	FBgn0028563	sut1	0.39363	-1.34509
ZnT63C	ZnCl2	DOWN	FBgn0028671	Vha100-1	0.461339	-1.1161
ZnT63C	ZnCl2	DOWN	FBgn0028687	Rpt1	0.334955	-1.57796
ZnT63C	ZnCl2	DOWN	FBgn0028688	Rpn7	0.342124	-1.54741
ZnT63C	ZnCl2	DOWN	FBgn0028690	Rpn5	0.414101	-1.27194
ZnT63C	ZnCl2	DOWN	FBgn0028693	Rpn12	0.349152	-1.51807
ZnT63C	ZnCl2	DOWN	FBgn0028695	Rpn1	0.383471	-1.38281
ZnT63C	ZnCl2	DOWN	FBgn0028738	ETH	0.322699	-1.63174
ZnT63C	ZnCl2	DOWN	FBgn0028837	CSN6	0.380595	-1.39367
ZnT63C	ZnCl2	DOWN	FBgn0028897	CG4935	0.299041	-1.74158
ZnT63C	ZnCl2	DOWN	FBgn0028926	NC2beta	0.289888	-1.78643
ZnT63C	ZnCl2	DOWN	FBgn0028970	betaggt-II	0.349646	-1.51603
ZnT63C	ZnCl2	DOWN	FBgn0028982	Spt6	0.388569	-1.36376
ZnT63C	ZnCl2	DOWN	FBgn0028990	Spn27A	0.244588	-2.03158
ZnT63C	ZnCl2	DOWN	FBgn0028997	nmdyn-D7	0.38654	-1.37131
ZnT63C	ZnCl2	DOWN	FBgn0029092	ced-6	0.42694	-1.22789
ZnT63C	ZnCl2	DOWN	FBgn0029095	aru	0.220033	-2.18421
ZnT63C	ZnCl2	DOWN	FBgn0029117	Surf1	0.436643	-1.19548
ZnT63C	ZnCl2	DOWN	FBgn0029128	tyn	0.423236	-1.24047
ZnT63C	ZnCl2	DOWN	FBgn0029134	Prosbeta5	0.403672	-1.30874
ZnT63C	ZnCl2	DOWN	FBgn0029147	NtR	0.266501	-1.90779
ZnT63C	ZnCl2	DOWN	FBgn0029512	Aos1	0.400378	-1.32057
ZnT63C	ZnCl2	DOWN	FBgn0029529	CG13365	0.238905	-2.06549
ZnT63C	ZnCl2	DOWN	FBgn0029648	CG3603	0.46891	-1.09262
ZnT63C	ZnCl2	DOWN	FBgn0029713	CG11436	0.33061	-1.5968
ZnT63C	ZnCl2	DOWN	FBgn0029818	GAA1	0.370308	-1.4332
ZnT63C	ZnCl2	DOWN	FBgn0029858	mldr	0.295501	-1.75877
ZnT63C	ZnCl2	DOWN	FBgn0029867	CG3847	0.466015	-1.10155
ZnT63C	ZnCl2	DOWN	FBgn0029888	ND-ASHI	0.351117	-1.50997
ZnT63C	ZnCl2	DOWN	FBgn0029894	CG14440	0.332537	-1.58841
ZnT63C	ZnCl2	DOWN	FBgn0029897	RpL17	0.338561	-1.56251
ZnT63C	ZnCl2	DOWN	FBgn0029903	pod1	0.438791	-1.18839
ZnT63C	ZnCl2	DOWN	FBgn0029906	xit	0.23482	-2.09037
ZnT63C	ZnCl2	DOWN	FBgn0029907	Atx-1	0.462204	-1.1134
ZnT63C	ZnCl2	DOWN	FBgn0029928	CG3032	0.355088	-1.49375
ZnT63C	ZnCl2	DOWN	FBgn0029937	CG8300	0.358569	-1.47968
ZnT63C	ZnCl2	DOWN	FBgn0029975	spidey	0.272989	-1.87308
ZnT63C	ZnCl2	DOWN	FBgn0029997	CG2258	0.335248	-1.5767
ZnT63C	ZnCl2	DOWN	FBgn0030025	CG2147	0.417129	-1.26144
ZnT63C	ZnCl2	DOWN	FBgn0030093	Bap111	0.364288	-1.45685
ZnT63C	ZnCl2	DOWN	FBgn0030100	CG12106	0.47519	-1.07342
ZnT63C	ZnCl2	DOWN	FBgn0030218	CG1628	0.343904	-1.53992
ZnT63C	ZnCl2	DOWN	FBgn0030237	CG15209	0.360744	-1.47095
ZnT63C	ZnCl2	DOWN	FBgn0030289	GCS1	0.368635	-1.43973
ZnT63C	ZnCl2	DOWN	FBgn0030292	CG11752	0.168435	-2.56974
ZnT63C	ZnCl2	DOWN	FBgn0030305	Uba5	0.478855	-1.06234
ZnT63C	ZnCl2	DOWN	FBgn0030310	PGRP-SA	0.207508	-2.26876
ZnT63C	ZnCl2	DOWN	FBgn0030332	CG9360	0.187676	-2.41369
ZnT63C	ZnCl2	DOWN	FBgn0030334	Karl	0.347151	-1.52636
ZnT63C	ZnCl2	DOWN	FBgn0030340	CG15740	0.171732	-2.54177
ZnT63C	ZnCl2	DOWN	FBgn0030362	regucalcin	0.120451	-3.05348
ZnT63C	ZnCl2	DOWN	FBgn0030407	CG2543	0.374242	-1.41796
ZnT63C	ZnCl2	DOWN	FBgn0030410	Aven	0.290224	-1.78476
ZnT63C	ZnCl2	DOWN	FBgn0030451	CG15717	0.328466	-1.60619
ZnT63C	ZnCl2	DOWN	FBgn0030465	CG15743	0.412608	-1.27716
ZnT63C	ZnCl2	DOWN	FBgn0030466	CG15744	0.396789	-1.33356
ZnT63C	ZnCl2	DOWN	FBgn0030474	CG15747	0.388611	-1.3636
ZnT63C	ZnCl2	DOWN	FBgn0030518	CG11134	0.259334	-1.94711
ZnT63C	ZnCl2	DOWN	FBgn0030521	CtsB1	0.367188	-1.44541
ZnT63C	ZnCl2	DOWN	FBgn0030522	CG11103	0.319784	-1.64483
ZnT63C	ZnCl2	DOWN	FBgn0030545	CG11590	0.372641	-1.42414
ZnT63C	ZnCl2	DOWN	FBgn0030605	ND-B18	0.235104	-2.08863
ZnT63C	ZnCl2	DOWN	FBgn0030645	CG6308	0.155521	-2.68482
ZnT63C	ZnCl2	DOWN	FBgn0030692	mRpS30	0.430468	-1.21602
ZnT63C	ZnCl2	DOWN	FBgn0030738	CG9915	0.35931	-1.4767
ZnT63C	ZnCl2	DOWN	FBgn0030796	CG4829	0.110721	-3.175
ZnT63C	ZnCl2	DOWN	FBgn0030807	CG13000	0.308487	-1.69672
ZnT63C	ZnCl2	DOWN	FBgn0030808	RhoGAP15B	0.31739	-1.65567
ZnT63C	ZnCl2	DOWN	FBgn0030839	CG5613	0.265834	-1.9114
ZnT63C	ZnCl2	DOWN	FBgn0030853	ND-24	0.247104	-2.01681
ZnT63C	ZnCl2	DOWN	FBgn0030893	RhoGAP16F	0.328835	-1.60456
ZnT63C	ZnCl2	DOWN	FBgn0030943	CG6540	0.211971	-2.23806
ZnT63C	ZnCl2	DOWN	FBgn0030944	CG6617	0.263239	-1.92556
ZnT63C	ZnCl2	DOWN	FBgn0030955	CG6891	0.316045	-1.6618
ZnT63C	ZnCl2	DOWN	FBgn0030966	CG7280	0.328653	-1.60536
ZnT63C	ZnCl2	DOWN	FBgn0030991	CG7453	0.472062	-1.08295
ZnT63C	ZnCl2	DOWN	FBgn0030992	CG33253	0.344188	-1.53873
ZnT63C	ZnCl2	DOWN	FBgn0030993	Mec2	0.151369	-2.72386
ZnT63C	ZnCl2	DOWN	FBgn0031021	ND-18	0.306442	-1.70631
ZnT63C	ZnCl2	DOWN	FBgn0031092	CG9577	0.345802	-1.53198
ZnT63C	ZnCl2	DOWN	FBgn0031093	CG9581	0.328392	-1.60651
ZnT63C	ZnCl2	DOWN	FBgn0031107	HERC2	0.318941	-1.64864
ZnT63C	ZnCl2	DOWN	FBgn0031126	Cyp6v1	0.315609	-1.66379
ZnT63C	ZnCl2	DOWN	FBgn0031170	CG1718	0.310034	-1.6895
ZnT63C	ZnCl2	DOWN	FBgn0031174	CG1486	0.457577	-1.12791
ZnT63C	ZnCl2	DOWN	FBgn0031220	CG4822	0.0883996	-3.49982
ZnT63C	ZnCl2	DOWN	FBgn0031255	BBS8	0.310822	-1.68584
ZnT63C	ZnCl2	DOWN	FBgn0031261	nAChRbeta3	0.285311	-1.80939
ZnT63C	ZnCl2	DOWN	FBgn0031282	Pex12	0.246508	-2.02029
ZnT63C	ZnCl2	DOWN	FBgn0031285	CG3662	0.458609	-1.12466
ZnT63C	ZnCl2	DOWN	FBgn0031313	CG5080	0.183291	-2.44779
ZnT63C	ZnCl2	DOWN	FBgn0031314	IntS14	0.289609	-1.78782
ZnT63C	ZnCl2	DOWN	FBgn0031317	CG5118	0.433943	-1.20442
ZnT63C	ZnCl2	DOWN	FBgn0031320	CG5126	0.387908	-1.36621
ZnT63C	ZnCl2	DOWN	FBgn0031321	Tgt	0.389554	-1.36011
ZnT63C	ZnCl2	DOWN	FBgn0031357	mRpL48	0.387333	-1.36835
ZnT63C	ZnCl2	DOWN	FBgn0031360	CG31937	0.431878	-1.2113
ZnT63C	ZnCl2	DOWN	FBgn0031379	CG7289	0.440936	-1.18136
ZnT63C	ZnCl2	DOWN	FBgn0031381	Npc2a	0.184802	-2.43594
ZnT63C	ZnCl2	DOWN	FBgn0031384	CG4238	0.324639	-1.62309
ZnT63C	ZnCl2	DOWN	FBgn0031389	CG4259	0.298664	-1.7434
ZnT63C	ZnCl2	DOWN	FBgn0031422	CG9870	0.254115	-1.97645
ZnT63C	ZnCl2	DOWN	FBgn0031489	CG17224	0.24288	-2.04169
ZnT63C	ZnCl2	DOWN	FBgn0031490	CG17264	0.0937183	-3.41552
ZnT63C	ZnCl2	DOWN	FBgn0031491	alpha4GT1	0.392271	-1.35008
ZnT63C	ZnCl2	DOWN	FBgn0031492	CG3542	0.458359	-1.12545
ZnT63C	ZnCl2	DOWN	FBgn0031597	CG17612	0.400221	-1.32113
ZnT63C	ZnCl2	DOWN	FBgn0031603	CG15432	0.165486	-2.59522
ZnT63C	ZnCl2	DOWN	FBgn0031611	FIG4	0.264882	-1.91658
ZnT63C	ZnCl2	DOWN	FBgn0031621	Elba3	0.448996	-1.15522
ZnT63C	ZnCl2	DOWN	FBgn0031661	Gmd	0.412583	-1.27725
ZnT63C	ZnCl2	DOWN	FBgn0031676	senju	0.277236	-1.85081
ZnT63C	ZnCl2	DOWN	FBgn0031703	CG12512	0.447644	-1.15958
ZnT63C	ZnCl2	DOWN	FBgn0031769	CG9135	0.348212	-1.52196
ZnT63C	ZnCl2	DOWN	FBgn0031771	ND-51	0.445031	-1.16802
ZnT63C	ZnCl2	DOWN	FBgn0031813	CG9527	0.38645	-1.37165
ZnT63C	ZnCl2	DOWN	FBgn0031818	CG9536	0.390531	-1.35649
ZnT63C	ZnCl2	DOWN	FBgn0031824	CG9547	0.17562	-2.50947
ZnT63C	ZnCl2	DOWN	FBgn0031830	COX5B	0.399201	-1.32481
ZnT63C	ZnCl2	DOWN	FBgn0031877	CG10399	0.213093	-2.23044
ZnT63C	ZnCl2	DOWN	FBgn0031886	Nuf2	0.401375	-1.31698
ZnT63C	ZnCl2	DOWN	FBgn0031937	CG13795	0.0728128	-3.77966
ZnT63C	ZnCl2	DOWN	FBgn0031988	CG8668	0.363188	-1.46121
ZnT63C	ZnCl2	DOWN	FBgn0032003	CG8349	0.322473	-1.63275
ZnT63C	ZnCl2	DOWN	FBgn0032006	Pvr	0.255425	-1.96903
ZnT63C	ZnCl2	DOWN	FBgn0032017	CG7810	0.304767	-1.71422
ZnT63C	ZnCl2	DOWN	FBgn0032018	CG7806	0.275607	-1.85932
ZnT63C	ZnCl2	DOWN	FBgn0032022	CG14275	0.343721	-1.54069
ZnT63C	ZnCl2	DOWN	FBgn0032024	CG14273	0.46673	-1.09934
ZnT63C	ZnCl2	DOWN	FBgn0032025	CG7778	0.460265	-1.11946
ZnT63C	ZnCl2	DOWN	FBgn0032050	CG13096	0.436554	-1.19577
ZnT63C	ZnCl2	DOWN	FBgn0032053	mRpL51	0.41132	-1.28167
ZnT63C	ZnCl2	DOWN	FBgn0032078	C1GalTA	0.364503	-1.456
ZnT63C	ZnCl2	DOWN	FBgn0032082	CG18088	0.282259	-1.82491
ZnT63C	ZnCl2	DOWN	FBgn0032105	borr	0.310236	-1.68856
ZnT63C	ZnCl2	DOWN	FBgn0032147	IP3K1	0.258836	-1.94989
ZnT63C	ZnCl2	DOWN	FBgn0032160	CG4598	0.456797	-1.13037
ZnT63C	ZnCl2	DOWN	FBgn0032161	CG4594	0.402077	-1.31445
ZnT63C	ZnCl2	DOWN	FBgn0032167	CG5853	0.421374	-1.24683
ZnT63C	ZnCl2	DOWN	FBgn0032213	CG5390	0.286333	-1.80423
ZnT63C	ZnCl2	DOWN	FBgn0032234	gny	0.401801	-1.31545
ZnT63C	ZnCl2	DOWN	FBgn0032235	CG5096	0.431848	-1.21141
ZnT63C	ZnCl2	DOWN	FBgn0032242	CG5355	0.274693	-1.86411
ZnT63C	ZnCl2	DOWN	FBgn0032247	CG5188	0.251245	-1.99283
ZnT63C	ZnCl2	DOWN	FBgn0032261	CG6094	0.293235	-1.76987
ZnT63C	ZnCl2	DOWN	FBgn0032293	Dpy-30L1	0.199633	-2.32458
ZnT63C	ZnCl2	DOWN	FBgn0032305	CG6700	0.259135	-1.94823
ZnT63C	ZnCl2	DOWN	FBgn0032321	YL-1	0.316193	-1.66112
ZnT63C	ZnCl2	DOWN	FBgn0032339	Wdr59	0.297403	-1.74951
ZnT63C	ZnCl2	DOWN	FBgn0032350	CG6287	0.423686	-1.23893
ZnT63C	ZnCl2	DOWN	FBgn0032378	CycY	0.396616	-1.33418
ZnT63C	ZnCl2	DOWN	FBgn0032382	Mal-B2	0.258274	-1.95303
ZnT63C	ZnCl2	DOWN	FBgn0032397	Tom70	0.467682	-1.0964
ZnT63C	ZnCl2	DOWN	FBgn0032446	CG5780	0.414105	-1.27193
ZnT63C	ZnCl2	DOWN	FBgn0032453	CG6180	0.457822	-1.12714
ZnT63C	ZnCl2	DOWN	FBgn0032475	Sfmbt	0.373793	-1.41969
ZnT63C	ZnCl2	DOWN	FBgn0032479	CG16974	0.421992	-1.24471
ZnT63C	ZnCl2	DOWN	FBgn0032486	CG5705	0.430033	-1.21748
ZnT63C	ZnCl2	DOWN	FBgn0032517	CG7099	0.432758	-1.20837
ZnT63C	ZnCl2	DOWN	FBgn0032524	CG9267	0.277678	-1.84851
ZnT63C	ZnCl2	DOWN	FBgn0032637	CG5050	0.3368	-1.57004
ZnT63C	ZnCl2	DOWN	FBgn0032640	Sgt	0.408087	-1.29305
ZnT63C	ZnCl2	DOWN	FBgn0032643	GCS2beta	0.339927	-1.5567
ZnT63C	ZnCl2	DOWN	FBgn0032668	CG17681	0.29389	-1.76665
ZnT63C	ZnCl2	DOWN	FBgn0032693	Cyp310a1	0.119868	-3.06048
ZnT63C	ZnCl2	DOWN	FBgn0032694	MESR3	0.263518	-1.92403
ZnT63C	ZnCl2	DOWN	FBgn0032715	CG17597	0.208824	-2.25964
ZnT63C	ZnCl2	DOWN	FBgn0032721	CG10602	0.334411	-1.58031
ZnT63C	ZnCl2	DOWN	FBgn0032728	Tango6	0.376458	-1.40944
ZnT63C	ZnCl2	DOWN	FBgn0032775	CG17544	0.195673	-2.35348
ZnT63C	ZnCl2	DOWN	FBgn0032779	CG16771	0.394043	-1.34358
ZnT63C	ZnCl2	DOWN	FBgn0032813	CG10262	0.295967	-1.75649
ZnT63C	ZnCl2	DOWN	FBgn0032820	fbp	0.168041	-2.57311
ZnT63C	ZnCl2	DOWN	FBgn0032848	nesd	0.383579	-1.3824
ZnT63C	ZnCl2	DOWN	FBgn0032871	CG2611	0.366519	-1.44804
ZnT63C	ZnCl2	DOWN	FBgn0032880	TM9SF2	0.403027	-1.31105
ZnT63C	ZnCl2	DOWN	FBgn0032946	nrv3	0.244979	-2.02927
ZnT63C	ZnCl2	DOWN	FBgn0032968	CG11634	0.250918	-1.99471
ZnT63C	ZnCl2	DOWN	FBgn0033041	Or42a	0.127102	-2.97594
ZnT63C	ZnCl2	DOWN	FBgn0033042	Tsp42A	0.228124	-2.13211
ZnT63C	ZnCl2	DOWN	FBgn0033043	Or42b	0.0600796	-4.05698
ZnT63C	ZnCl2	DOWN	FBgn0033051	Strica	0.347785	-1.52373
ZnT63C	ZnCl2	DOWN	FBgn0033079	Fmo-2	0.15802	-2.66182
ZnT63C	ZnCl2	DOWN	FBgn0033089	CG17266	0.341262	-1.55105
ZnT63C	ZnCl2	DOWN	FBgn0033093	CG3270	0.376028	-1.41109
ZnT63C	ZnCl2	DOWN	FBgn0033122	CG17002	0.368605	-1.43985
ZnT63C	ZnCl2	DOWN	FBgn0033159	Dscam1	0.267888	-1.9003
ZnT63C	ZnCl2	DOWN	FBgn0033178	CG11127	0.285549	-1.80819
ZnT63C	ZnCl2	DOWN	FBgn0033179	p47	0.368984	-1.43837
ZnT63C	ZnCl2	DOWN	FBgn0033196	CG1358	0.314997	-1.66659
ZnT63C	ZnCl2	DOWN	FBgn0033232	CG12159	0.388304	-1.36474
ZnT63C	ZnCl2	DOWN	FBgn0033241	CG2915	0.475251	-1.07324
ZnT63C	ZnCl2	DOWN	FBgn0033243	CG14763	0.407329	-1.29573
ZnT63C	ZnCl2	DOWN	FBgn0033246	ACC	0.330498	-1.59728
ZnT63C	ZnCl2	DOWN	FBgn0033247	Nup44A	0.30949	-1.69204
ZnT63C	ZnCl2	DOWN	FBgn0033264	Nup50	0.437795	-1.19167
ZnT63C	ZnCl2	DOWN	FBgn0033266	Socs44A	0.465751	-1.10237
ZnT63C	ZnCl2	DOWN	FBgn0033313	Cirl	0.397156	-1.33222
ZnT63C	ZnCl2	DOWN	FBgn0033340	CG13751	0.2083	-2.26327
ZnT63C	ZnCl2	DOWN	FBgn0033349	CG8243	0.371287	-1.42939
ZnT63C	ZnCl2	DOWN	FBgn0033351	AIMP1	0.250476	-1.99726
ZnT63C	ZnCl2	DOWN	FBgn0033367	PPO2	0.363826	-1.45868
ZnT63C	ZnCl2	DOWN	FBgn0033373	CG8080	0.168964	-2.56521
ZnT63C	ZnCl2	DOWN	FBgn0033377	Pmm45A	0.47162	-1.0843
ZnT63C	ZnCl2	DOWN	FBgn0033387	CG8008	0.0923593	-3.4366
ZnT63C	ZnCl2	DOWN	FBgn0033400	CG2063	0.458979	-1.1235
ZnT63C	ZnCl2	DOWN	FBgn0033421	CG1888	0.415571	-1.26683
ZnT63C	ZnCl2	DOWN	FBgn0033429	CG12929	0.393626	-1.3451
ZnT63C	ZnCl2	DOWN	FBgn0033438	Mmp2	0.259193	-1.9479
ZnT63C	ZnCl2	DOWN	FBgn0033451	CG1665	0.245953	-2.02354
ZnT63C	ZnCl2	DOWN	FBgn0033453	CG1667	0.362173	-1.46525
ZnT63C	ZnCl2	DOWN	FBgn0033474	CG1407	0.472914	-1.08035
ZnT63C	ZnCl2	DOWN	FBgn0033494	KCNQ	0.297433	-1.74936
ZnT63C	ZnCl2	DOWN	FBgn0033543	CG12338	0.281646	-1.82805
ZnT63C	ZnCl2	DOWN	FBgn0033566	CG18004	0.355728	-1.49115
ZnT63C	ZnCl2	DOWN	FBgn0033570	ND-B14	0.410348	-1.28508
ZnT63C	ZnCl2	DOWN	FBgn0033605	CG9067	0.296436	-1.75421
ZnT63C	ZnCl2	DOWN	FBgn0033640	CG13198	0.229813	-2.12147
ZnT63C	ZnCl2	DOWN	FBgn0033663	ERp60	0.465368	-1.10356
ZnT63C	ZnCl2	DOWN	FBgn0033706	Vha36-2	0.36614	-1.44953
ZnT63C	ZnCl2	DOWN	FBgn0033735	CG8525	0.347828	-1.52355
ZnT63C	ZnCl2	DOWN	FBgn0033737	Nup54	0.460141	-1.11985
ZnT63C	ZnCl2	DOWN	FBgn0033751	CG8818	0.369828	-1.43507
ZnT63C	ZnCl2	DOWN	FBgn0033755	ClC-b	0.293738	-1.7674
ZnT63C	ZnCl2	DOWN	FBgn0033813	fsd	0.412944	-1.27598
ZnT63C	ZnCl2	DOWN	FBgn0033814	CG4670	0.416372	-1.26405
ZnT63C	ZnCl2	DOWN	FBgn0033845	mars	0.418316	-1.25734
ZnT63C	ZnCl2	DOWN	FBgn0033869	Cpr50Cb	0.330207	-1.59856
ZnT63C	ZnCl2	DOWN	FBgn0033873	CG6337	0.216387	-2.20831
ZnT63C	ZnCl2	DOWN	FBgn0033901	O-fut1	0.259336	-1.9471
ZnT63C	ZnCl2	DOWN	FBgn0033919	CG8547	0.254846	-1.9723
ZnT63C	ZnCl2	DOWN	FBgn0033961	ND-B15	0.267026	-1.90495
ZnT63C	ZnCl2	DOWN	FBgn0033972	Ciao1	0.40741	-1.29545
ZnT63C	ZnCl2	DOWN	FBgn0033973	HPS1	0.249749	-2.00145
ZnT63C	ZnCl2	DOWN	FBgn0034010	CG8157	0.255189	-1.97036
ZnT63C	ZnCl2	DOWN	FBgn0034011	CG8160	0.345776	-1.53209
ZnT63C	ZnCl2	DOWN	FBgn0034012	Hr51	0.292794	-1.77204
ZnT63C	ZnCl2	DOWN	FBgn0034035	CG8207	0.241851	-2.04781
ZnT63C	ZnCl2	DOWN	FBgn0034058	Pex11	0.466281	-1.10073
ZnT63C	ZnCl2	DOWN	FBgn0034060	CG8370	0.461597	-1.1153
ZnT63C	ZnCl2	DOWN	FBgn0034061	Ufc1	0.451955	-1.14575
ZnT63C	ZnCl2	DOWN	FBgn0034094	Tsf3	0.276246	-1.85597
ZnT63C	ZnCl2	DOWN	FBgn0034098	krimp	0.355778	-1.49095
ZnT63C	ZnCl2	DOWN	FBgn0034109	CG7747	0.373892	-1.4193
ZnT63C	ZnCl2	DOWN	FBgn0034117	CG7997	0.429367	-1.21972
ZnT63C	ZnCl2	DOWN	FBgn0034126	jtb	0.238267	-2.06935
ZnT63C	ZnCl2	DOWN	FBgn0034139	CG4927	0.30048	-1.73466
ZnT63C	ZnCl2	DOWN	FBgn0034140	Lst	0.460969	-1.11726
ZnT63C	ZnCl2	DOWN	FBgn0034141	CG8311	0.251013	-1.99417
ZnT63C	ZnCl2	DOWN	FBgn0034179	CG6805	0.391174	-1.35412
ZnT63C	ZnCl2	DOWN	FBgn0034182	SmydA-7	0.242349	-2.04484
ZnT63C	ZnCl2	DOWN	FBgn0034199	Gbp1	0.276332	-1.85552
ZnT63C	ZnCl2	DOWN	FBgn0034221	CG10764	0.359927	-1.47422
ZnT63C	ZnCl2	DOWN	FBgn0034230	CG4853	0.379586	-1.3975
ZnT63C	ZnCl2	DOWN	FBgn0034346	CG12263	0.427037	-1.22757
ZnT63C	ZnCl2	DOWN	FBgn0034365	CG5335	0.319672	-1.64534
ZnT63C	ZnCl2	DOWN	FBgn0034366	Atg7	0.403229	-1.31033
ZnT63C	ZnCl2	DOWN	FBgn0034390	CG15093	0.214237	-2.22272
ZnT63C	ZnCl2	DOWN	FBgn0034392	MFS15	0.473606	-1.07824
ZnT63C	ZnCl2	DOWN	FBgn0034420	CG10737	0.450024	-1.15193
ZnT63C	ZnCl2	DOWN	FBgn0034436	CG11961	0.182837	-2.45137
ZnT63C	ZnCl2	DOWN	FBgn0034488	CG11208	0.410503	-1.28454
ZnT63C	ZnCl2	DOWN	FBgn0034494	CG10444	0.460843	-1.11765
ZnT63C	ZnCl2	DOWN	FBgn0034495	CG11788	0.235578	-2.08573
ZnT63C	ZnCl2	DOWN	FBgn0034504	CG8929	0.327299	-1.61132
ZnT63C	ZnCl2	DOWN	FBgn0034529	FAM21	0.315181	-1.66575
ZnT63C	ZnCl2	DOWN	FBgn0034585	Rbpn-5	0.393311	-1.34626
ZnT63C	ZnCl2	DOWN	FBgn0034623	CG9822	0.395501	-1.33825
ZnT63C	ZnCl2	DOWN	FBgn0034624	CG17974	0.384647	-1.37839
ZnT63C	ZnCl2	DOWN	FBgn0034645	ND-B12	0.18192	-2.45862
ZnT63C	ZnCl2	DOWN	FBgn0034646	Rae1	0.463376	-1.10975
ZnT63C	ZnCl2	DOWN	FBgn0034657	LBR	0.3807	-1.39327
ZnT63C	ZnCl2	DOWN	FBgn0034697	GM130	0.422401	-1.24331
ZnT63C	ZnCl2	DOWN	FBgn0034705	CG11170	0.227885	-2.13362
ZnT63C	ZnCl2	DOWN	FBgn0034707	MED16	0.260642	-1.93986
ZnT63C	ZnCl2	DOWN	FBgn0034729	CG10344	0.349326	-1.51735
ZnT63C	ZnCl2	DOWN	FBgn0034736	gas	0.216795	-2.2056
ZnT63C	ZnCl2	DOWN	FBgn0034800	CG3788	0.407348	-1.29567
ZnT63C	ZnCl2	DOWN	FBgn0034804	CG3831	0.247119	-2.01672
ZnT63C	ZnCl2	DOWN	FBgn0034877	levy	0.330962	-1.59526
ZnT63C	ZnCl2	DOWN	FBgn0034902	CG5532	0.427836	-1.22487
ZnT63C	ZnCl2	DOWN	FBgn0034964	IntS1	0.371874	-1.42711
ZnT63C	ZnCl2	DOWN	FBgn0034966	CG13563	0.42074	-1.249
ZnT63C	ZnCl2	DOWN	FBgn0034982	CG4065	0.391616	-1.35249
ZnT63C	ZnCl2	DOWN	FBgn0034997	CG3376	0.263733	-1.92285
ZnT63C	ZnCl2	DOWN	FBgn0035020	CG13585	0.383921	-1.38112
ZnT63C	ZnCl2	DOWN	FBgn0035027	CG3511	0.471854	-1.08359
ZnT63C	ZnCl2	DOWN	FBgn0035060	Eps-15	0.351903	-1.50675
ZnT63C	ZnCl2	DOWN	FBgn0035064	TyrRS-m	0.386167	-1.3727
ZnT63C	ZnCl2	DOWN	FBgn0035083	Tina-1	0.296793	-1.75247
ZnT63C	ZnCl2	DOWN	FBgn0035085	CG3770	0.140753	-2.82876
ZnT63C	ZnCl2	DOWN	FBgn0035124	ttm2	0.38967	-1.35967
ZnT63C	ZnCl2	DOWN	FBgn0035132	mthl10	0.274014	-1.86768
ZnT63C	ZnCl2	DOWN	FBgn0035141	Cypl	0.40999	-1.28634
ZnT63C	ZnCl2	DOWN	FBgn0035147	Gale	0.248828	-2.00678
ZnT63C	ZnCl2	DOWN	FBgn0035149	MED30	0.391344	-1.35349
ZnT63C	ZnCl2	DOWN	FBgn0035171	CG12502	0.316956	-1.65765
ZnT63C	ZnCl2	DOWN	FBgn0035173	CG13907	0.3497	-1.51581
ZnT63C	ZnCl2	DOWN	FBgn0035181	CG9205	0.202445	-2.3044
ZnT63C	ZnCl2	DOWN	FBgn0035194	Psf1	0.36932	-1.43706
ZnT63C	ZnCl2	DOWN	FBgn0035210	msd5	0.298674	-1.74336
ZnT63C	ZnCl2	DOWN	FBgn0035227	Iml1	0.398871	-1.32601
ZnT63C	ZnCl2	DOWN	FBgn0035238	CG12104	0.331997	-1.59076
ZnT63C	ZnCl2	DOWN	FBgn0035254	CG7974	0.211835	-2.23899
ZnT63C	ZnCl2	DOWN	FBgn0035264	Oseg4	0.346694	-1.52827
ZnT63C	ZnCl2	DOWN	FBgn0035266	Gk2	0.263869	-1.92211
ZnT63C	ZnCl2	DOWN	FBgn0035268	CG8001	0.309854	-1.69034
ZnT63C	ZnCl2	DOWN	FBgn0035270	CG13933	0.457874	-1.12698
ZnT63C	ZnCl2	DOWN	FBgn0035272	mRpL46	0.368769	-1.43921
ZnT63C	ZnCl2	DOWN	FBgn0035294	Mfap1	0.357886	-1.48243
ZnT63C	ZnCl2	DOWN	FBgn0035309	CG15879	0.390429	-1.35687
ZnT63C	ZnCl2	DOWN	FBgn0035312	CG15820	0.259206	-1.94783
ZnT63C	ZnCl2	DOWN	FBgn0035321	CG1275	0.294009	-1.76607
ZnT63C	ZnCl2	DOWN	FBgn0035323	CG13807	0.290567	-1.78306
ZnT63C	ZnCl2	DOWN	FBgn0035334	CG8993	0.367908	-1.44258
ZnT63C	ZnCl2	DOWN	FBgn0035344	Cyp4d20	0.216172	-2.20975
ZnT63C	ZnCl2	DOWN	FBgn0035370	Non2	0.358902	-1.47834
ZnT63C	ZnCl2	DOWN	FBgn0035392	CG1271	0.430179	-1.21699
ZnT63C	ZnCl2	DOWN	FBgn0035416	gry	0.391149	-1.35421
ZnT63C	ZnCl2	DOWN	FBgn0035420	CG14967	0.375158	-1.41443
ZnT63C	ZnCl2	DOWN	FBgn0035445	CG12014	0.294918	-1.76162
ZnT63C	ZnCl2	DOWN	FBgn0035515	CG14997	0.256673	-1.962
ZnT63C	ZnCl2	DOWN	FBgn0035558	CG11357	0.475988	-1.071
ZnT63C	ZnCl2	DOWN	FBgn0035588	CG10672	0.294089	-1.76567
ZnT63C	ZnCl2	DOWN	FBgn0035610	Lkr	0.329843	-1.60015
ZnT63C	ZnCl2	DOWN	FBgn0035642	CG18586	0.352082	-1.50602
ZnT63C	ZnCl2	DOWN	FBgn0035647	CG10486	0.267487	-1.90246
ZnT63C	ZnCl2	DOWN	FBgn0035670	CG10472	0.360324	-1.47263
ZnT63C	ZnCl2	DOWN	FBgn0035703	CG8270	0.469915	-1.08953
ZnT63C	ZnCl2	DOWN	FBgn0035726	CG9953	0.33344	-1.5845
ZnT63C	ZnCl2	DOWN	FBgn0035753	RpL18	0.463086	-1.11065
ZnT63C	ZnCl2	DOWN	FBgn0035769	CTCF	0.445144	-1.16765
ZnT63C	ZnCl2	DOWN	FBgn0035811	CG12262	0.154574	-2.69363
ZnT63C	ZnCl2	DOWN	FBgn0035838	ldbr	0.346191	-1.53036
ZnT63C	ZnCl2	DOWN	FBgn0035842	CG7504	0.428439	-1.22284
ZnT63C	ZnCl2	DOWN	FBgn0035848	CG7979	0.367113	-1.4457
ZnT63C	ZnCl2	DOWN	FBgn0035867	CG13671	0.410677	-1.28392
ZnT63C	ZnCl2	DOWN	FBgn0035879	GAPcenA	0.420037	-1.25141
ZnT63C	ZnCl2	DOWN	FBgn0035888	CG7120	0.301373	-1.73038
ZnT63C	ZnCl2	DOWN	FBgn0035959	CG4911	0.431207	-1.21355
ZnT63C	ZnCl2	DOWN	FBgn0035960	CG4942	0.324786	-1.62244
ZnT63C	ZnCl2	DOWN	FBgn0035977	PGRP-LF	0.263177	-1.9259
ZnT63C	ZnCl2	DOWN	FBgn0035987	CG3689	0.340944	-1.5524
ZnT63C	ZnCl2	DOWN	FBgn0036018	CG3335	0.383485	-1.38276
ZnT63C	ZnCl2	DOWN	FBgn0036020	CG8336	0.422338	-1.24353
ZnT63C	ZnCl2	DOWN	FBgn0036035	CG18178	0.420536	-1.2497
ZnT63C	ZnCl2	DOWN	FBgn0036038	defl	0.406243	-1.29959
ZnT63C	ZnCl2	DOWN	FBgn0036135	mRpL2	0.210521	-2.24797
ZnT63C	ZnCl2	DOWN	FBgn0036136	Ufd1-like	0.408939	-1.29004
ZnT63C	ZnCl2	DOWN	FBgn0036155	CG6163	0.331449	-1.59314
ZnT63C	ZnCl2	DOWN	FBgn0036206	CG5964	0.411272	-1.28183
ZnT63C	ZnCl2	DOWN	FBgn0036294	CG10654	0.368421	-1.44057
ZnT63C	ZnCl2	DOWN	FBgn0036336	ste14	0.355658	-1.49144
ZnT63C	ZnCl2	DOWN	FBgn0036354	Poc1	0.349767	-1.51553
ZnT63C	ZnCl2	DOWN	FBgn0036402	CG6650	0.320999	-1.63936
ZnT63C	ZnCl2	DOWN	FBgn0036406	CG13484	0.34874	-1.51978
ZnT63C	ZnCl2	DOWN	FBgn0036463	Reck	0.302442	-1.72527
ZnT63C	ZnCl2	DOWN	FBgn0036549	CG10516	0.374271	-1.41784
ZnT63C	ZnCl2	DOWN	FBgn0036551	CG17029	0.253399	-1.98052
ZnT63C	ZnCl2	DOWN	FBgn0036570	IntS9	0.277243	-1.85078
ZnT63C	ZnCl2	DOWN	FBgn0036571	Strumpellin	0.277516	-1.84936
ZnT63C	ZnCl2	DOWN	FBgn0036629	GluRS-m	0.327638	-1.60982
ZnT63C	ZnCl2	DOWN	FBgn0036728	UQCR-Q	0.382932	-1.38484
ZnT63C	ZnCl2	DOWN	FBgn0036734	CG7564	0.31486	-1.66722
ZnT63C	ZnCl2	DOWN	FBgn0036745	CG7484	0.377343	-1.40605
ZnT63C	ZnCl2	DOWN	FBgn0036752	Adgf-A	0.324899	-1.62194
ZnT63C	ZnCl2	DOWN	FBgn0036762	CG7430	0.425245	-1.23363
ZnT63C	ZnCl2	DOWN	FBgn0036811	MED11	0.323461	-1.62834
ZnT63C	ZnCl2	DOWN	FBgn0036821	CG3961	0.351926	-1.50665
ZnT63C	ZnCl2	DOWN	FBgn0036825	RpL26	0.332647	-1.58793
ZnT63C	ZnCl2	DOWN	FBgn0036913	Usp32	0.427873	-1.22475
ZnT63C	ZnCl2	DOWN	FBgn0036964	FRG1	0.390301	-1.35734
ZnT63C	ZnCl2	DOWN	FBgn0036973	Rbbp5	0.362115	-1.46548
ZnT63C	ZnCl2	DOWN	FBgn0036997	CG5955	0.173569	-2.52642
ZnT63C	ZnCl2	DOWN	FBgn0036999	isoQC	0.435763	-1.19838
ZnT63C	ZnCl2	DOWN	FBgn0037001	ND-39	0.363461	-1.46013
ZnT63C	ZnCl2	DOWN	FBgn0037024	tzn	0.310115	-1.68913
ZnT63C	ZnCl2	DOWN	FBgn0037100	CapaR	0.332071	-1.59044
ZnT63C	ZnCl2	DOWN	FBgn0037102	CRIF	0.379532	-1.3977
ZnT63C	ZnCl2	DOWN	FBgn0037130	Syn1	0.275615	-1.85927
ZnT63C	ZnCl2	DOWN	FBgn0037142	CG14562	0.474591	-1.07524
ZnT63C	ZnCl2	DOWN	FBgn0037144	CG7458	0.406452	-1.29884
ZnT63C	ZnCl2	DOWN	FBgn0037205	BoYb	0.400861	-1.31883
ZnT63C	ZnCl2	DOWN	FBgn0037206	CG12768	0.240694	-2.05473
ZnT63C	ZnCl2	DOWN	FBgn0037228	CG1092	0.181769	-2.45983
ZnT63C	ZnCl2	DOWN	FBgn0037229	CG9766	0.392267	-1.35009
ZnT63C	ZnCl2	DOWN	FBgn0037249	eIF3-S10	0.469939	-1.08946
ZnT63C	ZnCl2	DOWN	FBgn0037301	Mms19	0.447272	-1.16078
ZnT63C	ZnCl2	DOWN	FBgn0037305	CG12173	0.430884	-1.21463
ZnT63C	ZnCl2	DOWN	FBgn0037312	CG11999	0.264033	-1.92121
ZnT63C	ZnCl2	DOWN	FBgn0037313	CG1161	0.45223	-1.14487
ZnT63C	ZnCl2	DOWN	FBgn0037328	RpL35A	0.238693	-2.06677
ZnT63C	ZnCl2	DOWN	FBgn0037329	POLDIP2	0.328379	-1.60657
ZnT63C	ZnCl2	DOWN	FBgn0037330	mRpL44	0.404014	-1.30752
ZnT63C	ZnCl2	DOWN	FBgn0037332	Hcs	0.336652	-1.57067
ZnT63C	ZnCl2	DOWN	FBgn0037342	CG2931	0.315216	-1.66559
ZnT63C	ZnCl2	DOWN	FBgn0037351	RpL13A	0.253746	-1.97854
ZnT63C	ZnCl2	DOWN	FBgn0037359	MED27	0.361779	-1.46682
ZnT63C	ZnCl2	DOWN	FBgn0037370	CG1236	0.370957	-1.43067
ZnT63C	ZnCl2	DOWN	FBgn0037377	CG1218	0.166806	-2.58376
ZnT63C	ZnCl2	DOWN	FBgn0037382	Hpr1	0.422634	-1.24252
ZnT63C	ZnCl2	DOWN	FBgn0037440	CRAT	0.253269	-1.98126
ZnT63C	ZnCl2	DOWN	FBgn0037446	Zif	0.399866	-1.32241
ZnT63C	ZnCl2	DOWN	FBgn0037478	CG2656	0.4184	-1.25705
ZnT63C	ZnCl2	DOWN	FBgn0037481	MAGE	0.373748	-1.41986
ZnT63C	ZnCl2	DOWN	FBgn0037530	EMC1	0.456157	-1.1324
ZnT63C	ZnCl2	DOWN	FBgn0037540	Pbp95	0.427725	-1.22524
ZnT63C	ZnCl2	DOWN	FBgn0037550	CG9667	0.410243	-1.28545
ZnT63C	ZnCl2	DOWN	FBgn0037552	CG7800	0.344659	-1.53676
ZnT63C	ZnCl2	DOWN	FBgn0037569	tex	0.34964	-1.51606
ZnT63C	ZnCl2	DOWN	FBgn0037621	M1BP	0.384742	-1.37804
ZnT63C	ZnCl2	DOWN	FBgn0037622	CG8202	0.410383	-1.28496
ZnT63C	ZnCl2	DOWN	FBgn0037644	CG11964	0.348967	-1.51884
ZnT63C	ZnCl2	DOWN	FBgn0037656	CG11986	0.38533	-1.37584
ZnT63C	ZnCl2	DOWN	FBgn0037657	hyx	0.426399	-1.22972
ZnT63C	ZnCl2	DOWN	FBgn0037660	beag	0.356074	-1.48975
ZnT63C	ZnCl2	DOWN	FBgn0037686	RpL34b	0.32179	-1.63581
ZnT63C	ZnCl2	DOWN	FBgn0037687	CG8132	0.264319	-1.91965
ZnT63C	ZnCl2	DOWN	FBgn0037689	CG8135	0.335544	-1.57543
ZnT63C	ZnCl2	DOWN	FBgn0037696	GstZ1	0.360217	-1.47306
ZnT63C	ZnCl2	DOWN	FBgn0037702	CG8176	0.433459	-1.20603
ZnT63C	ZnCl2	DOWN	FBgn0037703	JHDM2	0.318333	-1.65139
ZnT63C	ZnCl2	DOWN	FBgn0037707	RnpS1	0.361793	-1.46676
ZnT63C	ZnCl2	DOWN	FBgn0037712	CG16789	0.285041	-1.81076
ZnT63C	ZnCl2	DOWN	FBgn0037713	CG16790	0.43189	-1.21126
ZnT63C	ZnCl2	DOWN	FBgn0037720	CG8312	0.384989	-1.37711
ZnT63C	ZnCl2	DOWN	FBgn0037751	topi	0.430099	-1.21726
ZnT63C	ZnCl2	DOWN	FBgn0037753	CG12947	0.393171	-1.34677
ZnT63C	ZnCl2	DOWN	FBgn0037802	Sirt6	0.355284	-1.49296
ZnT63C	ZnCl2	DOWN	FBgn0037810	sle	0.404188	-1.3069
ZnT63C	ZnCl2	DOWN	FBgn0037812	CG18545	0.18712	-2.41796
ZnT63C	ZnCl2	DOWN	FBgn0037855	CG6621	0.394392	-1.3423
ZnT63C	ZnCl2	DOWN	FBgn0037880	CG17726	0.365815	-1.45082
ZnT63C	ZnCl2	DOWN	FBgn0037892	mRpL40	0.381143	-1.39159
ZnT63C	ZnCl2	DOWN	FBgn0037898	CG18643	0.401977	-1.31482
ZnT63C	ZnCl2	DOWN	FBgn0037917	wkd	0.433738	-1.2051
ZnT63C	ZnCl2	DOWN	FBgn0037923	CG6813	0.462162	-1.11353
ZnT63C	ZnCl2	DOWN	FBgn0037939	CG14718	0.237486	-2.07408
ZnT63C	ZnCl2	DOWN	FBgn0037958	CG6962	0.422326	-1.24357
ZnT63C	ZnCl2	DOWN	FBgn0037975	CG3397	0.141791	-2.81817
ZnT63C	ZnCl2	DOWN	FBgn0037978	KLHL18	0.351079	-1.51013
ZnT63C	ZnCl2	DOWN	FBgn0037981	Spt3	0.417345	-1.26069
ZnT63C	ZnCl2	DOWN	FBgn0037989	ATP8B	0.459223	-1.12273
ZnT63C	ZnCl2	DOWN	FBgn0037999	CG4860	0.229619	-2.12269
ZnT63C	ZnCl2	DOWN	FBgn0038039	CG5196	0.4409	-1.18148
ZnT63C	ZnCl2	DOWN	FBgn0038053	CG18549	0.42898	-1.22102
ZnT63C	ZnCl2	DOWN	FBgn0038063	Octbeta2R	0.441748	-1.17871
ZnT63C	ZnCl2	DOWN	FBgn0038109	CG11656	0.384133	-1.38032
ZnT63C	ZnCl2	DOWN	FBgn0038166	CG9588	0.459548	-1.12171
ZnT63C	ZnCl2	DOWN	FBgn0038243	CG8066	0.367516	-1.44412
ZnT63C	ZnCl2	DOWN	FBgn0038256	CG7530	0.303067	-1.72229
ZnT63C	ZnCl2	DOWN	FBgn0038290	CG6912	0.206103	-2.27856
ZnT63C	ZnCl2	DOWN	FBgn0038291	CG3984	0.351535	-1.50826
ZnT63C	ZnCl2	DOWN	FBgn0038292	CG3987	0.386374	-1.37193
ZnT63C	ZnCl2	DOWN	FBgn0038318	CG6236	0.432687	-1.2086
ZnT63C	ZnCl2	DOWN	FBgn0038319	mRpL9	0.372509	-1.42465
ZnT63C	ZnCl2	DOWN	FBgn0038320	Sra-1	0.392269	-1.35008
ZnT63C	ZnCl2	DOWN	FBgn0038324	CG5038	0.142871	-2.80722
ZnT63C	ZnCl2	DOWN	FBgn0038327	Trax	0.397853	-1.32969
ZnT63C	ZnCl2	DOWN	FBgn0038332	CG6136	0.158099	-2.6611
ZnT63C	ZnCl2	DOWN	FBgn0038371	Pbp45	0.314328	-1.66966
ZnT63C	ZnCl2	DOWN	FBgn0038391	GATAe	0.345875	-1.53168
ZnT63C	ZnCl2	DOWN	FBgn0038395	CG10407	0.205957	-2.27959
ZnT63C	ZnCl2	DOWN	FBgn0038396	CG5013	0.322688	-1.63179
ZnT63C	ZnCl2	DOWN	FBgn0038407	CG6126	0.152387	-2.71419
ZnT63C	ZnCl2	DOWN	FBgn0038429	CG14882	0.411358	-1.28153
ZnT63C	ZnCl2	DOWN	FBgn0038431	CG10405	0.241796	-2.04814
ZnT63C	ZnCl2	DOWN	FBgn0038435	Gyc89Da	0.398167	-1.32856
ZnT63C	ZnCl2	DOWN	FBgn0038476	kuk	0.364871	-1.45454
ZnT63C	ZnCl2	DOWN	FBgn0038491	CG5292	0.238897	-2.06554
ZnT63C	ZnCl2	DOWN	FBgn0038530	AttD	0.271171	-1.88273
ZnT63C	ZnCl2	DOWN	FBgn0038533	CG7523	0.444331	-1.17029
ZnT63C	ZnCl2	DOWN	FBgn0038535	alt	0.434657	-1.20205
ZnT63C	ZnCl2	DOWN	FBgn0038536	CG7655	0.457933	-1.12679
ZnT63C	ZnCl2	DOWN	FBgn0038547	CG17803	0.403398	-1.30973
ZnT63C	ZnCl2	DOWN	FBgn0038577	CG12321	0.436834	-1.19484
ZnT63C	ZnCl2	DOWN	FBgn0038586	CG7168	0.255543	-1.96836
ZnT63C	ZnCl2	DOWN	FBgn0038609	Nup43	0.382593	-1.38612
ZnT63C	ZnCl2	DOWN	FBgn0038619	CG7685	0.291056	-1.78063
ZnT63C	ZnCl2	DOWN	FBgn0038651	Epg5	0.437234	-1.19352
ZnT63C	ZnCl2	DOWN	FBgn0038666	Smu1	0.237717	-2.07269
ZnT63C	ZnCl2	DOWN	FBgn0038723	CG6195	0.413999	-1.2723
ZnT63C	ZnCl2	DOWN	FBgn0038738	CG4572	0.277379	-1.85007
ZnT63C	ZnCl2	DOWN	FBgn0038739	CG4686	0.337382	-1.56754
ZnT63C	ZnCl2	DOWN	FBgn0038742	Arc42	0.319999	-1.64386
ZnT63C	ZnCl2	DOWN	FBgn0038760	MED25	0.377268	-1.40634
ZnT63C	ZnCl2	DOWN	FBgn0038771	CG4390	0.227559	-2.13569
ZnT63C	ZnCl2	DOWN	FBgn0038804	CG10877	0.248878	-2.00649
ZnT63C	ZnCl2	DOWN	FBgn0038806	CG5412	0.159711	-2.64647
ZnT63C	ZnCl2	DOWN	FBgn0038827	Fancd2	0.391921	-1.35136
ZnT63C	ZnCl2	DOWN	FBgn0038830	CG17272	0.317467	-1.65532
ZnT63C	ZnCl2	DOWN	FBgn0038853	RhoGAP93B	0.35801	-1.48193
ZnT63C	ZnCl2	DOWN	FBgn0038889	Fancm	0.435269	-1.20002
ZnT63C	ZnCl2	DOWN	FBgn0038923	mRpL35	0.34714	-1.52641
ZnT63C	ZnCl2	DOWN	FBgn0038927	CG6015	0.29429	-1.76469
ZnT63C	ZnCl2	DOWN	FBgn0038974	CG5377	0.340509	-1.55424
ZnT63C	ZnCl2	DOWN	FBgn0038993	CG13843	0.441428	-1.17975
ZnT63C	ZnCl2	DOWN	FBgn0039016	Dcr-1	0.444308	-1.17037
ZnT63C	ZnCl2	DOWN	FBgn0039019	HP1c	0.25251	-1.98559
ZnT63C	ZnCl2	DOWN	FBgn0039049	CG6726	0.292497	-1.77351
ZnT63C	ZnCl2	DOWN	FBgn0039110	RanBP3	0.251575	-1.99094
ZnT63C	ZnCl2	DOWN	FBgn0039117	tst	0.408055	-1.29316
ZnT63C	ZnCl2	DOWN	FBgn0039118	CG10208	0.333497	-1.58425
ZnT63C	ZnCl2	DOWN	FBgn0039139	Ime4	0.390893	-1.35516
ZnT63C	ZnCl2	DOWN	FBgn0039159	mRpS24	0.351965	-1.5065
ZnT63C	ZnCl2	DOWN	FBgn0039224	CG13634	0.294554	-1.7634
ZnT63C	ZnCl2	DOWN	FBgn0039226	Ude	0.277448	-1.84971
ZnT63C	ZnCl2	DOWN	FBgn0039229	Saf-B	0.431599	-1.21223
ZnT63C	ZnCl2	DOWN	FBgn0039250	Mink	0.292251	-1.77472
ZnT63C	ZnCl2	DOWN	FBgn0039270	PQBP1	0.420344	-1.25036
ZnT63C	ZnCl2	DOWN	FBgn0039304	CG10425	0.321249	-1.63824
ZnT63C	ZnCl2	DOWN	FBgn0039305	CG11858	0.224332	-2.1563
ZnT63C	ZnCl2	DOWN	FBgn0039338	XNP	0.345555	-1.53301
ZnT63C	ZnCl2	DOWN	FBgn0039349	Ssadh	0.343527	-1.5415
ZnT63C	ZnCl2	DOWN	FBgn0039406	RpL34a	0.246008	-2.02322
ZnT63C	ZnCl2	DOWN	FBgn0039407	CG14544	0.360147	-1.47334
ZnT63C	ZnCl2	DOWN	FBgn0039450	CG5484	0.421722	-1.24564
ZnT63C	ZnCl2	DOWN	FBgn0039487	gb	0.416567	-1.26338
ZnT63C	ZnCl2	DOWN	FBgn0039494	grass	0.265117	-1.9153
ZnT63C	ZnCl2	DOWN	FBgn0039503	CG14262	0.358622	-1.47947
ZnT63C	ZnCl2	DOWN	FBgn0039504	CG14260	0.274177	-1.86682
ZnT63C	ZnCl2	DOWN	FBgn0039531	CG5611	0.280806	-1.83235
ZnT63C	ZnCl2	DOWN	FBgn0039537	CG5590	0.266053	-1.91022
ZnT63C	ZnCl2	DOWN	FBgn0039557	CG12259	0.228861	-2.12746
ZnT63C	ZnCl2	DOWN	FBgn0039558	BCAS2	0.192851	-2.37444
ZnT63C	ZnCl2	DOWN	FBgn0039580	Gfat2	0.172413	-2.53606
ZnT63C	ZnCl2	DOWN	FBgn0039601	CG1523	0.339483	-1.55859
ZnT63C	ZnCl2	DOWN	FBgn0039612	CG14523	0.0818489	-3.61089
ZnT63C	ZnCl2	DOWN	FBgn0039613	CG14527	0.259707	-1.94504
ZnT63C	ZnCl2	DOWN	FBgn0039630	CG11843	0.398075	-1.32889
ZnT63C	ZnCl2	DOWN	FBgn0039635	CG11876	0.283055	-1.82085
ZnT63C	ZnCl2	DOWN	FBgn0039654	Brd8	0.330424	-1.59761
ZnT63C	ZnCl2	DOWN	FBgn0039680	Cap-D2	0.243949	-2.03535
ZnT63C	ZnCl2	DOWN	FBgn0039689	CIA30	0.426938	-1.2279
ZnT63C	ZnCl2	DOWN	FBgn0039697	CG7834	0.266844	-1.90593
ZnT63C	ZnCl2	DOWN	FBgn0039698	CG7789	0.260761	-1.9392
ZnT63C	ZnCl2	DOWN	FBgn0039709	Cad99C	0.321282	-1.63809
ZnT63C	ZnCl2	DOWN	FBgn0039711	CG7824	0.409975	-1.28639
ZnT63C	ZnCl2	DOWN	FBgn0039727	Vps13B	0.268248	-1.89836
ZnT63C	ZnCl2	DOWN	FBgn0039737	CG7920	0.314316	-1.66971
ZnT63C	ZnCl2	DOWN	FBgn0039774	CDase	0.0536021	-4.22157
ZnT63C	ZnCl2	DOWN	FBgn0039802	dj-1beta	0.424438	-1.23637
ZnT63C	ZnCl2	DOWN	FBgn0039809	CG15547	0.143	-2.80591
ZnT63C	ZnCl2	DOWN	FBgn0039846	PNPase	0.290577	-1.78301
ZnT63C	ZnCl2	DOWN	FBgn0039867	CstF-50	0.189453	-2.40009
ZnT63C	ZnCl2	DOWN	FBgn0039875	sip3	0.376983	-1.40743
ZnT63C	ZnCl2	DOWN	FBgn0039930	CG11077	0.380653	-1.39345
ZnT63C	ZnCl2	DOWN	FBgn0040064	yip2	0.378658	-1.40103
ZnT63C	ZnCl2	DOWN	FBgn0040071	tara	0.372317	-1.4254
ZnT63C	ZnCl2	DOWN	FBgn0040087	p115	0.456205	-1.13225
ZnT63C	ZnCl2	DOWN	FBgn0040091	Ugt58Fa	0.344815	-1.53611
ZnT63C	ZnCl2	DOWN	FBgn0040232	cmet	0.303536	-1.72006
ZnT63C	ZnCl2	DOWN	FBgn0040308	Jafrac2	0.444012	-1.17133
ZnT63C	ZnCl2	DOWN	FBgn0040321	GNBP3	0.263359	-1.9249
ZnT63C	ZnCl2	DOWN	FBgn0040322	GNBP2	0.33684	-1.56987
ZnT63C	ZnCl2	DOWN	FBgn0040323	GNBP1	0.393135	-1.3469
ZnT63C	ZnCl2	DOWN	FBgn0040348	CG3703	0.342343	-1.54649
ZnT63C	ZnCl2	DOWN	FBgn0040377	Vha36-3	0.367082	-1.44582
ZnT63C	ZnCl2	DOWN	FBgn0040398	CG14629	0.175288	-2.5122
ZnT63C	ZnCl2	DOWN	FBgn0040477	cid	0.398886	-1.32595
ZnT63C	ZnCl2	DOWN	FBgn0040493	grsm	0.319338	-1.64684
ZnT63C	ZnCl2	DOWN	FBgn0040623	Spase12	0.339048	-1.56044
ZnT63C	ZnCl2	DOWN	FBgn0040751	CG13018	0.297008	-1.75143
ZnT63C	ZnCl2	DOWN	FBgn0040752	Prosap	0.194852	-2.35955
ZnT63C	ZnCl2	DOWN	FBgn0040793	CG7630	0.366014	-1.45003
ZnT63C	ZnCl2	DOWN	FBgn0040813	Nplp2	0.315883	-1.66254
ZnT63C	ZnCl2	DOWN	FBgn0040931	CG9034	0.161303	-2.63216
ZnT63C	ZnCl2	DOWN	FBgn0041147	ida	0.391922	-1.35136
ZnT63C	ZnCl2	DOWN	FBgn0041150	hoe1	0.362059	-1.4657
ZnT63C	ZnCl2	DOWN	FBgn0041174	Vhl	0.350959	-1.51062
ZnT63C	ZnCl2	DOWN	FBgn0041205	key	0.336115	-1.57297
ZnT63C	ZnCl2	DOWN	FBgn0041210	HDAC4	0.24608	-2.0228
ZnT63C	ZnCl2	DOWN	FBgn0041605	cpx	0.409722	-1.28728
ZnT63C	ZnCl2	DOWN	FBgn0041629	Hexo2	0.102805	-3.28201
ZnT63C	ZnCl2	DOWN	FBgn0041630	Hexo1	0.21384	-2.2254
ZnT63C	ZnCl2	DOWN	FBgn0041710	yellow-f	0.326923	-1.61298
ZnT63C	ZnCl2	DOWN	FBgn0041712	yellow-d	0.232926	-2.10206
ZnT63C	ZnCl2	DOWN	FBgn0042112	mRpL36	0.206553	-2.27542
ZnT63C	ZnCl2	DOWN	FBgn0042175	CG18858	0.388931	-1.36241
ZnT63C	ZnCl2	DOWN	FBgn0043070	MESK2	0.383404	-1.38306
ZnT63C	ZnCl2	DOWN	FBgn0044020	Roc2	0.266146	-1.90971
ZnT63C	ZnCl2	DOWN	FBgn0044030	mRpS14	0.194923	-2.35903
ZnT63C	ZnCl2	DOWN	FBgn0044047	Ilp6	0.297094	-1.75101
ZnT63C	ZnCl2	DOWN	FBgn0046222	CG1109	0.379816	-1.39663
ZnT63C	ZnCl2	DOWN	FBgn0046225	CG17230	0.202244	-2.30583
ZnT63C	ZnCl2	DOWN	FBgn0046685	Wsck	0.387555	-1.36753
ZnT63C	ZnCl2	DOWN	FBgn0050010	CG30010	0.303582	-1.71984
ZnT63C	ZnCl2	DOWN	FBgn0050046	CG30046	0.192532	-2.37683
ZnT63C	ZnCl2	DOWN	FBgn0050069	CG30069	0.349711	-1.51577
ZnT63C	ZnCl2	DOWN	FBgn0050081	Ir51b	0.426154	-1.23055
ZnT63C	ZnCl2	DOWN	FBgn0050295	Ipk1	0.373101	-1.42236
ZnT63C	ZnCl2	DOWN	FBgn0050382	CG30382	0.163512	-2.61253
ZnT63C	ZnCl2	DOWN	FBgn0050403	CG30403	0.192875	-2.37426
ZnT63C	ZnCl2	DOWN	FBgn0051064	CG31064	0.348557	-1.52054
ZnT63C	ZnCl2	DOWN	FBgn0051092	LpR2	0.320381	-1.64214
ZnT63C	ZnCl2	DOWN	FBgn0051145	CG31145	0.194821	-2.35978
ZnT63C	ZnCl2	DOWN	FBgn0051211	CG31211	0.321952	-1.63508
ZnT63C	ZnCl2	DOWN	FBgn0051229	CG31229	0.421882	-1.24509
ZnT63C	ZnCl2	DOWN	FBgn0051357	CG31357	0.34644	-1.52932
ZnT63C	ZnCl2	DOWN	FBgn0051370	CG31370	0.287107	-1.80034
ZnT63C	ZnCl2	DOWN	FBgn0051436	CG31436	0.198409	-2.33345
ZnT63C	ZnCl2	DOWN	FBgn0051549	CG31549	0.354986	-1.49417
ZnT63C	ZnCl2	DOWN	FBgn0051612	CG31612	0.381215	-1.39132
ZnT63C	ZnCl2	DOWN	FBgn0051637	CG31637	0.369907	-1.43476
ZnT63C	ZnCl2	DOWN	FBgn0051713	Apf	0.268478	-1.89713
ZnT63C	ZnCl2	DOWN	FBgn0051755	SoYb	0.339112	-1.56017
ZnT63C	ZnCl2	DOWN	FBgn0051777	CG31777	0.243694	-2.03686
ZnT63C	ZnCl2	DOWN	FBgn0051798	CG31798	0.247655	-2.0136
ZnT63C	ZnCl2	DOWN	FBgn0051935	CG31935	0.412719	-1.27677
ZnT63C	ZnCl2	DOWN	FBgn0051950	CG31950	0.0575527	-4.11897
ZnT63C	ZnCl2	DOWN	FBgn0052076	Alg10	0.383656	-1.38211
ZnT63C	ZnCl2	DOWN	FBgn0052095	CG32095	0.454784	-1.13675
ZnT63C	ZnCl2	DOWN	FBgn0052174	CG32174	0.233852	-2.09633
ZnT63C	ZnCl2	DOWN	FBgn0052296	Mrtf	0.33033	-1.59802
ZnT63C	ZnCl2	DOWN	FBgn0052343	Atac3	0.389203	-1.3614
ZnT63C	ZnCl2	DOWN	FBgn0052368	CG32368	0.376316	-1.40998
ZnT63C	ZnCl2	DOWN	FBgn0052412	QC	0.274961	-1.8627
ZnT63C	ZnCl2	DOWN	FBgn0052418	vito	0.429719	-1.21853
ZnT63C	ZnCl2	DOWN	FBgn0052423	shep	0.444012	-1.17133
ZnT63C	ZnCl2	DOWN	FBgn0052447	CG32447	0.475379	-1.07285
ZnT63C	ZnCl2	DOWN	FBgn0052473	CG32473	0.419767	-1.25234
ZnT63C	ZnCl2	DOWN	FBgn0052521	CG32521	0.317042	-1.65725
ZnT63C	ZnCl2	DOWN	FBgn0052676	stx	0.406026	-1.30036
ZnT63C	ZnCl2	DOWN	FBgn0052699	LPCAT	0.314148	-1.67049
ZnT63C	ZnCl2	DOWN	FBgn0052702	Cubn	0.404846	-1.30456
ZnT63C	ZnCl2	DOWN	FBgn0052772	CG32772	0.336206	-1.57258
ZnT63C	ZnCl2	DOWN	FBgn0052984	CG32984	0.275028	-1.86235
ZnT63C	ZnCl2	DOWN	FBgn0053002	mRpL27	0.254685	-1.97321
ZnT63C	ZnCl2	DOWN	FBgn0053138	AGBE	0.333241	-1.58536
ZnT63C	ZnCl2	DOWN	FBgn0053213	CG33213	0.312335	-1.67883
ZnT63C	ZnCl2	DOWN	FBgn0053307	CG33307	0.234072	-2.09498
ZnT63C	ZnCl2	DOWN	FBgn0053493	CG33493	0.301082	-1.73177
ZnT63C	ZnCl2	DOWN	FBgn0053971	Ir62a	0.153437	-2.70428
ZnT63C	ZnCl2	DOWN	FBgn0054056	CG34056	0.409281	-1.28884
ZnT63C	ZnCl2	DOWN	FBgn0062517	CG16984	0.268208	-1.89858
ZnT63C	ZnCl2	DOWN	FBgn0067629	CG33332	0.452707	-1.14335
ZnT63C	ZnCl2	DOWN	FBgn0067864	Patj	0.435466	-1.19937
ZnT63C	ZnCl2	DOWN	FBgn0083961	CG34125	0.282046	-1.826
ZnT63C	ZnCl2	DOWN	FBgn0083962	CG34126	0.31878	-1.64937
ZnT63C	ZnCl2	DOWN	FBgn0083983	mRpL34	0.349248	-1.51768
ZnT63C	ZnCl2	DOWN	FBgn0084715	Dere\ND75	0.274865	-1.8632
ZnT63C	ZnCl2	DOWN	FBgn0085188	CG34159	0.39465	-1.34135
ZnT63C	ZnCl2	DOWN	FBgn0085203	CG34174	0.322107	-1.63439
ZnT63C	ZnCl2	DOWN	FBgn0085208	CG34179	0.358443	-1.48019
ZnT63C	ZnCl2	DOWN	FBgn0085261	CG34232	0.344913	-1.5357
ZnT63C	ZnCl2	DOWN	FBgn0085284	Blos3	0.227028	-2.13906
ZnT63C	ZnCl2	DOWN	FBgn0085433	CG34404	0.484035	-1.04682
ZnT63C	ZnCl2	DOWN	FBgn0085484	Pdxk	0.365239	-1.45309
ZnT63C	ZnCl2	DOWN	FBgn0086134	Prosalpha2	0.467842	-1.09591
ZnT63C	ZnCl2	DOWN	FBgn0086253	rumi	0.439436	-1.18628
ZnT63C	ZnCl2	DOWN	FBgn0086372	lap	0.344461	-1.53759
ZnT63C	ZnCl2	DOWN	FBgn0086532	Spt-I	0.460262	-1.11947
ZnT63C	ZnCl2	DOWN	FBgn0086608	CG34112	0.188284	-2.40902
ZnT63C	ZnCl2	DOWN	FBgn0086613	Ino80	0.443949	-1.17153
ZnT63C	ZnCl2	DOWN	FBgn0086691	UK114	0.285981	-1.80601
ZnT63C	ZnCl2	DOWN	FBgn0086785	Vps36	0.461945	-1.11421
ZnT63C	ZnCl2	DOWN	FBgn0086904	Nacalpha	0.444188	-1.17076
ZnT63C	ZnCl2	DOWN	FBgn0086908	egg	0.485078	-1.04371
ZnT63C	ZnCl2	DOWN	FBgn0250746	Prosbeta7	0.365814	-1.45082
ZnT63C	ZnCl2	DOWN	FBgn0250754	CG42232	0.271091	-1.88315
ZnT63C	ZnCl2	DOWN	FBgn0250788	beta-Spec	0.324674	-1.62293
ZnT63C	ZnCl2	DOWN	FBgn0250814	UQCR-C2	0.227297	-2.13735
ZnT63C	ZnCl2	DOWN	FBgn0250837	dUTPase	0.286239	-1.80471
ZnT63C	ZnCl2	DOWN	FBgn0250850	rig	0.452217	-1.14491
ZnT63C	ZnCl2	DOWN	FBgn0259139	glo	0.39847	-1.32746
ZnT63C	ZnCl2	DOWN	FBgn0259170	alpha-Man-Ia	0.290014	-1.78581
ZnT63C	ZnCl2	DOWN	FBgn0259224	CG42324	0.280769	-1.83254
ZnT63C	ZnCl2	DOWN	FBgn0259749	mmy	0.252981	-1.9829
ZnT63C	ZnCl2	DOWN	FBgn0260011	NimC4	0.127411	-2.97244
ZnT63C	ZnCl2	DOWN	FBgn0260388	CG42514	0.446352	-1.16375
ZnT63C	ZnCl2	DOWN	FBgn0260439	Pp2A-29B	0.311694	-1.6818
ZnT63C	ZnCl2	DOWN	FBgn0260475	CG30059	0.417498	-1.26016
ZnT63C	ZnCl2	DOWN	FBgn0260639	gammaTub23C	0.39256	-1.34902
ZnT63C	ZnCl2	DOWN	FBgn0260742	CG12213	0.239457	-2.06216
ZnT63C	ZnCl2	DOWN	FBgn0260749	Utx	0.458259	-1.12576
ZnT63C	ZnCl2	DOWN	FBgn0260859	Bet3	0.409239	-1.28898
ZnT63C	ZnCl2	DOWN	FBgn0261065	Cpsf73	0.447358	-1.1605
ZnT63C	ZnCl2	DOWN	FBgn0261111	BHD	0.350374	-1.51303
ZnT63C	ZnCl2	DOWN	FBgn0261270	SelD	0.260156	-1.94255
ZnT63C	ZnCl2	DOWN	FBgn0261283	SREBP	0.333628	-1.58369
ZnT63C	ZnCl2	DOWN	FBgn0261385	scra	0.39528	-1.33905
ZnT63C	ZnCl2	DOWN	FBgn0261394	Prosalpha3	0.318806	-1.64925
ZnT63C	ZnCl2	DOWN	FBgn0261396	Rpn3	0.320483	-1.64168
ZnT63C	ZnCl2	DOWN	FBgn0261439	SdhA	0.404737	-1.30494
ZnT63C	ZnCl2	DOWN	FBgn0261444	CG3638	0.348425	-1.52108
ZnT63C	ZnCl2	DOWN	FBgn0261550	CG42668	0.37316	-1.42213
ZnT63C	ZnCl2	DOWN	FBgn0261564	Reep1	0.443928	-1.1716
ZnT63C	ZnCl2	DOWN	FBgn0261597	RpS26	0.400417	-1.32043
ZnT63C	ZnCl2	DOWN	FBgn0261602	RpL8	0.15564	-2.68372
ZnT63C	ZnCl2	DOWN	FBgn0261671	tweek	0.431559	-1.21237
ZnT63C	ZnCl2	DOWN	FBgn0261792	snRNP-U1-C	0.381532	-1.39012
ZnT63C	ZnCl2	DOWN	FBgn0261794	kcc	0.155915	-2.68117
ZnT63C	ZnCl2	DOWN	FBgn0261800	LanB1	0.182858	-2.4512
ZnT63C	ZnCl2	DOWN	FBgn0261862	whd	0.256136	-1.96502
ZnT63C	ZnCl2	DOWN	FBgn0261881	l(2)35Be	0.256061	-1.96544
ZnT63C	ZnCl2	DOWN	FBgn0262125	Sec23	0.360771	-1.47084
ZnT63C	ZnCl2	DOWN	FBgn0262559	Mdh2	0.266075	-1.9101
ZnT63C	ZnCl2	DOWN	FBgn0262647	Nup160	0.425236	-1.23366
ZnT63C	ZnCl2	DOWN	FBgn0262714	Sap130	0.4267	-1.22871
ZnT63C	ZnCl2	DOWN	FBgn0262733	Src64B	0.357975	-1.48207
ZnT63C	ZnCl2	DOWN	FBgn0262937	Rabex-5	0.458511	-1.12497
ZnT63C	ZnCl2	DOWN	FBgn0263102	psq	0.335435	-1.57589
ZnT63C	ZnCl2	DOWN	FBgn0263108	BtbVII	0.316043	-1.66181
ZnT63C	ZnCl2	DOWN	FBgn0263200	Galt	0.316481	-1.65981
ZnT63C	ZnCl2	DOWN	FBgn0263351	AP-2mu	0.348074	-1.52253
ZnT63C	ZnCl2	DOWN	FBgn0263392	Tet	0.247828	-2.01259
ZnT63C	ZnCl2	DOWN	FBgn0263697	Uba3	0.335722	-1.57466
ZnT63C	ZnCl2	DOWN	FBgn0263855	BubR1	0.357846	-1.48259
ZnT63C	ZnCl2	DOWN	FBgn0263863	mRpL45	0.428806	-1.2216
ZnT63C	ZnCl2	DOWN	FBgn0263911	COX8	0.342939	-1.54398
ZnT63C	ZnCl2	DOWN	FBgn0263916	Ent2	0.420274	-1.2506
ZnT63C	ZnCl2	DOWN	FBgn0264744	CG44002	0.45878	-1.12412
ZnT63C	ZnCl2	DOWN	FBgn0264959	Src42A	0.454257	-1.13842
ZnT63C	ZnCl2	DOWN	FBgn0265001	ppk18	0.385126	-1.3766
ZnT63C	ZnCl2	DOWN	FBgn0265102	Oseg1	0.433423	-1.20615
ZnT63C	ZnCl2	DOWN	FBgn0265190	PIG-S	0.329922	-1.5998
ZnT63C	ZnCl2	DOWN	FBgn0265298	SC35	0.33324	-1.58536
ZnT63C	ZnCl2	DOWN	FBgn0265434	zip	0.183974	-2.44243
ZnT63C	ZnCl2	DOWN	FBgn0265778	PDZ-GEF	0.283948	-1.8163
ZnT63C	ZnCl2	DOWN	FBgn0266111	ana3	0.441132	-1.18072
ZnT63C	ZnCl2	DOWN	FBgn0266377	Pde8	0.380355	-1.39458
ZnT63C	ZnCl2	DOWN	FBgn0266557	kis	0.431906	-1.21121
ZnT63C	ZnCl2	DOWN	FBgn0266580	Gp210	0.431601	-1.21223
ZnT63C	ZnCl2	DOWN	FBgn0266582	ND-30	0.289289	-1.78942
ZnT63C	ZnCl2	DOWN	FBgn0266667	Exo70	0.405724	-1.30143
ZnT63C	ZnCl2	DOWN	FBgn0266671	Sec6	0.445091	-1.16783
ZnT63C	ZnCl2	DOWN	FBgn0266696	CG45186	0.294994	-1.76124
ZnT63C	ZnCl2	DOWN	FBgn0266916	Cenp-C	0.328703	-1.60514
ZnT63C	ZnCl2	DOWN	FBgn0267348	LanB2	0.0777852	-3.68436
ZnT63C	ZnCl2	DOWN	FBgn0267790	rump	0.331404	-1.59334
ZnT63C	ZnCl2	DOWN	FBgn0267795	Frl	0.305226	-1.71205
ZnT63C	ZnCl2	DOWN	FBgn0267978	ap	0.113657	-3.13724
ZnT63C	ZnCl2	DOWN	FBgn0270924	zf30C	0.294112	-1.76556
ZnT63C	ZnCl2	DOWN	FBgn0270927	betaGlu	0.21675	-2.2059
ZnT63C	ZnCl2	DOWN	FBgn0275436	PheRS-m	0.377402	-1.40582
ZnT63C	ZnCl2	DOWN	FBgn0283427	FASN1	0.196627	-2.34646
ZnT63C	ZnCl2	DOWN	FBgn0283450	Glo1	0.31232	-1.6789
ZnT63C	ZnCl2	DOWN	FBgn0283503	Neurl4	0.384519	-1.37887
ZnT63C	ZnCl2	DOWN	FBgn0283680	IP3K2	0.171967	-2.5398
ZnT63C	ZnCl2	DOWN	FBgn0283728	CG31600	0.288743	-1.79214
ZnT63C	ZnCl2	DOWN	FBgn0284243	betaTub56D	0.330678	-1.5965
ZnT63C	ZnCl2	DOWN	FBgn0284250	Oaz	0.216422	-2.20808
ZnT63C	ZnCl2	DOWN	FBgn0284255	Arpc4	0.272769	-1.87425
ZnT63C	ZnCl2	UP	FBgn0000008	a	9.29675	3.21673
ZnT63C	ZnCl2	UP	FBgn0000064	Ald	2.32499	1.21723
ZnT63C	ZnCl2	UP	FBgn0000083	AnxB9	4.32093	2.11134
ZnT63C	ZnCl2	UP	FBgn0000114	bru1	2.76336	1.46642
ZnT63C	ZnCl2	UP	FBgn0000166	bcd	3.26376	1.70653
ZnT63C	ZnCl2	UP	FBgn0000261	Cat	6.93187	2.79324
ZnT63C	ZnCl2	UP	FBgn0000339	cni	2.78207	1.47616
ZnT63C	ZnCl2	UP	FBgn0000395	cv-2	6.14836	2.6202
ZnT63C	ZnCl2	UP	FBgn0000422	Ddc	2.85848	1.51525
ZnT63C	ZnCl2	UP	FBgn0000489	Pka-C3	11.6582	3.54327
ZnT63C	ZnCl2	UP	FBgn0000500	Dsk	13.4687	3.75154
ZnT63C	ZnCl2	UP	FBgn0000520	dwg	5.60566	2.48688
ZnT63C	ZnCl2	UP	FBgn0000557	Ef1alpha100E	4.50163	2.17045
ZnT63C	ZnCl2	UP	FBgn0000565	Eip71CD	5.8852	2.55709
ZnT63C	ZnCl2	UP	FBgn0000615	exu	2.2938	1.19774
ZnT63C	ZnCl2	UP	FBgn0000633	fas	7.05025	2.81767
ZnT63C	ZnCl2	UP	FBgn0001149	GstD1	6.31462	2.6587
ZnT63C	ZnCl2	UP	FBgn0001189	hfw	2.76668	1.46816
ZnT63C	ZnCl2	UP	FBgn0001220	Hsc70-5	2.1183	1.0829
ZnT63C	ZnCl2	UP	FBgn0001222	Hsf	2.39342	1.25907
ZnT63C	ZnCl2	UP	FBgn0001223	Hsp22	72.4223	6.17836
ZnT63C	ZnCl2	UP	FBgn0001224	Hsp23	7.10975	2.8298
ZnT63C	ZnCl2	UP	FBgn0001225	Hsp26	48.4859	5.59949
ZnT63C	ZnCl2	UP	FBgn0001226	Hsp27	5.39369	2.43127
ZnT63C	ZnCl2	UP	FBgn0001230	Hsp68	27.3913	4.77564
ZnT63C	ZnCl2	UP	FBgn0001233	Hsp83	3.24078	1.69634
ZnT63C	ZnCl2	UP	FBgn0001247	Ide	3.08905	1.62716
ZnT63C	ZnCl2	UP	FBgn0001250	if	5.33258	2.41483
ZnT63C	ZnCl2	UP	FBgn0001257	ImpL2	2.88998	1.53106
ZnT63C	ZnCl2	UP	FBgn0001258	ImpL3	28.9102	4.85351
ZnT63C	ZnCl2	UP	FBgn0001297	kay	2.6999	1.4329
ZnT63C	ZnCl2	UP	FBgn0001977	CIAPIN1	2.52046	1.33368
ZnT63C	ZnCl2	UP	FBgn0001978	stc	2.66492	1.41409
ZnT63C	ZnCl2	UP	FBgn0001987	Gli	2.91684	1.5444
ZnT63C	ZnCl2	UP	FBgn0002069	AspRS	3.01149	1.59048
ZnT63C	ZnCl2	UP	FBgn0002283	l(3)73Ah	2.17681	1.12222
ZnT63C	ZnCl2	UP	FBgn0002641	mal	7.72652	2.94982
ZnT63C	ZnCl2	UP	FBgn0002732	E(spl)malpha-BFM	6.47579	2.69506
ZnT63C	ZnCl2	UP	FBgn0002789	Mp20	3.36367	1.75004
ZnT63C	ZnCl2	UP	FBgn0002868	MtnA	79.2446	6.30824
ZnT63C	ZnCl2	UP	FBgn0002869	MtnB	488.734	8.93291
ZnT63C	ZnCl2	UP	FBgn0002887	mus201	2.69633	1.431
ZnT63C	ZnCl2	UP	FBgn0002891	mus205	3.46084	1.79112
ZnT63C	ZnCl2	UP	FBgn0002945	nkd	4.26402	2.09222
ZnT63C	ZnCl2	UP	FBgn0002962	nos	5.54005	2.4699
ZnT63C	ZnCl2	UP	FBgn0002973	numb	3.50209	1.80822
ZnT63C	ZnCl2	UP	FBgn0003028	ovo	6.88309	2.78306
ZnT63C	ZnCl2	UP	FBgn0003053	peb	5.64191	2.49618
ZnT63C	ZnCl2	UP	FBgn0003071	Pfk	3.48053	1.79931
ZnT63C	ZnCl2	UP	FBgn0003074	Pgi	3.06794	1.61727
ZnT63C	ZnCl2	UP	FBgn0003076	Pgm	3.44006	1.78243
ZnT63C	ZnCl2	UP	FBgn0003231	ref(2)P	12.4088	3.6333
ZnT63C	ZnCl2	UP	FBgn0003310	S	3.21924	1.68672
ZnT63C	ZnCl2	UP	FBgn0003328	scb	4.13516	2.04794
ZnT63C	ZnCl2	UP	FBgn0003390	shf	4.93545	2.30318
ZnT63C	ZnCl2	UP	FBgn0003475	spir	2.49903	1.32137
ZnT63C	ZnCl2	UP	FBgn0003483	spn-E	2.90843	1.54024
ZnT63C	ZnCl2	UP	FBgn0003525	stg	4.28903	2.10065
ZnT63C	ZnCl2	UP	FBgn0003655	swa	3.38819	1.76051
ZnT63C	ZnCl2	UP	FBgn0003731	Egfr	7.5228	2.91127
ZnT63C	ZnCl2	UP	FBgn0003748	Treh	3.78217	1.91921
ZnT63C	ZnCl2	UP	FBgn0003943	Ubi-p63E	4.26911	2.09394
ZnT63C	ZnCl2	UP	FBgn0003984	vn	9.89406	3.30656
ZnT63C	ZnCl2	UP	FBgn0003996	w	2.44025	1.28703
ZnT63C	ZnCl2	UP	FBgn0004052	Z600	29.9363	4.90382
ZnT63C	ZnCl2	UP	FBgn0004108	Nrt	2.53386	1.34134
ZnT63C	ZnCl2	UP	FBgn0004359	T48	2.763	1.46624
ZnT63C	ZnCl2	UP	FBgn0004512	Mdr49	4.79904	2.26275
ZnT63C	ZnCl2	UP	FBgn0004516	Gad1	3.19436	1.67553
ZnT63C	ZnCl2	UP	FBgn0004635	rho	47.2869	5.56337
ZnT63C	ZnCl2	UP	FBgn0004837	Su(H)	4.14453	2.05121
ZnT63C	ZnCl2	UP	FBgn0004858	elB	6.3435	2.66528
ZnT63C	ZnCl2	UP	FBgn0005278	Sam-S	3.32166	1.7319
ZnT63C	ZnCl2	UP	FBgn0005638	slbo	2.99764	1.58383
ZnT63C	ZnCl2	UP	FBgn0005642	wdn	2.41574	1.27246
ZnT63C	ZnCl2	UP	FBgn0005660	Ets21C	5.34085	2.41707
ZnT63C	ZnCl2	UP	FBgn0005683	pie	3.06195	1.61445
ZnT63C	ZnCl2	UP	FBgn0010038	GstD2	60.7347	5.92445
ZnT63C	ZnCl2	UP	FBgn0010039	GstD3	5.10068	2.35069
ZnT63C	ZnCl2	UP	FBgn0010040	GstD4	9.03526	3.17557
ZnT63C	ZnCl2	UP	FBgn0010041	GstD5	37.8092	5.24067
ZnT63C	ZnCl2	UP	FBgn0010042	GstD6	11.4608	3.51864
ZnT63C	ZnCl2	UP	FBgn0010043	GstD7	4.17293	2.06106
ZnT63C	ZnCl2	UP	FBgn0010053	Jheh1	2.49239	1.31753
ZnT63C	ZnCl2	UP	FBgn0010223	Galphaf	2.21612	1.14804
ZnT63C	ZnCl2	UP	FBgn0010226	GstS1	8.03809	3.00685
ZnT63C	ZnCl2	UP	FBgn0010238	Lac	3.68583	1.88199
ZnT63C	ZnCl2	UP	FBgn0010315	CycD	3.13182	1.647
ZnT63C	ZnCl2	UP	FBgn0010317	CycJ	2.58568	1.37055
ZnT63C	ZnCl2	UP	FBgn0010397	LamC	5.54794	2.47195
ZnT63C	ZnCl2	UP	FBgn0010403	Obp83b	4.1816	2.06406
ZnT63C	ZnCl2	UP	FBgn0010611	Hmgs	3.15114	1.65587
ZnT63C	ZnCl2	UP	FBgn0010651	MFS14	4.06837	2.02445
ZnT63C	ZnCl2	UP	FBgn0010786	l(3)02640	2.80915	1.49014
ZnT63C	ZnCl2	UP	FBgn0010803	TrpRS	3.7249	1.8972
ZnT63C	ZnCl2	UP	FBgn0010812	unc-45	3.83388	1.93881
ZnT63C	ZnCl2	UP	FBgn0011236	ken	3.23792	1.69507
ZnT63C	ZnCl2	UP	FBgn0011259	Sema1a	8.20693	3.03684
ZnT63C	ZnCl2	UP	FBgn0011591	fng	7.73206	2.95085
ZnT63C	ZnCl2	UP	FBgn0011592	fra	2.19293	1.13286
ZnT63C	ZnCl2	UP	FBgn0011666	msi	3.21088	1.68297
ZnT63C	ZnCl2	UP	FBgn0011695	EbpIII	3.80023	1.92609
ZnT63C	ZnCl2	UP	FBgn0011706	rpr	4.39619	2.13625
ZnT63C	ZnCl2	UP	FBgn0011754	PhKgamma	2.65541	1.40893
ZnT63C	ZnCl2	UP	FBgn0011761	dhd	20.2797	4.34196
ZnT63C	ZnCl2	UP	FBgn0011769	Fdx1	2.62144	1.39036
ZnT63C	ZnCl2	UP	FBgn0011774	Irbp	2.51608	1.33118
ZnT63C	ZnCl2	UP	FBgn0011817	nmo	3.92754	1.97363
ZnT63C	ZnCl2	UP	FBgn0011818	oaf	2.12418	1.08691
ZnT63C	ZnCl2	UP	FBgn0013275	Hsp70Aa	62.6102	5.96833
ZnT63C	ZnCl2	UP	FBgn0013276	Hsp70Ab	31.5028	4.97741
ZnT63C	ZnCl2	UP	FBgn0013277	Hsp70Ba	66.0657	6.04583
ZnT63C	ZnCl2	UP	FBgn0013279	Hsp70Bc	57.5226	5.84606
ZnT63C	ZnCl2	UP	FBgn0013348	TpnC41C	2.9932	1.58169
ZnT63C	ZnCl2	UP	FBgn0014019	Rh5	3.93222	1.97535
ZnT63C	ZnCl2	UP	FBgn0014135	bnl	3.25315	1.70184
ZnT63C	ZnCl2	UP	FBgn0014184	Oda	3.50535	1.80956
ZnT63C	ZnCl2	UP	FBgn0014380	RhoL	2.93726	1.55447
ZnT63C	ZnCl2	UP	FBgn0014469	Cyp4e2	10.0115	3.32358
ZnT63C	ZnCl2	UP	FBgn0014903	CG14630	2.4041	1.2655
ZnT63C	ZnCl2	UP	FBgn0015025	CkIIalpha-i1	2.48807	1.31503
ZnT63C	ZnCl2	UP	FBgn0015037	Cyp4p1	7.4067	2.88883
ZnT63C	ZnCl2	UP	FBgn0015040	Cyp9c1	3.61166	1.85266
ZnT63C	ZnCl2	UP	FBgn0015222	Fer1HCH	4.01606	2.00578
ZnT63C	ZnCl2	UP	FBgn0015229	glec	2.46878	1.3038
ZnT63C	ZnCl2	UP	FBgn0015300	Ssl	35.4303	5.14691
ZnT63C	ZnCl2	UP	FBgn0015351	CG14906	3.37659	1.75557
ZnT63C	ZnCl2	UP	FBgn0015396	jumu	2.85065	1.51129
ZnT63C	ZnCl2	UP	FBgn0015522	olf186-M	7.19142	2.84628
ZnT63C	ZnCl2	UP	FBgn0015541	sda	2.18601	1.1283
ZnT63C	ZnCl2	UP	FBgn0015568	alpha-Est1	2.44451	1.28955
ZnT63C	ZnCl2	UP	FBgn0015569	alpha-Est10	2.23849	1.16253
ZnT63C	ZnCl2	UP	FBgn0015600	toc	7.00162	2.80769
ZnT63C	ZnCl2	UP	FBgn0015793	Rab19	2.6553	1.40888
ZnT63C	ZnCl2	UP	FBgn0015872	Drip	2.24073	1.16397
ZnT63C	ZnCl2	UP	FBgn0016031	lama	2.11269	1.07908
ZnT63C	ZnCl2	UP	FBgn0016076	vri	3.2191	1.68666
ZnT63C	ZnCl2	UP	FBgn0016694	Pdp1	2.38767	1.25561
ZnT63C	ZnCl2	UP	FBgn0017581	Lk6	2.45106	1.29341
ZnT63C	ZnCl2	UP	FBgn0019890	Smg5	2.20711	1.14216
ZnT63C	ZnCl2	UP	FBgn0019972	Drice	2.89382	1.53297
ZnT63C	ZnCl2	UP	FBgn0020388	Gcn5	2.40288	1.26477
ZnT63C	ZnCl2	UP	FBgn0020764	Alas	4.28391	2.09893
ZnT63C	ZnCl2	UP	FBgn0020908	Scp1	3.01762	1.59341
ZnT63C	ZnCl2	UP	FBgn0022029	l(2)k01209	2.21292	1.14595
ZnT63C	ZnCl2	UP	FBgn0022981	rpk	2.22112	1.15129
ZnT63C	ZnCl2	UP	FBgn0023095	caps	2.66564	1.41448
ZnT63C	ZnCl2	UP	FBgn0023407	B4	2.44625	1.29057
ZnT63C	ZnCl2	UP	FBgn0023512	eIF2B-epsilon	2.7974	1.48409
ZnT63C	ZnCl2	UP	FBgn0023530	CG3740	4.54972	2.18578
ZnT63C	ZnCl2	UP	FBgn0024244	drm	10.9517	3.45308
ZnT63C	ZnCl2	UP	FBgn0024291	Sirt1	2.39835	1.26204
ZnT63C	ZnCl2	UP	FBgn0024321	NK7.1	6.51758	2.70434
ZnT63C	ZnCl2	UP	FBgn0024909	Taf7	2.34929	1.23222
ZnT63C	ZnCl2	UP	FBgn0024912	agt	2.65626	1.4094
ZnT63C	ZnCl2	UP	FBgn0024947	NTPase	4.20595	2.07243
ZnT63C	ZnCl2	UP	FBgn0025525	bab2	9.13095	3.19076
ZnT63C	ZnCl2	UP	FBgn0025549	unc-119	3.43986	1.78235
ZnT63C	ZnCl2	UP	FBgn0025574	Pli	3.68807	1.88287
ZnT63C	ZnCl2	UP	FBgn0025692	CG3814	3.60335	1.84934
ZnT63C	ZnCl2	UP	FBgn0025720	Ate1	2.86723	1.51966
ZnT63C	ZnCl2	UP	FBgn0025885	Inos	2.28899	1.19471
ZnT63C	ZnCl2	UP	FBgn0026063	KP78b	16.1456	4.01307
ZnT63C	ZnCl2	UP	FBgn0026064	KP78a	7.36958	2.88158
ZnT63C	ZnCl2	UP	FBgn0026084	cib	2.70663	1.4365
ZnT63C	ZnCl2	UP	FBgn0026176	SkpB	3.70263	1.88855
ZnT63C	ZnCl2	UP	FBgn0026319	Traf4	6.84814	2.77571
ZnT63C	ZnCl2	UP	FBgn0026320	Tom	30.7372	4.94191
ZnT63C	ZnCl2	UP	FBgn0026374	Rhp	3.2004	1.67825
ZnT63C	ZnCl2	UP	FBgn0026404	Dronc	2.55535	1.35352
ZnT63C	ZnCl2	UP	FBgn0026417	Hus1-like	5.44436	2.44476
ZnT63C	ZnCl2	UP	FBgn0026430	Grip84	2.30801	1.20665
ZnT63C	ZnCl2	UP	FBgn0026575	hang	2.57786	1.36617
ZnT63C	ZnCl2	UP	FBgn0026616	alpha-Man-IIb	4.69527	2.23121
ZnT63C	ZnCl2	UP	FBgn0026666	MagR	4.18045	2.06366
[truncated: 660 more rows]

## Sheet: enrichment all hits
Term	Source	ComplexID	Size	count hit	Pvalue	Hits
Metabolism of RNA	Reactome		308	96	4.23e-12	"SmF,Hsp22,Hsp23,Hsp26,Hsp27,Hsp68,Prosbeta6,RpS3,RpL4,Ubi-p63E,vls,RpS14a,RpS14b,RpL7,RpS9,Prosbeta1,RpL13,twin,Hsp70Aa,Hsp70Ab,Hsp70Ba,Hsp70Bc,RpL11,Mtor,Psi,Rpt2,Prosalpha5,RpL14,Smg5,RpL3,Prosalpha7,eIF4G,RpL31,RpL23A,Prosbeta3,RpS10a,Nup107,Rpt1,Rpn7
Metabolism of mRNA	Reactome		260	83	3.11e-11	"Hsp22,Hsp23,Hsp26,Hsp27,Hsp68,Prosbeta6,RpS3,RpL4,Ubi-p63E,RpS14a,RpS14b,RpL7,RpS9,Prosbeta1,RpL13,twin,Hsp70Aa,Hsp70Ab,Hsp70Ba,Hsp70Bc,RpL11,Psi,Rpt2,Prosalpha5,RpL14,Smg5,RpL3,Prosalpha7,eIF4G,RpL31,RpL23A,Prosbeta3,RpS10a,Rpt1,Rpn7,Rpn5,Rpn12,Rpn1,Pro
Peptide chain elongation	Reactome		92	39	7.37e-10	"Ef1alpha100E,RpS3,RpL4,RpS14a,RpS14b,RpL7,RpS9,RpL13,RpL11,RpL14,RpL3,RpL31,RpL23A,RpS10a,RpL17,RpS15,RpS16,RpL37b,RpL12,RpL28,RpL18,RpL26,RpL35A,RpL13A,RpL34b,RpS5b,RpS30,RpS19b,RpL34a,RpS8,RpS7,RpL30,glo,RpS12,RpS6,RpS24,RpS26,RpL8,RpL27A,"
"Ribosome, cytoplasmic"	COMPLEAT	FC2239	90	38	1.39e-09	"RpS3,RpL4,RpS14a,RpS14b,RpL7,RpS9,RpL13,RpL11,RpL14,RpL3,RpL31,RpL23A,RpS10a,RpL17,RpS15,RpS16,RpL37b,RpL12,RpL28,RpL18,RpL26,RpL35A,RpL13A,RpL34b,RpS5b,RpS30,RpS19b,RpL34a,RpS8,RpS7,RpL30,glo,RpS12,RpS6,RpS24,RpS26,RpL8,RpL27A,"
"Respiratory electron transport, ATP synthesis by chemiosmotic coupling, and heat production by uncoupling proteins."	Reactome		102	41	1.88e-09	"ND-B17,ATPsynG,blw,SdhB,sun,ATPsynD,ATPsynO,COX5A,ND-42,ATPsyngamma,RFeSP,ND-PDSW,ND-B14.5A,ATPsyndelta,ND-ASHI,ND-B18,ND-24,ND-18,ND-51,COX5B,ND-B22,COX4L,ND-B14,ND-B15,ND-B12,levy,CG4611,UQCR-Q,ND-39,COX7AL,UQCR-C1,CG7834,ND-B8,ATPsynepsilonL,CG34172,h
Viral mRNA Translation	Reactome		91	38	2.03e-09	"RpS3,RpL4,RpS14a,RpS14b,RpL7,RpS9,RpL13,RpL11,RpL14,RpL3,RpL31,RpL23A,RpS10a,RpL17,RpS15,RpS16,RpL37b,RpL12,RpL28,RpL18,RpL26,RpL35A,RpL13A,RpL34b,RpS5b,RpS30,RpS19b,RpL34a,RpS8,RpS7,RpL30,glo,RpS12,RpS6,RpS24,RpS26,RpL8,RpL27A,"
Eukaryotic Translation Termination	Reactome		91	38	2.03e-09	"RpS3,RpL4,RpS14a,RpS14b,RpL7,RpS9,RpL13,RpL11,RpL14,RpL3,RpL31,RpL23A,RpS10a,RpL17,RpS15,RpS16,RpL37b,RpL12,RpL28,RpL18,RpL26,RpL35A,RpL13A,RpL34b,RpS5b,RpS30,RpS19b,RpL34a,RpS8,RpS7,RpL30,glo,RpS12,RpS6,RpS24,RpS26,RpL8,RpL27A,"
"Ribosome, eukaryotes"	COMPLEAT	FC926	91	38	2.03e-09	"RpS3,RpL4,RpS14a,RpS14b,RpL7,RpS9,RpL13,RpL11,RpL14,RpL3,RpL31,RpL23A,RpS10a,RpL17,RpS15,RpS16,RpL37b,RpL12,RpL28,RpL18,RpL26,RpL35A,RpL13A,RpL34b,RpS5b,RpS30,RpS19b,RpL34a,RpS8,RpS7,RpL30,glo,RpS12,RpS6,RpS24,RpS26,RpL8,RpL27A,"
Eukaryotic Translation Elongation	Reactome		95	39	2.26e-09	"Ef1alpha100E,RpS3,RpL4,RpS14a,RpS14b,RpL7,RpS9,RpL13,RpL11,RpL14,RpL3,RpL31,RpL23A,RpS10a,RpL17,RpS15,RpS16,RpL37b,RpL12,RpL28,RpL18,RpL26,RpL35A,RpL13A,RpL34b,RpS5b,RpS30,RpS19b,RpL34a,RpS8,RpS7,RpL30,glo,RpS12,RpS6,RpS24,RpS26,RpL8,RpL27A,"
Influenza Infection	Reactome		167	57	2.46e-09	"Hsp68,Hsp83,RpS3,RpL4,RpS14a,RpS14b,RpL7,RpS9,RpL13,Hsp70Aa,Hsp70Ab,Hsp70Ba,Hsp70Bc,RpL11,Mtor,Clp,RpL14,RpL3,RpL31,RpL23A,RpS10a,Nup107,RpL17,CG6540,daw,Nup44A,Nup50,Nup54,RpS15,Rae1,RpS16,RpL37b,RpL12,RpL28,RpL18,RpL26,RpL35A,RpL13A,RpL34b,RpS5b,Nup43,
Formation of a pool of free 40S subunits	Reactome		104	41	3.73e-09	"RpS3,RpL4,RpS14a,RpS14b,RpL7,RpS9,RpL13,RpL11,RpL14,RpL3,RpL31,RpL23A,RpS10a,RpL17,CG8335,RpS15,RpS16,RpL37b,RpL12,RpL28,RpL18,RpL26,eIF3-S10,CG9769,RpL35A,RpL13A,RpL34b,RpS5b,RpS30,RpS19b,RpL34a,RpS8,RpS7,RpL30,glo,RpS12,RpS6,RpS24,RpS26,RpL8,RpL27A,"
Destabilization of mRNA by AUF1 (hnRNP D0)	Reactome		82	35	4.37e-09	"Hsp22,Hsp23,Hsp26,Hsp27,Hsp68,Prosbeta6,Ubi-p63E,Prosbeta1,Hsp70Aa,Hsp70Ab,Hsp70Ba,Hsp70Bc,Rpt2,Prosalpha5,Prosalpha7,eIF4G,Prosbeta3,Rpt1,Rpn7,Rpn5,Rpn12,Rpn1,Prosbeta5,PI31,CG4461,Prosbeta2R2,CG9588,Rpt6R,CG30382,Hsp70Bbb,Prosalpha2,Ubi-p5E,Prosbeta7,P
ribosomal subunit	GO_CC_FLAT		166	56	5.49e-09	"RpS3,RpL4,Ubi-p63E,RpS14a,RpS14b,RpL7,RpS9,RpL13,mRpL12,RpL11,RpL14,RpL3,mRpL16,RpL31,RpL23A,RpS10a,RpL17,mRpS30,mRpL22,mRpL48,mRpL51,mRpL42,RpS15,RpS16,RpL37b,RpL12,mRpL46,RpL28,RpL18,mRpL2,RpL26,RpL35A,mRpL44,RpL13A,RpL34b,mRpL40,RpS5b,mRpL9,RpS30,mRpL
Influenza Life Cycle	Reactome		162	55	5.79e-09	"Hsp68,Hsp83,RpS3,RpL4,RpS14a,RpS14b,RpL7,RpS9,RpL13,Hsp70Aa,Hsp70Ab,Hsp70Ba,Hsp70Bc,RpL11,Mtor,RpL14,RpL3,RpL31,RpL23A,RpS10a,Nup107,RpL17,CG6540,Nup44A,Nup50,Nup54,RpS15,Rae1,RpS16,RpL37b,RpL12,RpL28,RpL18,RpL26,RpL35A,RpL13A,RpL34b,RpS5b,Nup43,RpS30,Rp
structural constituent of ribosome	GO_MF_FLAT		180	59	7.33e-09	"RpS3,RpL4,Ubi-p63E,RpS14a,RpS14b,RpL7,RpS9,RpL13,mRpL12,RpL11,RpL14,RpL3,mRpL16,RpL31,RpL23A,RpS10a,aru,RpL17,mRpS30,mRpL22,mRpL48,CG13096,mRpL51,mRpL42,RpS15,RpS16,RpL37b,RpL12,mRpL46,RpL28,RpL18,mRpL2,RpL26,RpL35A,mRpL44,RpL13A,RpL34b,mRpL40,RpS5b,mRpL
Nonsense Mediated Decay Independent of the Exon Junction Complex	Reactome		99	39	9.13e-09	"RpS3,RpL4,RpS14a,RpS14b,RpL7,RpS9,RpL13,RpL11,RpL14,RpL3,eIF4G,RpL31,RpL23A,RpS10a,RpL17,RpS15,RpS16,RpL37b,RpL12,RpL28,RpL18,RpL26,RpL35A,RpL13A,RpL34b,RpS5b,RpS30,RpS19b,RpL34a,RpS8,RpS7,RpL30,glo,RpS12,RpS6,RpS24,RpS26,RpL8,RpL27A,"
Nonsense Mediated Decay Enhanced by the Exon Junction Complex	Reactome		116	43	1.4e-08	"RpS3,RpL4,RpS14a,RpS14b,RpL7,RpS9,RpL13,RpL11,RpL14,Smg5,RpL3,eIF4G,RpL31,RpL23A,RpS10a,RpL17,RpS15,RpS16,RpL37b,RpL12,RpL28,RpL18,RpL26,RpL35A,RpL13A,RpL34b,RnpS1,RpS5b,RpS30,RpS19b,Smg6,RpL34a,RpS8,RpS7,RpL30,glo,Pp2A-29B,RpS12,RpS6,RpS24,RpS26,RpL8,Rp
Nonsense-Mediated Decay	Reactome		116	43	1.4e-08	"RpS3,RpL4,RpS14a,RpS14b,RpL7,RpS9,RpL13,RpL11,RpL14,Smg5,RpL3,eIF4G,RpL31,RpL23A,RpS10a,RpL17,RpS15,RpS16,RpL37b,RpL12,RpL28,RpL18,RpL26,RpL35A,RpL13A,RpL34b,RnpS1,RpS5b,RpS30,RpS19b,Smg6,RpL34a,RpS8,RpS7,RpL30,glo,Pp2A-29B,RpS12,RpS6,RpS24,RpS26,RpL8,Rp
mitotic spindle elongation	GO_BP_FLAT		78	33	1.57e-08	"ncd,RpL7,RpS9,RpL13,RpL11,Rpt2,RpL14,RpL3,eIF4G,RpL31,msps,Rpn12,Rpn1,Prosbeta5,RpL17,Pvr,RpS15,RpS16,RpL12,RpL28,RpL18,RpL26,eIF3-S10,RpS30,cid,Prosalpha2,RpL30,Prosbeta7,Prosalpha3,RpS6,RpL8,RpL27A,Cenp-C,"
cytosolic ribosome	GO_CC_FLAT		94	37	2.24e-08	"RpS3,RpL4,Ubi-p63E,RpS14a,RpS14b,RpL7,RpS9,RpL13,RpL11,RpL14,RpL3,RpL31,RpL23A,RpS10a,RpL17,RpS15,RpS16,RpL37b,RpL12,RpL28,RpL18,RpL26,RpL35A,RpL13A,RpL34b,RpS5b,RpS30,RpS19b,RpL34a,RpS8,RpS7,RpL30,RpS6,RpS24,RpS26,RpL8,RpL27A,"
spindle elongation	GO_BP_FLAT		79	33	2.29e-08	"ncd,RpL7,RpS9,RpL13,RpL11,Rpt2,RpL14,RpL3,eIF4G,RpL31,msps,Rpn12,Rpn1,Prosbeta5,RpL17,Pvr,RpS15,RpS16,RpL12,RpL28,RpL18,RpL26,eIF3-S10,RpS30,cid,Prosalpha2,RpL30,Prosbeta7,Prosalpha3,RpS6,RpL8,RpL27A,Cenp-C,"
large ribosomal subunit	GO_CC_FLAT		102	39	2.43e-08	"RpL4,Ubi-p63E,RpL7,RpL13,mRpL12,RpL11,RpL14,RpL3,mRpL16,RpL31,RpL23A,RpL17,mRpL22,mRpL48,mRpL51,mRpL42,RpL37b,RpL12,mRpL46,RpL28,RpL18,mRpL2,RpL26,RpL35A,mRpL44,RpL13A,RpL34b,mRpL40,mRpL9,mRpL35,mRpS24,RpL34a,mRpL36,mRpL27,mRpL34,RpL30,RpL8,RpL27A,mRpL45
Metabolism of amino acids and derivatives	Reactome		217	66	2.77e-08	"Argk,Ddc,Gs1,Prosbeta6,r,Gad1,Sam-S,Prosbeta1,Pxn,Spat,Oda,CG11899,CG14630,Rpt2,P5cr,Prosalpha5,scu,Oat,Prosalpha7,arg,CG17896,Pcd,Prosbeta3,Rpt1,Rpn7,Rpn5,Rpn12,Rpn1,CG15279,Prosbeta5,CG3011,CG1628,CG11134,CG7280,Cbs,CG9547,CG6287,CG12338,PI31,CG15093,C
mitochondrial membrane part	GO_CC_FLAT		137	47	5.06e-08	"ND-B17,ATPsynG,unc-45,blw,SdhB,sun,Tom40,ATPsynD,ATPsynO,COX5A,ND-42,Mitofilin,ATPsyngamma,RFeSP,ND-PDSW,ND-B14.5A,ATPsyndelta,ND-ASHI,ND-B18,ND-24,ND-18,ND-51,COX5B,Tom70,ND-B22,COX4L,ND-B14,ND-B15,ND-B12,levy,ttm2,CG7506,UQCR-Q,ND-39,COX7AL,UQCR-C1,CG1
protein metabolic process	COMPLEAT	FC4661	189	59	5.38e-08	"Chc,Prosbeta6,r,Dsor1,Prosbeta1,atms,l(3)02640,Ost48,Rpt2,HDAC1,Past1,Prosalpha5,Prosalpha7,EfTuM,Bub3,CG3164,Ate1,Prosbeta3,CSN4,FASN1,CG17834,Rpt1,Rpn7,Rpn5,Rpn12,Rpn1,Prosbeta5,Aos1,Corp,CG15643,Tspo,Tgt,Gmd,CG9536,CG9547,GCS2beta,CG2064,Nup50,CG8026,
ribosome	GO_CC_FLAT		189	59	5.38e-08	"RpS3,RpL4,Ubi-p63E,RpS14a,RpS14b,RpL7,RpS9,RpL13,mRpL12,RpL11,RpL14,RpL3,mRpL16,RpL31,RpL23A,RpS10a,aru,RpL17,mRpS30,mRpL22,mRpL48,CG13096,mRpL51,mRpL42,RpS15,RpS16,RpL37b,RpL12,mRpL46,RpL28,RpL18,mRpL2,RpL26,RpL35A,mRpL44,RpL13A,RpL34b,mRpL40,RpS5b,mRpL
Eukaryotic Translation Initiation	Reactome		131	45	9.27e-08	"RpS3,RpL4,RpS14a,RpS14b,RpL7,RpS9,RpL13,RpL11,RpL14,RpL3,eIF4G,eIF2B-epsilon,RpL31,RpL23A,RpS10a,RpL17,CG8335,eIF2B-gamma,RpS15,RpS16,RpL37b,RpL12,RpL28,RpL18,RpL26,eIF3-S10,CG9769,RpL35A,RpL13A,RpL34b,RpS5b,RpS30,RpS19b,RpL34a,RpS8,RpS7,RpL30,glo,RpS12,
Cap-dependent Translation Initiation	Reactome		131	45	9.27e-08	"RpS3,RpL4,RpS14a,RpS14b,RpL7,RpS9,RpL13,RpL11,RpL14,RpL3,eIF4G,eIF2B-epsilon,RpL31,RpL23A,RpS10a,RpL17,CG8335,eIF2B-gamma,RpS15,RpS16,RpL37b,RpL12,RpL28,RpL18,RpL26,eIF3-S10,CG9769,RpL35A,RpL13A,RpL34b,RpS5b,RpS30,RpS19b,RpL34a,RpS8,RpS7,RpL30,glo,RpS12,
The citric acid (TCA) cycle and respiratory electron transport	Reactome		148	49	9.49e-08	"ImpL3,ND-B17,ATPsynG,blw,SdhB,sun,ATPsynD,ATPsynO,T3dh,COX5A,ND-42,ATPsyngamma,RFeSP,ND-PDSW,ND-B14.5A,l(1)G0255,ATPsyndelta,ND-ASHI,ND-B18,ND-24,CG8034,ND-18,ND-51,COX5B,ND-B22,COX4L,ND-B14,CG8468,ND-B15,ND-B12,levy,CG4611,UQCR-Q,CG7430,ND-39,COX7AL,UQC
SRP-dependent cotranslational protein targeting to membrane	Reactome		114	40	2.49e-07	"RpS3,RpL4,RpS14a,RpS14b,RpL7,RpS9,RpL13,RpL11,Ost48,RpL14,RpL3,RpL31,RpL23A,RpS10a,RpL17,RpS15,RpS16,RpL37b,RpL12,RpL28,RpL18,RpL26,RpL35A,RpL13A,RpL34b,RpS5b,RpS30,RpS19b,RpL34a,RpS8,RpS7,Spase12,RpL30,glo,RpS12,RpS6,RpS24,RpS26,RpL8,RpL27A,"
Influenza Viral RNA Transcription and Replication	Reactome		110	39	2.56e-07	"Hsp83,RpS3,RpL4,RpS14a,RpS14b,RpL7,RpS9,RpL13,RpL11,RpL14,RpL3,RpL31,RpL23A,RpS10a,RpL17,RpS15,RpS16,RpL37b,RpL12,RpL28,RpL18,RpL26,RpL35A,RpL13A,RpL34b,RpS5b,RpS30,RpS19b,RpL34a,RpS8,RpS7,RpL30,glo,RpS12,RpS6,RpS24,RpS26,RpL8,RpL27A,"
L13a-mediated translational silencing of Ceruloplasmin expression	Reactome		123	42	2.97e-07	"RpS3,RpL4,RpS14a,RpS14b,RpL7,RpS9,RpL13,RpL11,RpL14,RpL3,eIF4G,RpL31,RpL23A,RpS10a,RpL17,CG8335,RpS15,RpS16,RpL37b,RpL12,RpL28,RpL18,RpL26,eIF3-S10,CG9769,RpL35A,RpL13A,RpL34b,RpS5b,RpS30,RpS19b,RpL34a,RpS8,RpS7,RpL30,glo,RpS12,RpS6,RpS24,RpS26,RpL8,RpL2
GTP hydrolysis and joining of the 60S ribosomal subunit	Reactome		123	42	2.97e-07	"RpS3,RpL4,RpS14a,RpS14b,RpL7,RpS9,RpL13,RpL11,RpL14,RpL3,eIF4G,RpL31,RpL23A,RpS10a,RpL17,CG8335,RpS15,RpS16,RpL37b,RpL12,RpL28,RpL18,RpL26,eIF3-S10,CG9769,RpL35A,RpL13A,RpL34b,RpS5b,RpS30,RpS19b,RpL34a,RpS8,RpS7,RpL30,glo,RpS12,RpS6,RpS24,RpS26,RpL8,RpL2
3' -UTR-mediated translational regulation	Reactome		123	42	2.97e-07	"RpS3,RpL4,RpS14a,RpS14b,RpL7,RpS9,RpL13,RpL11,RpL14,RpL3,eIF4G,RpL31,RpL23A,RpS10a,RpL17,CG8335,RpS15,RpS16,RpL37b,RpL12,RpL28,RpL18,RpL26,eIF3-S10,CG9769,RpL35A,RpL13A,RpL34b,RpS5b,RpS30,RpS19b,RpL34a,RpS8,RpS7,RpL30,glo,RpS12,RpS6,RpS24,RpS26,RpL8,RpL2
Carbohydrate Metabolism	KEGG		287	78	3.25e-07	"Ald,Cat,Eno,Gs1,ImpL3,Pepck,Pfk,Pgi,Pgm,Treh,GlyP,Gad1,Pgd,Hmgs,Fdh,SdhB,Spat,Pglym78,CG17896,Irp-1A,CG13369,Inos,Ugt35a,l(1)G0255,Mtpalpha,CG3011,CG15743,CG3609,Gmd,CG10399,IP3K1,Mal-B2,fbp,Glo1,CG2070,ACC,Pmm45A,CG8525,CG6543,CG8207,CG7997,CG15093,Gmer
response to heat	COMPLEAT	FC3254	12	10	4.19e-07	"Hsp22,Hsp23,Hsp26,Hsp27,Hsp68,alphaTub84D,nmo,Hsp70Aa,RhoL,MRG15,"
putative complex without known function	COMPLEAT	FC4695	10	9	4.76e-07	"GstD1,GstD2,GstD4,GstD5,GstD7,Clp,GstD9,CG5196,GstD10,"
putative complex without known function	COMPLEAT	FC6152	10	9	4.76e-07	"GstD1,pnr,GstD2,GstD4,GstD5,GstD7,Clp,GstD9,GstD10,"
putative complex without known function	COMPLEAT	FC4770	10	9	4.76e-07	"GstD1,GstD2,GstD4,GstD5,GstD7,Clp,CG14718,GstD9,GstD10,"
Respiratory electron transport	Reactome		81	31	6.33e-07	"ND-B17,SdhB,COX5A,ND-42,RFeSP,ND-PDSW,ND-B14.5A,ND-ASHI,ND-B18,ND-24,ND-18,ND-51,COX5B,ND-B22,COX4L,ND-B14,ND-B15,ND-B12,levy,UQCR-Q,ND-39,COX7AL,UQCR-C1,CG7834,ND-B8,CG34172,UQCR-C2,UQCR-11,SdhA,COX8,ND-30,"
Energy Metabolism	KEGG		131	43	7.41e-07	"ND-B17,ATPsynG,blw,SdhB,sun,ATPsynD,ATPsynO,COX5A,ND-42,ATPsyngamma,RFeSP,ND-PDSW,ND-B14.5A,ATPsyndelta,Vha100-1,ND-ASHI,CG15743,ND-B18,CG9065,ND-24,CG7280,ND-18,ND-51,COX5B,ND-B22,COX4L,ND-B14,Vha36-2,ND-B15,ND-B12,levy,UQCR-Q,ND-39,COX7AL,CG7789,Vha36-
proteolysis involved in cellular protein catabolic process	COMPLEAT	FC5585	35	18	9.08e-07	"Prosbeta6,Prosbeta1,Rpt2,Prosalpha5,Prosalpha7,Prosbeta3,CG17834,Rpt1,Rpn7,Rpn5,Rpn12,Rpn1,Prosbeta5,Aos1,CG13319,CG12321,Prosalpha3,Rpn3,"
ubiquitin-dependent protein catabolic process	COMPLEAT	FC4804	15	11	9.91e-07	"Prosbeta6,Prosbeta1,rpr,Prosalpha5,Prosalpha7,Prosbeta3,msps,Prosbeta5,Prosalpha2,Prosbeta7,Prosalpha3,"
ubiquitin-dependent protein catabolic process	COMPLEAT	FC3541	15	11	9.91e-07	"Prosbeta6,Prosbeta1,Prosalpha5,Prosalpha7,Prosbeta3,Prosbeta5,Prosbeta2R2,CG12321,Prosalpha2,Prosbeta7,Prosalpha3,"
mitotic spindle organization	GO_BP_FLAT		195	57	1.02e-06	"asp,SmF,Hsp83,ncd,RpL7,RpS9,RpL13,pav,RpL11,barr,Rpt2,toc,snRNP-U1-70K,RpL14,RpL3,eIF4G,aurB,RpL31,Bub3,Grip84,spd-2,ana2,SMC2,ball,CG12018,msps,Rpn12,Rpn1,Prosbeta5,RpL17,Nuf2,Pvr,borr,RpS15,RpS16,RpL12,msd5,RpL28,RpL18,RpL26,eIF3-S10,RpS30,Cap-D2,cmet,
electron transport chain	GO_BP_FLAT		91	33	1.17e-06	"ND-B17,dhd,Fdx1,SdhB,COX5A,ND-42,RFeSP,ND-PDSW,ND-B14.5A,TrxT,ND-ASHI,ND-B18,ND-24,ND-18,ND-51,COX5B,ND-B22,COX4L,ND-B14,ND-B15,ND-B12,levy,UQCR-Q,ND-39,COX7AL,UQCR-C1,CIA30,Trx-2,ND-B8,UQCR-C2,UQCR-11,SdhA,COX8,"
cytosolic part	GO_CC_FLAT		129	42	1.27e-06	"Eno,RpS3,Pfk,RpL4,Ubi-p63E,RpS14a,RpS14b,RpL7,RpS9,RpL13,RpL11,RpL14,Drice,RpL3,IKKbeta,RpL31,RpL23A,RpS10a,RpL17,RpS15,RpS16,RpL37b,RpL12,RpL28,RpL18,RpL26,RpL35A,RpL13A,RpL34b,RpS5b,RpS30,RpS19b,RpL34a,RpS8,RpS7,key,RpL30,RpS6,RpS24,RpS26,RpL8,RpL27A,"
generation of precursor metabolites and energy	GO_BP_FLAT		220	62	1.39e-06	"Ald,Eno,ImpL3,ND-B17,Pfk,Pgi,Pgm,GlyP,ATPsynG,blw,PhKgamma,dhd,Fdx1,SdhB,sun,Pglym78,ATPsynD,ATPsynO,COX5A,ND-42,ATPsyngamma,RFeSP,ND-PDSW,ND-B14.5A,CG5009,l(1)G0255,ATPsyndelta,Vha100-1,TrxT,ND-ASHI,ND-B18,ND-24,ND-18,ND-51,COX5B,CG8475,ND-B22,COX4L,ND-
Regulation of Apoptosis	Reactome		68	27	1.43e-06	"Prosbeta6,Ubi-p63E,Prosbeta1,fra,Rpt2,Prosalpha5,Drice,Prosalpha7,Prosbeta3,Decay,Rpt1,Rpn7,Rpn5,Rpn12,Rpn1,Prosbeta5,PI31,Prosbeta2R2,MAGE,CG9588,Rpt6R,CG30382,Prosalpha2,Ubi-p5E,Prosbeta7,Prosalpha3,Rpn3,"
mitochondrial ATP synthesis coupled electron transport	GO_BP_FLAT		68	27	1.43e-06	"ND-B17,SdhB,COX5A,ND-42,RFeSP,ND-PDSW,ND-B14.5A,ND-ASHI,ND-B18,ND-24,ND-51,COX5B,ND-B22,COX4L,ND-B14,ND-B15,ND-B12,levy,UQCR-Q,ND-39,COX7AL,UQCR-C1,CIA30,ND-B8,UQCR-C2,UQCR-11,COX8,"
proteolysis involved in cellular protein catabolic process	COMPLEAT	FC3720	36	18	1.55e-06	"Prosbeta6,Prosbeta1,Rpt2,Prosalpha5,Prosalpha7,Prosbeta3,CG17834,Rpt1,Rpn7,Rpn5,Rpn12,Rpn1,Prosbeta5,Aos1,CG13319,CG12321,Prosalpha3,Rpn3,"
ATP synthesis coupled proton transport	COMPLEAT	FC5692	13	10	1.56e-06	"Hsp83,Egfr,ATPsynG,blw,sun,ATPsynD,ATPsynO,Mitofilin,ATPsyngamma,ATPsyndelta,"
Signaling by Wnt	Reactome		171	51	1.95e-06	"arm,Prosbeta6,Ubi-p63E,Prosbeta1,l(2)not,OstStt3,Ugt,Ost48,Rpt2,Prosalpha5,Prosalpha7,Sec13,SkpB,Prosbeta3,alpha-Man-IIb,beta4GalNAcTA,CG3149,Rpt1,Rpn7,Rpn5,Rpn12,Rpn1,Prosbeta5,xit,GCS1,CG6308,SkpE,gny,GCS2beta,ERp60,PI31,CG8207,CG8311,Prosbeta2R2,CG841
proteolysis	COMPLEAT	FC6374	40	19	2.15e-06	"Prosbeta6,Prosbeta1,Rpt2,Prosalpha5,Prosalpha7,Prosbeta3,CG17834,Rpt1,Rpn7,Rpn5,Rpn12,Rpn1,Prosbeta5,Aos1,Corp,CG13319,CG12321,Prosalpha3,Rpn3,"
ATP synthesis coupled proton transport	COMPLEAT	FC6367	11	9	2.25e-06	"Hsp83,ATPsynG,blw,sun,ATPsynD,ATPsynO,ATPsyngamma,ATPsyndelta,cv-c,"
putative complex without known function	COMPLEAT	FC2675	7	7	2.27e-06	"GstD1,GstD2,GstD4,GstD5,GstD7,GstD9,GstD10,"
Vif-mediated degradation of APOBEC3G	Reactome		66	26	2.65e-06	"Prosbeta6,Ubi-p63E,Prosbeta1,Rpt2,Prosalpha5,Prosalpha7,Prosbeta3,Rpt1,Rpn7,Rpn5,Rpn12,Rpn1,Prosbeta5,CG9581,PI31,Prosbeta2R2,CG9588,Rpt6R,Roc1b,Roc2,CG30382,Prosalpha2,Ubi-p5E,Prosbeta7,Prosalpha3,Rpn3,"
determination of adult lifespan	COMPLEAT	FC5491	9	8	2.75e-06	"Hsp22,Hsp23,Hsp26,Hsp27,Hsp68,nmo,Hsp70Aa,Trf2,"
organelle envelope	GO_CC_FLAT		352	88	2.87e-06	"e(y)2,ND-B17,l(2)tid,LamC,ATPsynG,unc-45,blw,rpr,Mtor,SdhB,Ugt,sun,toc,Tom40,ATPsynD,ATPsynO,Lk6,COX5A,ND-42,Mitofilin,ATPsyngamma,RFeSP,ND-PDSW,ND-B14.5A,Nup107,ATPsyndelta,Nxt1,Surf1,ND-ASHI,CG1628,CG1824,ND-B18,CG9065,ND-24,CG7280,ND-18,Ranbp21,Tspo,N
proteolysis involved in cellular protein catabolic process	COMPLEAT	FC3248	34	17	3.03e-06	"Prosbeta6,Prosbeta1,Rpt2,Prosalpha5,Prosalpha7,Prosbeta3,Rpt1,Rpn7,Rpn5,Rpn12,Rpn1,Prosbeta5,Aos1,CG13319,CG12321,Prosalpha3,Rpn3,"
envelope	GO_CC_FLAT		353	88	3.25e-06	"e(y)2,ND-B17,l(2)tid,LamC,ATPsynG,unc-45,blw,rpr,Mtor,SdhB,Ugt,sun,toc,Tom40,ATPsynD,ATPsynO,Lk6,COX5A,ND-42,Mitofilin,ATPsyngamma,RFeSP,ND-PDSW,ND-B14.5A,Nup107,ATPsyndelta,Nxt1,Surf1,ND-ASHI,CG1628,CG1824,ND-B18,CG9065,ND-24,CG7280,ND-18,Ranbp21,Tspo,N
Regulation of mRNA Stability by Proteins that Bind AU-rich Elements	Reactome		116	38	3.39e-06	"Hsp22,Hsp23,Hsp26,Hsp27,Hsp68,Prosbeta6,Ubi-p63E,Prosbeta1,Hsp70Aa,Hsp70Ab,Hsp70Ba,Hsp70Bc,Psi,Rpt2,Prosalpha5,Prosalpha7,eIF4G,Prosbeta3,Rpt1,Rpn7,Rpn5,Rpn12,Rpn1,Prosbeta5,PI31,Rrp4,CG4461,Prosbeta2R2,CG9588,Rpt6R,CG30382,Hsp70Bbb,Prosalpha2,Ubi-p5E,Pr
cellular macromolecule metabolic process	COMPLEAT	FC3902	138	43	3.5e-06	"Chc,Prosbeta6,Dsor1,Prosbeta1,Ost48,Rpt2,HDAC1,Past1,Prosalpha5,Prosalpha7,EfTuM,Bub3,Prosbeta3,CSN4,CG17834,Rpt1,Rpn7,Rpn5,Rpn12,Rpn1,Prosbeta5,Aos1,Corp,CG15643,Tspo,Gmd,CG9536,CG9547,GCS2beta,Nup50,CG13319,CG9945,CG12262,ldbr,CG2931,CG12321,Gfat2,CG11
mitochondrial respiratory chain	GO_CC_FLAT		83	30	3.83e-06	"ND-B17,SdhB,COX5A,ND-42,RFeSP,ND-PDSW,ND-B14.5A,ND-ASHI,ND-B18,ND-24,ND-18,ND-51,COX5B,ND-B22,COX4L,ND-B14,ND-B15,ND-B12,levy,UQCR-Q,ND-39,COX7AL,UQCR-C1,CIA30,ND-B8,CG34172,UQCR-C2,SdhA,COX8,ND-30,"
"60S ribosomal subunit, cytoplasmic"	COMPLEAT	FC1369	52	22	3.86e-06	"RpL4,RpL7,RpL13,RpL11,RpL14,RpL3,RpL31,RpL23A,RpL17,RpL37b,RpL12,RpL28,RpL18,RpL26,RpL35A,RpL13A,RpL34b,RpL34a,RpL30,glo,RpL8,RpL27A,"
Xenobiotics Biodegradation and Metabolism	KEGG		79	29	3.87e-06	"GstD1,GstD2,GstD3,GstD4,GstD5,GstD6,GstD7,GstS1,Fdh,l(2)k01209,Ugt35a,CG3609,CG17224,CG8349,Fmo-2,GstE1,CG3788,pyd3,GstD9,CG5999,CG6330,betaGlu,Ugt58Fa,Ugt86Dd,Ugt36Bc,GstD10,GstE9,GstE7,GstE5,"
00190 Oxidative phosphorylation [PATH: dme00190 ]	KEGG		126	40	4.55e-06	"ND-B17,ATPsynG,blw,SdhB,sun,ATPsynD,ATPsynO,COX5A,ND-42,ATPsyngamma,RFeSP,ND-PDSW,ND-B14.5A,ATPsyndelta,Vha100-1,ND-ASHI,ND-B18,CG9065,ND-24,ND-18,ND-51,COX5B,ND-B22,COX4L,ND-B14,Vha36-2,ND-B15,ND-B12,levy,UQCR-Q,ND-39,COX7AL,Vha36-3,ND-B8,ATPsynepsilonL
Autodegradation of the E3 ubiquitin ligase COP1	Reactome		60	24	4.66e-06	"Prosbeta6,Ubi-p63E,Prosbeta1,Rpt2,Prosalpha5,Prosalpha7,Prosbeta3,Rpt1,Rpn7,Rpn5,Rpn12,Rpn1,Prosbeta5,PI31,Prosbeta2R2,CG9588,p53,Rpt6R,CG30382,Prosalpha2,Ubi-p5E,Prosbeta7,Prosalpha3,Rpn3,"
Ubiquitin-dependent degradation of Cyclin D	Reactome		60	24	4.66e-06	"Prosbeta6,Ubi-p63E,CycD,Prosbeta1,Rpt2,Prosalpha5,Prosalpha7,Prosbeta3,Rpt1,Rpn7,Rpn5,Rpn12,Rpn1,Prosbeta5,PI31,Prosbeta2R2,CG9588,Rpt6R,CG30382,Prosalpha2,Ubi-p5E,Prosbeta7,Prosalpha3,Rpn3,"
Ubiquitin-dependent degradation of Cyclin D1	Reactome		60	24	4.66e-06	"Prosbeta6,Ubi-p63E,CycD,Prosbeta1,Rpt2,Prosalpha5,Prosalpha7,Prosbeta3,Rpt1,Rpn7,Rpn5,Rpn12,Rpn1,Prosbeta5,PI31,Prosbeta2R2,CG9588,Rpt6R,CG30382,Prosalpha2,Ubi-p5E,Prosbeta7,Prosalpha3,Rpn3,"
Stabilization of p53	Reactome		60	24	4.66e-06	"Prosbeta6,Ubi-p63E,Prosbeta1,Rpt2,Prosalpha5,Prosalpha7,Prosbeta3,Rpt1,Rpn7,Rpn5,Rpn12,Rpn1,Prosbeta5,PI31,Prosbeta2R2,CG9588,p53,Rpt6R,CG30382,Prosalpha2,Ubi-p5E,Prosbeta7,Prosalpha3,Rpn3,"
organelle inner membrane	GO_CC_FLAT		223	61	4.85e-06	"ND-B17,LamC,ATPsynG,blw,SdhB,sun,ATPsynD,ATPsynO,COX5A,ND-42,Mitofilin,ATPsyngamma,RFeSP,ND-PDSW,ND-B14.5A,ATPsyndelta,Surf1,ND-ASHI,CG1628,CG1824,ND-B18,ND-24,ND-18,ND-51,COX5B,ND-B22,COX4L,CG9410,CG8026,ND-B14,CG8323,ND-B15,ND-B12,LBR,levy,Rrp4,ttm2,CG
response to heat	GO_BP_FLAT		72	27	5.19e-06	"Hsc70-5,Hsf,Hsp22,Hsp23,Hsp26,Hsp27,Hsp68,Hsp83,rut,Ubi-p63E,Parp,Hsp70Aa,Hsp70Ab,Hsp70Ba,Hsp70Bc,Nf1,mth,hang,CG2887,MED16,CG4461,CG7130,Hcs,TotF,Hsp70Bbb,pain,DnaJ-1,"
ATP synthesis coupled electron transport	GO_BP_FLAT		72	27	5.19e-06	"ND-B17,SdhB,COX5A,ND-42,RFeSP,ND-PDSW,ND-B14.5A,ND-ASHI,ND-B18,ND-24,ND-51,COX5B,ND-B22,COX4L,ND-B14,ND-B15,ND-B12,levy,UQCR-Q,ND-39,COX7AL,UQCR-C1,CIA30,ND-B8,UQCR-C2,UQCR-11,COX8,"
Translation	Reactome		164	48	6.83e-06	"Ef1alpha100E,RpS3,RpL4,RpS14a,RpS14b,RpL7,RpS9,RpL13,RpL11,Ost48,RpL14,RpL3,eIF4G,eIF2B-epsilon,RpL31,RpL23A,RpS10a,RpL17,CG8335,eIF2B-gamma,RpS15,RpS16,RpL37b,RpL12,RpL28,RpL18,RpL26,eIF3-S10,CG9769,RpL35A,RpL13A,RpL34b,RpS5b,RpS30,RpS19b,RpL34a,RpS8,Rp
mitochondrial part	GO_CC_FLAT		421	100	6.97e-06	"ND-B17,l(2)tid,ATPsynG,unc-45,blw,rpr,Fdx1,mRpL12,SdhB,Spat,sun,Tom40,ATPsynD,ATPsynO,COX5A,ND-42,Mitofilin,ATPsyngamma,Alas,RFeSP,ND-PDSW,Oat,mRpL16,Thiolase,ND-B14.5A,ATPsyndelta,Mtpalpha,Surf1,ND-ASHI,CG1628,CG1824,ND-B18,CG9065,mRpS30,mRpL22,ND-24,CG
response to temperature stimulus	GO_BP_FLAT		77	28	6.98e-06	"Hsc70-5,Hsf,Hsp22,Hsp23,Hsp26,Hsp27,Hsp68,Hsp83,Atpalpha,rut,Ubi-p63E,Parp,Hsp70Aa,Hsp70Ab,Hsp70Ba,Hsp70Bc,Nf1,mth,hang,CG2887,MED16,CG4461,CG7130,Hcs,TotF,Hsp70Bbb,pain,DnaJ-1,"
small molecule catabolic process	COMPLEAT	FC6041	20	12	7.65e-06	"AnxB10,awd,Eno,Pglym78,scu,cib,CG4598,CG2852,PHGPx,CG10638,yip2,Trx-2,"
ATP synthesis coupled proton transport	COMPLEAT	FC5869	12	9	7.74e-06	"Hsp83,ATPsynG,blw,sun,ATPsynD,ATPsynO,Mitofilin,ATPsyngamma,ATPsyndelta,"
ATP synthesis coupled proton transport	COMPLEAT	FC6611	12	9	7.74e-06	"ATPsynG,blw,sun,ATPsynD,ATPsynO,Mitofilin,ATPsyngamma,CG3814,ATPsyndelta,"
respiratory chain	GO_CC_FLAT		86	30	8.74e-06	"ND-B17,SdhB,COX5A,ND-42,RFeSP,ND-PDSW,ND-B14.5A,ND-ASHI,ND-B18,ND-24,ND-18,ND-51,COX5B,ND-B22,COX4L,ND-B14,ND-B15,ND-B12,levy,UQCR-Q,ND-39,COX7AL,UQCR-C1,CIA30,ND-B8,CG34172,UQCR-C2,SdhA,COX8,ND-30,"
Vpu mediated degradation of CD4	Reactome		66	25	9.36e-06	"Prosbeta6,Ubi-p63E,Prosbeta1,Rpt2,Prosalpha5,Prosalpha7,SkpB,Prosbeta3,Rpt1,Rpn7,Rpn5,Rpn12,Rpn1,Prosbeta5,SkpE,PI31,Prosbeta2R2,CG9588,Rpt6R,CG30382,Prosalpha2,Ubi-p5E,Prosbeta7,Prosalpha3,Rpn3,"
Host Interactions of HIV factors	Reactome		143	43	9.63e-06	"Prosbeta6,Ubi-p63E,Prosbeta1,Mtor,Rpt2,mbc,Prosalpha5,Prosalpha7,SkpB,Prosbeta3,Nup107,Rpt1,Rpn7,Rpn5,Rpn12,Rpn1,Prosbeta5,CG6540,SkpE,CG9581,Nup44A,Nup50,PI31,Nup54,Rae1,CG7768,Prosbeta2R2,CG9588,Nup43,Rpt6R,Roc1b,Roc2,CG30382,Prosalpha2,Ubi-p5E,Prosbet
oxidative phosphorylation	GO_BP_FLAT		134	41	9.64e-06	"ND-B17,ATPsynG,blw,SdhB,sun,ATPsynD,ATPsynO,COX5A,ND-42,ATPsyngamma,RFeSP,ND-PDSW,ND-B14.5A,ATPsyndelta,Vha100-1,ND-ASHI,ND-B18,ND-24,ND-51,COX5B,ND-B22,COX4L,ND-B14,Vha36-2,ND-B15,ND-B12,levy,UQCR-Q,ND-39,COX7AL,CG9813,UQCR-C1,CIA30,CG7834,Vha36-3,ND-B8
proteolysis involved in cellular protein catabolic process	COMPLEAT	FC1783	40	18	1.03e-05	"Prosbeta6,Prosbeta1,rpr,Rpt2,Prosalpha5,Prosalpha7,Prosbeta3,Rpn7,Rpn5,Rpn1,Prosbeta5,CG13319,CG12321,GNBP2,Prosalpha2,Prosbeta7,Prosalpha3,Rpn3,"
lipid particle	GO_CC_FLAT		333	82	1.14e-05	"Act5C,Chc,Ef1alpha100E,Eno,Gs1,Hsc70-5,Hsp68,Hsp83,RpS3,Pgi,RpL4,alphaTub84D,RpS14a,RpS14b,ATPsynG,blw,RpL13,mRpL12,RpL11,Spat,Ost48,ATPsynD,ATPsynO,RpL14,COX5A,ND-42,ATPsyngamma,scu,Thiolase,RpL23A,FASN1,Akap200,ATPsyndelta,Mtpalpha,regucalcin,CG6540,CG
cytosolic large ribosomal subunit	GO_CC_FLAT		55	22	1.15e-05	"RpL4,Ubi-p63E,RpL7,RpL13,RpL11,RpL14,RpL3,RpL31,RpL23A,RpL17,RpL37b,RpL12,RpL28,RpL18,RpL26,RpL35A,RpL13A,RpL34b,RpL34a,RpL30,RpL8,RpL27A,"
metabolic process	COMPLEAT	FC3499	30	15	1.16e-05	"Ald,AnxB10,awd,Eno,Pgd,Gdi,Pglym78,scu,cib,CG4598,CG2852,PHGPx,CG10638,yip2,Trx-2,"
00071 Fatty acid metabolism [PATH: dme00071 ]	KEGG		30	15	1.16e-05	"Fdh,Thiolase,CG5009,Mtpalpha,CG9527,CG9547,CG4598,CG17544,CG6543,CG12262,CG3961,CG4860,Arc42,yip2,whd,"
putative complex without known function	COMPLEAT	FC4081	10	8	1.18e-05	"GstD1,GstD2,GstD4,GstD5,GstD7,Clp,GstD9,GstD10,"
fatty acid metabolic process	COMPLEAT	FC4049	10	8	1.18e-05	"AnxB10,awd,Eno,scu,cib,PHGPx,CG10638,yip2,"
ubiquitin-dependent protein catabolic process	COMPLEAT	FC4930	15	10	1.21e-05	"Prosbeta6,Prosbeta1,Prosalpha5,Prosalpha7,Prosbeta3,Prosbeta5,CG12321,Prosalpha2,Prosbeta7,Prosalpha3,"
ubiquitin-dependent protein catabolic process	COMPLEAT	FC6354	15	10	1.21e-05	"cni,Prosbeta6,Prosbeta1,Prosalpha5,Prosalpha7,Prosbeta3,Prosbeta5,CG9536,Prosbeta7,Prosalpha3,"
protein folding	COMPLEAT	FC6502	15	10	1.21e-05	"Eno,Hsp83,Gdi,Sptr,Oat,Inos,regucalcin,Prx2540-2,CG10638,yip2,"
ubiquitin-dependent protein catabolic process	COMPLEAT	FC6516	15	10	1.21e-05	"Prosbeta6,Prosbeta1,Prosalpha5,Prosalpha7,Prosbeta3,Prosbeta5,CG2852,Prosalpha2,Prosbeta7,Prosalpha3,"
ubiquitin-dependent protein catabolic process	COMPLEAT	FC6545	15	10	1.21e-05	"Prosalpha5,Prosalpha7,Prosbeta3,Prosbeta5,CG15717,CG8525,Prosbeta2R2,Prosalpha2,Prosbeta7,Prosalpha3,"
ubiquitin-dependent protein catabolic process	COMPLEAT	FC3230	15	10	1.21e-05	"Prosbeta1,Prosalpha5,Lk6,Prosalpha7,Prosbeta3,Prosbeta5,CG9769,Prosalpha2,Prosbeta7,Prosalpha3,"
ubiquitin-dependent protein catabolic process	COMPLEAT	FC5432	15	10	1.21e-05	"Prosbeta6,Prosbeta1,Prosalpha5,Lk6,Prosalpha7,Prosbeta3,Prosbeta5,Prosalpha2,Prosbeta7,Prosalpha3,"
small molecule metabolic process	COMPLEAT	FC3374	15	10	1.21e-05	"AnxB10,awd,Eno,scu,cib,CG2852,PHGPx,CG10638,yip2,Trx-2,"
proteolysis involved in cellular protein catabolic process	COMPLEAT	FC4772	15	10	1.21e-05	"Prosbeta6,Prosbeta1,Prosalpha5,Prosalpha7,Prosbeta3,Prosbeta5,Prosbeta2R2,CG12321,Prosbeta7,Prosalpha3,"
ubiquitin-dependent protein catabolic process	COMPLEAT	FC3258	15	10	1.21e-05	"Prosbeta6,Prosbeta1,Prosalpha5,Prosalpha7,Prosbeta3,Rpt1,Prosbeta2R2,Prosalpha2,Prosbeta7,Prosalpha3,"
ubiquitin-dependent protein catabolic process	COMPLEAT	FC3666	15	10	1.21e-05	"Prosbeta6,RpS3,Prosbeta1,Prosalpha5,Prosalpha7,Prosbeta3,Prosbeta5,CG12321,Prosalpha2,Prosalpha3,"
proteolysis involved in cellular protein catabolic process	COMPLEAT	FC4400	15	10	1.21e-05	"Prosbeta1,Prosalpha5,Prosalpha7,CSN4,Rpt1,CSN6,Prosbeta5,Prosbeta2R2,Prosalpha2,Prosalpha3,"
Ubiquitin Mediated Degradation of Phosphorylated Cdc25A	Reactome		63	24	1.25e-05	"Prosbeta6,stg,Ubi-p63E,Prosbeta1,Rpt2,Prosalpha5,Prosalpha7,Prosbeta3,Rpt1,Rpn7,Rpn5,Rpn12,Rpn1,Prosbeta5,PI31,Prosbeta2R2,CG9588,Rpt6R,CG30382,Prosalpha2,Ubi-p5E,Prosbeta7,Prosalpha3,Rpn3,"
p53-Independent G1/S DNA damage checkpoint	Reactome		63	24	1.25e-05	"Prosbeta6,stg,Ubi-p63E,Prosbeta1,Rpt2,Prosalpha5,Prosalpha7,Prosbeta3,Rpt1,Rpn7,Rpn5,Rpn12,Rpn1,Prosbeta5,PI31,Prosbeta2R2,CG9588,Rpt6R,CG30382,Prosalpha2,Ubi-p5E,Prosbeta7,Prosalpha3,Rpn3,"
p53-Independent DNA Damage Response	Reactome		63	24	1.25e-05	"Prosbeta6,stg,Ubi-p63E,Prosbeta1,Rpt2,Prosalpha5,Prosalpha7,Prosbeta3,Rpt1,Rpn7,Rpn5,Rpn12,Rpn1,Prosbeta5,PI31,Prosbeta2R2,CG9588,Rpt6R,CG30382,Prosalpha2,Ubi-p5E,Prosbeta7,Prosalpha3,Rpn3,"
respiratory electron transport chain	GO_BP_FLAT		75	27	1.26e-05	"ND-B17,SdhB,COX5A,ND-42,RFeSP,ND-PDSW,ND-B14.5A,ND-ASHI,ND-B18,ND-24,ND-51,COX5B,ND-B22,COX4L,ND-B14,ND-B15,ND-B12,levy,UQCR-Q,ND-39,COX7AL,UQCR-C1,CIA30,ND-B8,UQCR-C2,UQCR-11,COX8,"
SCF-beta-TrCP mediated degradation of Emi1	Reactome		71	26	1.27e-05	"Prosbeta6,Ubi-p63E,Prosbeta1,Rpt2,Prosalpha5,Prosalpha7,SkpB,Prosbeta3,Rpt1,Rpn7,Rpn5,Rpn12,Rpn1,Prosbeta5,SkpE,PI31,fzr2,Prosbeta2R2,CG9588,Rpt6R,CG30382,Prosalpha2,Ubi-p5E,Prosbeta7,Prosalpha3,Rpn3,"
glutathione transferase activity	GO_MF_FLAT		37	17	1.29e-05	"GstD1,GstD2,GstD3,GstD4,GstD5,GstD6,GstD7,GstS1,GstE12,GstE1,GstZ1,GstD9,GstD10,CG33177,GstE9,GstE7,GstE5,"
mitochondrial inner membrane	GO_CC_FLAT		206	56	1.43e-05	"ND-B17,ATPsynG,blw,SdhB,sun,ATPsynD,ATPsynO,COX5A,ND-42,Mitofilin,ATPsyngamma,RFeSP,ND-PDSW,ND-B14.5A,ATPsyndelta,Surf1,ND-ASHI,CG1628,CG1824,ND-B18,ND-24,ND-18,ND-51,COX5B,ND-B22,COX4L,CG9410,CG8026,ND-B14,CG8323,ND-B15,ND-B12,levy,ttm2,CG4942,UQCR-Q,Di
M Phase	Reactome		206	56	1.43e-05	"Prosbeta6,rod,Ubi-p63E,LamC,Prosbeta1,pav,Mtor,barr,Rpt2,Prosalpha5,Prosalpha7,aurB,Sec13,Bub3,Prosbeta3,SMC2,Nup107,ball,msps,Rpt1,Rpn7,Rpn5,Rpn12,Rpn1,Prosbeta5,APC7,CG6540,CG9135,borr,Nup44A,Nup50,PI31,Nup54,CG18190,Rae1,GM130,Grasp65,Prosbeta2R2,CG95
putative complex without known function	COMPLEAT	FC3430	6	6	1.46e-05	"GstD2,GstD4,GstD5,GstD7,GstD9,GstD10,"
mitochondrial envelope	GO_CC_FLAT		265	68	1.52e-05	"ND-B17,l(2)tid,ATPsynG,unc-45,blw,rpr,SdhB,sun,Tom40,ATPsynD,ATPsynO,COX5A,ND-42,Mitofilin,ATPsyngamma,RFeSP,ND-PDSW,ND-B14.5A,ATPsyndelta,Surf1,ND-ASHI,CG1628,CG1824,ND-B18,CG9065,ND-24,CG7280,ND-18,Tspo,ND-51,COX5B,Tom70,ND-B22,COX4L,CG9410,CG8026,ND-B
cytoplasmic ribosomal small subunit	COMPLEAT	FC1045	41	18	1.57e-05	"RpS3,RpS14a,RpS14b,RpS9,Rack1,RpS10a,Gadd45,RpS15,RpS16,RpS5b,RpS30,RpS19b,RpS8,RpS7,RpS12,RpS6,RpS24,RpS26,"
APC/C:Cdh1 mediated degradation of Cdc20 and other APC/C:Cdh1 targeted proteins in late mitosis/early G1	Reactome		80	28	1.61e-05	"Prosbeta6,Ubi-p63E,Prosbeta1,Rpt2,Prosalpha5,Prosalpha7,aurB,Prosbeta3,Rpt1,Rpn7,Rpn5,Rpn12,Rpn1,Prosbeta5,APC7,PI31,fzr2,Skp2,Prosbeta2R2,CG9588,Rpt6R,ida,CG30382,Prosalpha2,Ubi-p5E,Prosbeta7,Prosalpha3,Rpn3,"
Regulation of activated PAK-2p34 by proteasome mediated degradation	Reactome		60	23	1.68e-05	"Prosbeta6,Ubi-p63E,Prosbeta1,Rpt2,Prosalpha5,Prosalpha7,Prosbeta3,Rpt1,Rpn7,Rpn5,Rpn12,Rpn1,Prosbeta5,PI31,Prosbeta2R2,CG9588,Rpt6R,CG30382,Prosalpha2,Ubi-p5E,Prosbeta7,Prosalpha3,Rpn3,"
"transferase activity, transferring alkyl or aryl (other than methyl) groups"	GO_MF_FLAT		60	23	1.68e-05	"GstD1,Sam-S,GstD2,GstD3,GstD4,GstD5,GstD6,GstD7,GstS1,l(3)02640,GstE12,betaggt-II,CG10778,Tango14,GstE1,GstZ1,GstD9,GstD10,CG31381,CG33177,GstE9,GstE7,GstE5,"
"Cell Cycle, Mitotic"	Reactome		379	90	2e-05	"Pka-C3,Hsp83,Prosbeta6,sti,rod,stg,alphaTub84D,betaTub56D,Ubi-p63E,Dhfr,CycD,LamC,Prosbeta1,pav,Wee1,Cdc2rk,Mtor,barr,Rpt2,HDAC1,Prosalpha5,dnk,Prosalpha7,aurB,Sec13,Ts,Bub3,Mcm6,HDAC3,Fen1,SkpB,Prosbeta3,Grip84,spd-2,SMC2,Nup107,ball,CG12018,msps,Rpt1,R
protein folding	COMPLEAT	FC3398	13	9	2.16e-05	"Hsp22,Hsp23,Hsp26,Hsp27,Hsp68,mal,nmo,Hsp70Aa,RhoL,"
cellular protein metabolic process	COMPLEAT	FC5898	13	9	2.16e-05	"Hsp22,Hsp23,Hsp26,Hsp27,Hsp68,kay,nmo,Hsp70Aa,stv,"
ATP synthesis coupled proton transport	COMPLEAT	FC6099	13	9	2.16e-05	"Hsp68,ATPsynG,blw,sun,ATPsynD,ATPsynO,Mitofilin,ATPsyngamma,ATPsyndelta,"
mitochondrial membrane	GO_CC_FLAT		248	64	2.21e-05	"ND-B17,l(2)tid,ATPsynG,unc-45,blw,rpr,SdhB,sun,Tom40,ATPsynD,ATPsynO,COX5A,ND-42,Mitofilin,ATPsyngamma,RFeSP,ND-PDSW,ND-B14.5A,ATPsyndelta,Surf1,ND-ASHI,CG1628,CG1824,ND-B18,ND-24,ND-18,ND-51,COX5B,Tom70,ND-B22,COX4L,CG9410,CG8026,ND-B14,CG8323,ND-B15,Cy
Regulation of ornithine decarboxylase (ODC)	Reactome		57	22	2.25e-05	"Prosbeta6,Prosbeta1,Oda,Rpt2,Prosalpha5,Prosalpha7,Prosbeta3,Rpt1,Rpn7,Rpn5,Rpn12,Rpn1,Prosbeta5,PI31,Prosbeta2R2,CG9588,Rpt6R,CG30382,Prosalpha2,Prosbeta7,Prosalpha3,Rpn3,"
Metabolism of Other Amino Acids	KEGG		94	31	2.26e-05	"GstD1,Gad1,Pgd,GstD2,GstD3,GstD4,GstD5,GstD6,GstD7,GstS1,CG17896,Mtpalpha,CG3011,CG6543,GstE1,CG15093,MetRS,PHGPx,CG12262,pyd3,CG4860,GstD9,CG14516,Gclc,GstD10,CG32495,GstE9,GstE7,GstE5,SelD,SP1029,"
G1/S DNA Damage Checkpoints	Reactome		69	25	2.3e-05	"Prosbeta6,stg,Ubi-p63E,Prosbeta1,Rpt2,Prosalpha5,Prosalpha7,Prosbeta3,Rpt1,Rpn7,Rpn5,Rpn12,Rpn1,Prosbeta5,PI31,Prosbeta2R2,CG9588,p53,Rpt6R,CG30382,Prosalpha2,Ubi-p5E,Prosbeta7,Prosalpha3,Rpn3,"
p53-Dependent G1 DNA Damage Response	Reactome		65	24	2.32e-05	"Prosbeta6,Ubi-p63E,Prosbeta1,Rpt2,Prosalpha5,Prosalpha7,Prosbeta3,Rpt1,Rpn7,Rpn5,Rpn12,Rpn1,Prosbeta5,PI31,Prosbeta2R2,CG9588,p53,Rpt6R,CG30382,Prosalpha2,Ubi-p5E,Prosbeta7,Prosalpha3,Rpn3,"
p53-Dependent G1/S DNA damage checkpoint	Reactome		65	24	2.32e-05	"Prosbeta6,Ubi-p63E,Prosbeta1,Rpt2,Prosalpha5,Prosalpha7,Prosbeta3,Rpt1,Rpn7,Rpn5,Rpn12,Rpn1,Prosbeta5,PI31,Prosbeta2R2,CG9588,p53,Rpt6R,CG30382,Prosalpha2,Ubi-p5E,Prosbeta7,Prosalpha3,Rpn3,"
P2X7 receptor signalling complex	COMPLEAT	FC2835	25	13	2.63e-05	"Act5C,Act42A,Actn,Hsp68,Hsp83,LanA,Hsp70Aa,Hsp70Ab,Hsp70Ba,Hsp70Bc,Hsp70Bbb,PI4KIIIalpha,CG45186,"
PA700-20S-PA28 complex	COMPLEAT	FC2263	50	20	2.86e-05	"Prosbeta6,Prosbeta1,Rpt2,Prosalpha5,Prosalpha7,Prosbeta3,Rpt1,Rpn7,Rpn5,Rpn12,Rpn1,Prosbeta5,Prosbeta2R2,CG9588,Rpt6R,CG30382,Prosalpha2,Prosbeta7,Prosalpha3,Rpn3,"
cytoplasmic ribosomal large subunit	COMPLEAT	FC2831	50	20	2.86e-05	"RpL4,RpL7,RpL13,RpL11,RpL14,RpL3,RpL31,RpL23A,RpL17,RpL37b,RpL12,RpL18,RpL26,RpL35A,RpL13A,RpL34b,RpL34a,RpL30,RpL8,RpL27A,"
Metabolism of carbohydrates	Reactome		211	56	3.01e-05	"Ald,Pka-C3,Eno,Pepck,Pfk,Pgi,Pgm,Treh,GlyP,Pgd,PhKgamma,Pxn,Mtor,CG13397,Pglym78,beta4GalNAcTA,Nup107,CG6540,CG3036,CG8475,GlcAT-S,CG5096,fbp,Nup44A,Nup50,Pmm45A,Nup54,Rae1,Gale,CG12014,CG11357,GlcAT-P,Nup43,CG7702,CG11897,betaGlu,dlp,Hexo2,Hexo1,CG3253,
ER-Phagosome pathway	Reactome		66	24	3.1e-05	"Prosbeta6,Ubi-p63E,Prosbeta1,Rpt2,Prosalpha5,Prosalpha7,Prosbeta3,Rpt1,Rpn7,Rpn5,Rpn12,Rpn1,Prosbeta5,ERp60,PI31,Prosbeta2R2,CG9588,Rpt6R,CG30382,Prosalpha2,Ubi-p5E,Prosbeta7,Prosalpha3,Rpn3,"
proteolysis involved in cellular protein catabolic process	COMPLEAT	FC4968	32	15	3.11e-05	"Prosbeta6,Prosbeta1,Rpt2,Prosalpha5,Prosalpha7,Prosbeta3,Rpt1,Rpn7,Rpn5,Rpn1,Prosbeta5,CG13319,CG12321,Prosalpha3,Rpn3,"
CDK-mediated phosphorylation and removal of Cdc6	Reactome		62	23	3.12e-05	"Prosbeta6,Ubi-p63E,Prosbeta1,Rpt2,Prosalpha5,Prosalpha7,Prosbeta3,Rpt1,Rpn7,Rpn5,Rpn12,Rpn1,Prosbeta5,PI31,Prosbeta2R2,CG9588,Rpt6R,CG30382,Prosalpha2,Ubi-p5E,Prosbeta7,Prosalpha3,Rpn3,"
Toll pathway	DRSC		62	23	3.12e-05	"ea,Prosbeta6,Prosbeta1,Rpt2,Prosalpha5,Prosalpha7,Prosbeta3,Rpt1,Rpn7,Rpn5,Rpn12,Rpn1,Spn27A,Tollo,Prosbeta5,PGRP-SA,grass,GNBP3,GNBP1,CG30382,Prosalpha2,Prosbeta7,Rpn3,"
spindle organization	GO_BP_FLAT		226	59	3.17e-05	"asp,SmF,Hsp83,ncd,RpL7,RpS9,RpL13,pav,Wee1,RpL11,Mtor,barr,Rpt2,toc,snRNP-U1-70K,RpL14,RpL3,eIF4G,aurB,RpL31,Bub3,Grip84,spd-2,ana2,SMC2,ball,CG12018,msps,Rpn12,Rpn1,Prosbeta5,RpL17,Nuf2,Pvr,borr,RpS15,RpS16,RpL12,msd5,RpL28,RpL18,RpL26,eIF3-S10,RpS30,Ca
APC/C-mediated degradation of cell cycle proteins	Reactome		100	32	3.32e-05	"Prosbeta6,Ubi-p63E,Prosbeta1,Rpt2,Prosalpha5,Prosalpha7,aurB,Bub3,SkpB,Prosbeta3,Rpt1,Rpn7,Rpn5,Rpn12,Rpn1,Prosbeta5,APC7,SkpE,PI31,fzr2,Skp2,Prosbeta2R2,CG9588,Rpt6R,ida,CG30382,Prosalpha2,Ubi-p5E,Prosbeta7,Prosalpha3,Rpn3,BubR1,"
Regulation of mitotic cell cycle	Reactome		100	32	3.32e-05	"Prosbeta6,Ubi-p63E,Prosbeta1,Rpt2,Prosalpha5,Prosalpha7,aurB,Bub3,SkpB,Prosbeta3,Rpt1,Rpn7,Rpn5,Rpn12,Rpn1,Prosbeta5,APC7,SkpE,PI31,fzr2,Skp2,Prosbeta2R2,CG9588,Rpt6R,ida,CG30382,Prosalpha2,Ubi-p5E,Prosbeta7,Prosalpha3,Rpn3,BubR1,"
fatty acid beta-oxidation	GO_BP_FLAT		11	8	3.74e-05	"Thiolase,CG5009,Mtpalpha,CG9527,CG17544,CG6543,CG12262,yip2,"
determination of adult lifespan	COMPLEAT	FC5750	11	8	3.74e-05	"Hsp22,Hsp23,Hsp26,Hsp27,Hsp68,nmo,Hsp70Aa,Atg18b,"
determination of adult lifespan	COMPLEAT	FC3526	11	8	3.74e-05	"Hsp22,Hsp23,Hsp26,Hsp27,Hsp68,nmo,Hsp70Aa,stv,"
proteolysis involved in cellular protein catabolic process	COMPLEAT	FC5720	29	14	3.79e-05	"Prosbeta6,Prosbeta1,Rpt2,Prosalpha5,Prosalpha7,Prosbeta3,Rpt1,Rpn7,Rpn5,Rpn1,Prosbeta5,CG12321,Prosalpha3,Rpn3,"
SCF(Skp2)-mediated degradation of p27/p21	Reactome		75	26	3.86e-05	"Prosbeta6,Ubi-p63E,Prosbeta1,Rpt2,Prosalpha5,Prosalpha7,SkpB,Prosbeta3,Rpt1,Rpn7,Rpn5,Rpn12,Rpn1,Prosbeta5,SkpE,PI31,Skp2,Prosbeta2R2,CG9588,Rpt6R,CG30382,Prosalpha2,Ubi-p5E,Prosbeta7,Prosalpha3,Rpn3,"
00980 Metabolism of xenobiotics by cytochrome P450 [PATH: dme00980 ]	KEGG		55	21	4.16e-05	"GstD1,GstD2,GstD3,GstD4,GstD5,GstD6,GstD7,GstS1,Fdh,Ugt35a,CG3609,GstE1,GstD9,CG5999,Ugt58Fa,Ugt86Dd,Ugt36Bc,GstD10,GstE9,GstE7,GstE5,"
Cyclin A:Cdk2-associated events at S phase entry	Reactome		88	29	4.17e-05	"Prosbeta6,stg,Ubi-p63E,Prosbeta1,Wee1,Rpt2,Prosalpha5,Prosalpha7,SkpB,Prosbeta3,Rpt1,Rpn7,Rpn5,Rpn12,Rpn1,Prosbeta5,SkpE,PI31,fzr2,Skp2,Prosbeta2R2,CG9588,Rpt6R,CG30382,Prosalpha2,Ubi-p5E,Prosbeta7,Prosalpha3,Rpn3,"
Amino Acid Metabolism	KEGG		189	51	4.18e-05	"Argk,Cat,Ddc,Gs1,ImpL3,r,trx,Gad1,Sam-S,Hmgs,Fdh,Spat,CG11899,Pglym78,P5cr,Alas,scu,Oat,arg,CG17896,Thiolase,Mtpalpha,CG3011,CG11134,Cbs,CG9547,CG10399,CG6287,Prx2540-2,Prx2540-1,CG12338,CG6543,CG15093,CG12262,CG5144,CG7430,CG5955,CG12173,CG1236,CG8132,G
proteasome complex	GO_CC_FLAT		59	22	4.21e-05	"Prosbeta6,Prosbeta1,Rpt2,Prosalpha5,Prosalpha7,Prosbeta3,Rpt1,Rpn7,Rpn5,Rpn12,Rpn1,Prosbeta5,PI31,Ufd1-like,Prosbeta2R2,CG9588,Rpt6R,CG30382,Prosalpha2,Prosbeta7,Prosalpha3,Rpn3,"
"Ribosome, archaea"	COMPLEAT	FC1828	40	17	4.5e-05	"RpL4,RpL13,RpL14,RpL31,RpL37b,RpL18,RpL35A,RpL34b,RpS30,RpS19b,RpL34a,RpS8,RpL30,glo,RpS6,RpS24,RpS26,"
cellular lipid catabolic process	GO_BP_FLAT		26	13	4.51e-05	"Jheh1,Thiolase,CG5009,Mtpalpha,CG9527,CG17544,CG6543,CG3376,CG12262,bmm,CG6962,CDase,yip2,"
Activation of NF-kappaB in B Cells	Reactome		80	27	4.74e-05	"Prosbeta6,Ubi-p63E,Prosbeta1,Rpt2,Prosalpha5,Prosalpha7,IKKbeta,SkpB,Prosbeta3,Rpt1,Rpn7,Rpn5,Rpn12,Rpn1,Prosbeta5,SkpE,PI31,Prosbeta2R2,CG9588,Rpt6R,key,CG30382,Prosalpha2,Ubi-p5E,Prosbeta7,Prosalpha3,Rpn3,"
Autodegradation of Cdh1 by Cdh1:APC/C	Reactome		76	26	5e-05	"Prosbeta6,Ubi-p63E,Prosbeta1,Rpt2,Prosalpha5,Prosalpha7,Prosbeta3,Rpt1,Rpn7,Rpn5,Rpn12,Rpn1,Prosbeta5,APC7,PI31,fzr2,Prosbeta2R2,CG9588,Rpt6R,ida,CG30382,Prosalpha2,Ubi-p5E,Prosbeta7,Prosalpha3,Rpn3,"
organelle membrane	GO_CC_FLAT		446	101	5.07e-05	"Chc,ND-B17,l(2)tid,LamC,ATPsynG,unc-45,blw,l(2)not,OstStt3,fng,rpr,SdhB,sun,Ost48,toc,Tom40,ATPsynD,ATPsynO,COX5A,ND-42,Mitofilin,ATPsyngamma,RFeSP,ND-PDSW,CG4406,Npc1a,beta'COP,ND-B14.5A,alpha-Man-IIb,epsilonCOP,botv,ATPsyndelta,Vha100-1,Surf1,GAA1,ND-A
Antigen processing-Cross presentation	Reactome		102	32	5.14e-05	"if,Prosbeta6,Ubi-p63E,Prosbeta1,Rpt2,sda,Prosalpha5,Prosalpha7,Prosbeta3,Rpt1,Rpn7,Rpn5,Rpn12,Rpn1,Prosbeta5,Duox,ERp60,PI31,CG9875,Prosbeta2R2,CG9588,CG14516,Rpt6R,CG30382,CG32473,Prosalpha2,Ubi-p5E,Prosbeta7,rgn,Prosalpha3,Rpn3,SP1029,"
determination of adult lifespan	COMPLEAT	FC6553	14	9	5.21e-05	"Hsp22,Hsp23,Hsp26,Hsp27,Hsp68,kay,Hsp70Aa,RhoL,HDAC1,"
centrosome duplication	COMPLEAT	FC4794	14	9	5.21e-05	"RpL7,RpL13,RpL11,RpL14,RpL3,RpL26,RpS24,RpL8,RpL27A,"
proteolysis involved in cellular protein catabolic process	COMPLEAT	FC3310	14	9	5.21e-05	"Prosbeta6,Prosbeta1,Prosalpha5,Prosalpha7,Prosbeta3,Prosbeta5,CG13319,CG12321,Prosalpha3,"
centrosome duplication	COMPLEAT	FC3715	14	9	5.21e-05	"RpL7,RpL13,RpL11,RpL14,RpL31,RpL26,RpS24,RpL8,RpL27A,"
00982 Drug metabolism - cytochrome P450 [PATH: dme00982 ]	KEGG		56	21	5.68e-05	"GstD1,GstD2,GstD3,GstD4,GstD5,GstD6,GstD7,GstS1,Fdh,Ugt35a,Fmo-2,GstE1,GstD9,CG5999,Ugt58Fa,Ugt86Dd,Ugt36Bc,GstD10,GstE9,GstE7,GstE5,"
Circadian Clock pathway	COMPLEAT	FC618	60	22	5.68e-05	"Prosbeta6,Ubi-p63E,Prosbeta1,Rpt2,vri,Pdp1,Prosalpha5,Prosalpha7,Prosbeta3,Rpt1,Rpn7,Rpn5,Rpn12,Rpn1,Prosbeta5,jet,CG30382,Prosalpha2,Prosbeta7,cwo,Pp2A-29B,Rpn3,"
energy derivation by oxidation of organic compounds	GO_BP_FLAT		116	35	5.8e-05	"ND-B17,Pgm,GlyP,PhKgamma,SdhB,COX5A,ND-42,RFeSP,ND-PDSW,ND-B14.5A,l(1)G0255,ND-ASHI,ND-B18,ND-24,ND-51,COX5B,CG8475,ND-B22,COX4L,ND-B14,ND-B15,ND-B12,levy,UQCR-Q,CG7430,ND-39,COX7AL,UQCR-C1,CIA30,ND-B8,UQCR-C2,UQCR-11,SdhA,Mdh2,COX8,"
"40S ribosomal subunit, cytoplasmic"	COMPLEAT	FC126	37	16	5.82e-05	"RpS3,RpS14a,RpS14b,RpS9,RpS10a,RpS15,RpS16,RpS5b,RpS30,RpS19b,RpS8,RpS7,RpS12,RpS6,RpS24,RpS26,"
Degradation of beta-catenin by the destruction complex	Reactome		81	27	6.06e-05	"arm,Prosbeta6,Ubi-p63E,Prosbeta1,Rpt2,Prosalpha5,Prosalpha7,SkpB,Prosbeta3,Rpt1,Rpn7,Rpn5,Rpn12,Rpn1,Prosbeta5,SkpE,PI31,Prosbeta2R2,CG9588,Rpt6R,CG30382,Prosalpha2,Ubi-p5E,Prosbeta7,Pp2A-29B,Prosalpha3,Rpn3,"
pyruvate metabolic process	COMPLEAT	FC3809	9	7	6.1e-05	"atms,Hsp70Aa,Atu,Rpt1,CG7430,hyx,CG11876,"
Class I MHC mediated antigen processing & presentation	Reactome		262	65	7.03e-05	"Hsp68,if,Prosbeta6,Ubi-p63E,Prosbeta1,Hsp70Aa,Hsp70Ab,Hsp70Ba,Hsp70Bc,Rpt2,sda,Prosalpha5,Prosalpha7,Sec13,SkpB,Prosbeta3,CG11070,Rpt1,Rpn7,Rpn5,Rpn12,Rpn1,Prosbeta5,APC7,CG11696,CG11695,SkpE,CG9581,HERC2,Duox,CG5846,Cul2,Socs44A,ERp60,PI31,Atg7,CG15097,
carboxylic acid catabolic process	GO_BP_FLAT		45	18	7.12e-05	"Gad1,Spat,arg,Thiolase,CG5009,Mtpalpha,CG9527,CG9547,CG17544,CG6543,CG12262,CG7430,olf413,GstZ1,CG18643,yip2,CG34148,CG34355,"
organic acid catabolic process	GO_BP_FLAT		45	18	7.12e-05	"Gad1,Spat,arg,Thiolase,CG5009,Mtpalpha,CG9527,CG9547,CG17544,CG6543,CG12262,CG7430,olf413,GstZ1,CG18643,yip2,CG34148,CG34355,"
"regulation of transcription, DNA-dependent"	COMPLEAT	FC4419	45	18	7.12e-05	"mor,boca,Snr1,MED20,Psi,Bap55,MED18,Bap111,Pa1,CG3008,CG17002,MED16,MED30,MED11,MED27,MED25,Ptip,CG34159,"
Cyclin E associated events during G1/S transition	Reactome		86	28	7.16e-05	"Prosbeta6,stg,Ubi-p63E,Prosbeta1,Wee1,Rpt2,Prosalpha5,Prosalpha7,SkpB,Prosbeta3,Rpt1,Rpn7,Rpn5,Rpn12,Rpn1,Prosbeta5,SkpE,PI31,Skp2,Prosbeta2R2,CG9588,Rpt6R,CG30382,Prosalpha2,Ubi-p5E,Prosbeta7,Prosalpha3,Rpn3,"
proteolysis involved in cellular protein catabolic process	COMPLEAT	FC3726	27	13	7.45e-05	"Prosbeta6,Prosbeta1,Rpt2,Prosalpha5,Prosalpha7,Prosbeta3,Rpt1,Rpn7,Rpn1,Prosbeta5,CG12321,Prosalpha3,Rpn3,"
protein amino acid glycosylation	GO_BP_FLAT		49	19	7.47e-05	"brn,OstStt3,fng,Ugt,Ost48,O-fut2,xit,CG8668,C1GalTA,gny,O-fut1,CG11357,CG8412,CG18012,FucTC,Alg10,CG34056,rumi,alpha-Man-Ia,"
glycosylation	GO_BP_FLAT		49	19	7.47e-05	"brn,OstStt3,fng,Ugt,Ost48,O-fut2,xit,CG8668,C1GalTA,gny,O-fut1,CG11357,CG8412,CG18012,FucTC,Alg10,CG34056,rumi,alpha-Man-Ia,"
biopolymer glycosylation	GO_BP_FLAT		49	19	7.47e-05	"brn,OstStt3,fng,Ugt,Ost48,O-fut2,xit,CG8668,C1GalTA,gny,O-fut1,CG11357,CG8412,CG18012,FucTC,Alg10,CG34056,rumi,alpha-Man-Ia,"
Circadian Clock pathway	DRSC		61	22	7.58e-05	"Prosbeta6,Prosbeta1,nmo,Rpt2,vri,Pdp1,Prosalpha5,Prosalpha7,Prosbeta3,Rpt1,Rpn7,Rpn5,Rpn12,Rpn1,Prosbeta5,jet,CG30382,Prosalpha2,Prosbeta7,cwo,Pp2A-29B,Rpn3,"
APC/C:Cdc20 mediated degradation of mitotic proteins	Reactome		82	27	7.7e-05	"Prosbeta6,Ubi-p63E,Prosbeta1,Rpt2,Prosalpha5,Prosalpha7,Bub3,Prosbeta3,Rpt1,Rpn7,Rpn5,Rpn12,Rpn1,Prosbeta5,APC7,PI31,Prosbeta2R2,CG9588,Rpt6R,ida,CG30382,Prosalpha2,Ubi-p5E,Prosbeta7,Prosalpha3,Rpn3,BubR1,"
Cdc20:Phospho-APC/C mediated degradation of Cyclin A	Reactome		82	27	7.7e-05	"Prosbeta6,Ubi-p63E,Prosbeta1,Rpt2,Prosalpha5,Prosalpha7,Bub3,Prosbeta3,Rpt1,Rpn7,Rpn5,Rpn12,Rpn1,Prosbeta5,APC7,PI31,Prosbeta2R2,CG9588,Rpt6R,ida,CG30382,Prosalpha2,Ubi-p5E,Prosbeta7,Prosalpha3,Rpn3,BubR1,"
"40S ribosomal subunit, cytoplasmic"	COMPLEAT	FC82	38	16	8.61e-05	"RpS3,RpS14a,RpS14b,RpS9,RpS10a,RpS15,RpS16,RpS5b,RpS30,RpS19b,RpS8,RpS7,RpS12,RpS6,RpS24,RpS26,"
polytene chromosome puffing	GO_BP_FLAT		7	6	8.83e-05	"Parp,Hsp70Aa,Hsp70Ab,Hsp70Ba,Hsp70Bc,Hsp70Bbb,"
heat shock-mediated polytene chromosome puffing	GO_BP_FLAT		7	6	8.83e-05	"Parp,Hsp70Aa,Hsp70Ab,Hsp70Ba,Hsp70Bc,Hsp70Bbb,"
heat shock-mediated polytene chromosome puffing	COMPLEAT	FC1493	5	5	9.33e-05	"Hsp27,Hsp68,Hsp70Aa,Hsp70Ba,GstE8,"
Regulation of APC/C activators between G1/S and early anaphase	Reactome		96	30	9.44e-05	"Prosbeta6,Ubi-p63E,Prosbeta1,Rpt2,Prosalpha5,Prosalpha7,Bub3,SkpB,Prosbeta3,Rpt1,Rpn7,Rpn5,Rpn12,Rpn1,Prosbeta5,APC7,SkpE,PI31,fzr2,Prosbeta2R2,CG9588,Rpt6R,ida,CG30382,Prosalpha2,Ubi-p5E,Prosbeta7,Prosalpha3,Rpn3,BubR1,"
response to heat	COMPLEAT	FC6560	12	8	9.68e-05	"Hsp22,Hsp23,Hsp26,Hsp27,Hsp68,nmo,Hsp70Aa,RhoL,"
fatty acid oxidation	GO_BP_FLAT		12	8	9.68e-05	"Thiolase,CG5009,Mtpalpha,CG9527,CG17544,CG6543,CG12262,yip2,"
fatty acid catabolic process	GO_BP_FLAT		12	8	9.68e-05	"Thiolase,CG5009,Mtpalpha,CG9527,CG17544,CG6543,CG12262,yip2,"
response to heat	COMPLEAT	FC3479	12	8	9.68e-05	"Hsp22,Hsp23,Hsp26,Hsp27,Hsp68,nmo,Hsp70Aa,RhoL,"
lipid oxidation	GO_BP_FLAT		12	8	9.68e-05	"Thiolase,CG5009,Mtpalpha,CG9527,CG17544,CG6543,CG12262,yip2,"
ATP synthesis coupled proton transport	COMPLEAT	FC4887	12	8	9.68e-05	"ATPsynG,blw,sun,ATPsynD,ATPsynO,Mitofilin,ATPsyngamma,ATPsyndelta,"
response to heat	COMPLEAT	FC3168	12	8	9.68e-05	"Hsp22,Hsp23,Hsp26,Hsp27,Hsp68,kay,nmo,Hsp70Aa,"
Activation of APC/C and APC/C:Cdc20 mediated degradation of mitotic proteins	Reactome		83	27	9.73e-05	"Prosbeta6,Ubi-p63E,Prosbeta1,Rpt2,Prosalpha5,Prosalpha7,Bub3,Prosbeta3,Rpt1,Rpn7,Rpn5,Rpn12,Rpn1,Prosbeta5,APC7,PI31,Prosbeta2R2,CG9588,Rpt6R,ida,CG30382,Prosalpha2,Ubi-p5E,Prosbeta7,Prosalpha3,Rpn3,BubR1,"
"regulation of transcription, DNA-dependent"	COMPLEAT	FC6349	46	18	0.0001	"mor,boca,Snr1,MED20,Psi,Bap55,MED18,Bap111,Pa1,CG3008,CG17002,MED16,MED30,MED11,MED27,MED25,Ptip,CG34159,"
Metallothionein-3 complex	COMPLEAT	FC2101	21	11	0.000102	"Act5C,Act42A,Argk,Hsp68,Hsp83,Hsp70Aa,Hsp70Ab,Hsp70Ba,Hsp70Bc,CG5144,Hsp70Bbb,"
00480 Glutathione metabolism [PATH: dme00480 ]	KEGG		58	21	0.000103	"GstD1,Pgd,GstD2,GstD3,GstD4,GstD5,GstD6,GstD7,GstS1,GstE1,CG15093,PHGPx,GstD9,CG14516,Gclc,GstD10,CG32495,GstE9,GstE7,GstE5,SP1029,"
ubiquitin-dependent protein catabolic process	COMPLEAT	FC3464	15	9	0.000112	"Prosbeta6,Prosbeta1,Prosalpha5,Lk6,Prosalpha7,Prosbeta3,CG9769,Prosalpha2,Prosalpha3,"
ubiquitin-dependent protein catabolic process	COMPLEAT	FC3553	15	9	0.000112	"Prosbeta6,Prosbeta1,Prosalpha5,Prosalpha7,Prosbeta3,Prosbeta5,fbp,Prosalpha2,Prosalpha3,"
ubiquitin-dependent protein catabolic process	COMPLEAT	FC6170	15	9	0.000112	"Prosalpha5,Prosalpha7,Prosbeta3,Prosbeta5,CG13319,CG12321,Prosalpha2,Prosbeta7,Prosalpha3,"
oxidation-reduction process	COMPLEAT	FC4392	15	9	0.000112	"Eno,Gdi,Oat,Inos,l(1)G0255,regucalcin,Prx2540-2,CG10638,yip2,"
ubiquitin-dependent protein catabolic process	COMPLEAT	FC4733	15	9	0.000112	"Prosalpha5,Prosalpha7,Prosbeta3,Rpn7,Prosbeta5,Prosbeta2R2,Prosalpha2,Prosbeta7,Prosalpha3,"
ubiquitin-dependent protein catabolic process	COMPLEAT	FC3652	15	9	0.000112	"cni,Prosbeta6,Prosbeta1,Prosalpha5,Prosbeta3,Prosbeta5,CG3091,Prosbeta7,Prosalpha3,"
small molecule catabolic process	COMPLEAT	FC4025	15	9	0.000112	"Eno,Pgd,Gdi,Oat,Inos,regucalcin,Prx2540-2,CG10638,yip2,"
ubiquitin-dependent protein catabolic process	COMPLEAT	FC4468	15	9	0.000112	"Prosbeta6,Prosbeta1,Prosalpha5,Prosalpha7,Prosbeta3,Prosbeta5,Prosalpha2,Prosbeta7,Prosalpha3,"
transcription initiation from RNA polymerase II promoter	COMPLEAT	FC5006	15	9	0.000112	"MED20,MED18,Pa1,MED16,MED30,MED11,MED27,Ptip,MED9,"
ubiquitin-dependent protein catabolic process	COMPLEAT	FC5373	15	9	0.000112	"Eno,Prosbeta1,Prosalpha5,Prosalpha7,Rpn1,Prosbeta5,Prosalpha2,Prosbeta7,Prosalpha3,"
ubiquitin-dependent protein catabolic process	COMPLEAT	FC5597	15	9	0.000112	"Prosalpha7,Prosbeta3,Prosbeta5,CG15717,CG8525,Prosbeta2R2,Prosalpha2,Prosbeta7,Prosalpha3,"
ubiquitin-dependent protein catabolic process	COMPLEAT	FC5513	15	9	0.000112	"Prosbeta6,Prosbeta1,Prosalpha5,Prosalpha7,Prosbeta3,Prosbeta5,Prosalpha2,Prosbeta7,Prosalpha3,"
ubiquitin-dependent protein catabolic process	COMPLEAT	FC6244	15	9	0.000112	"Prosalpha5,Prosalpha7,Prosbeta3,Prosbeta5,Prosbeta2R2,Prosalpha2,Prosbeta7,UQCR-C2,Prosalpha3,"
ubiquitin-dependent protein catabolic process	COMPLEAT	FC4188	15	9	0.000112	"Prosalpha7,Prosbeta3,Rpn7,Prosbeta5,CG15717,Prosbeta2R2,Prosalpha2,Prosbeta7,Prosalpha3,"
ubiquitin-dependent protein catabolic process	COMPLEAT	FC3126	15	9	0.000112	"Prosalpha5,Prosalpha7,Prosbeta3,Rpn7,Prosbeta5,Prosbeta2R2,Prosalpha2,Prosbeta7,Prosalpha3,"
small molecule catabolic process	COMPLEAT	FC5674	15	9	0.000112	"Eno,Pgd,Gdi,Oat,Inos,regucalcin,Prx2540-2,CG10638,yip2,"
ubiquitin-dependent protein catabolic process	COMPLEAT	FC4070	15	9	0.000112	"Prosbeta6,Prosbeta1,Prosalpha5,Prosalpha7,Prosbeta3,Prosbeta5,Prosalpha2,Prosbeta7,Prosalpha3,"
ubiquitin-dependent protein catabolic process	COMPLEAT	FC5824	15	9	0.000112	"Prosbeta6,Prosbeta1,Prosalpha5,Prosalpha7,Prosbeta3,Prosbeta5,Prosbeta2R2,Prosalpha2,Prosalpha3,"
ubiquitin-dependent protein catabolic process	COMPLEAT	FC3780	15	9	0.000112	"Fer1HCH,Prosalpha5,Prosalpha7,Prosbeta3,Prosbeta5,CG4390,Prosalpha2,Prosbeta7,Prosalpha3,"
ubiquitin-dependent protein catabolic process	COMPLEAT	FC5478	15	9	0.000112	"Prosalpha7,Prosbeta3,Rpn7,Prosbeta5,CG8160,Prosbeta2R2,Prosalpha2,Prosbeta7,Prosalpha3,"
ubiquitin-dependent protein catabolic process	COMPLEAT	FC6671	15	9	0.000112	"Prosalpha7,Prosbeta3,Prosbeta5,CG15717,CG8525,Prosbeta2R2,Prosalpha2,Prosbeta7,Prosalpha3,"
ubiquitin-dependent protein catabolic process	COMPLEAT	FC6365	15	9	0.000112	"Prosalpha5,Prosalpha7,Prosbeta3,Prosbeta5,CG8160,CG34172,Prosalpha2,Prosbeta7,Prosalpha3,"
ubiquitin-dependent protein catabolic process	COMPLEAT	FC6477	15	9	0.000112	"Prosbeta6,Prosbeta1,Prosalpha5,Prosalpha7,Prosbeta3,Prosbeta5,Prosalpha2,Prosbeta7,Prosalpha3,"
APC/C:Cdc20 mediated degradation of Securin	Reactome		75	25	0.000112	"Prosbeta6,Ubi-p63E,Prosbeta1,Rpt2,Prosalpha5,Prosalpha7,Prosbeta3,Rpt1,Rpn7,Rpn5,Rpn12,Rpn1,Prosbeta5,APC7,PI31,Prosbeta2R2,CG9588,Rpt6R,ida,CG30382,Prosalpha2,Ubi-p5E,Prosbeta7,Prosalpha3,Rpn3,"
ubiquitin-dependent protein catabolic process	COMPLEAT	FC6348	15	9	0.000112	"Oda,Prosalpha5,Prosalpha7,Prosbeta3,Prosbeta5,Prosbeta2R2,Prosalpha2,Prosbeta7,Prosalpha3,"
"mitochondrial electron transport, NADH to ubiquinone"	GO_BP_FLAT		35	15	0.000112	"ND-B17,ND-42,ND-PDSW,ND-B14.5A,ND-ASHI,ND-B18,ND-24,ND-51,ND-B22,ND-B14,ND-B15,ND-B12,ND-39,CIA30,ND-B8,"
Mitotic Anaphase	Reactome		158	43	0.000131	"Prosbeta6,rod,Ubi-p63E,LamC,Prosbeta1,Rpt2,Prosalpha5,Prosalpha7,aurB,Sec13,Bub3,Prosbeta3,Nup107,ball,msps,Rpt1,Rpn7,Rpn5,Rpn12,Rpn1,Prosbeta5,APC7,CG9135,borr,Nup44A,PI31,CG18190,Prosbeta2R2,CG9588,Nup43,Rpt6R,cmet,cid,ida,CG30382,Prosalpha2,Ubi-p5E,Pr
Cross-presentation of soluble exogenous antigens (endosomes)	Reactome		63	22	0.000132	"Prosbeta6,Prosbeta1,Rpt2,Prosalpha5,Prosalpha7,Prosbeta3,Rpt1,Rpn7,Rpn5,Rpn12,Rpn1,Prosbeta5,PI31,Prosbeta2R2,CG9588,Rpt6R,CG30382,Prosalpha2,Prosbeta7,rgn,Prosalpha3,Rpn3,"
Mitotic Metaphase and Anaphase	Reactome		159	43	0.000153	"Prosbeta6,rod,Ubi-p63E,LamC,Prosbeta1,Rpt2,Prosalpha5,Prosalpha7,aurB,Sec13,Bub3,Prosbeta3,Nup107,ball,msps,Rpt1,Rpn7,Rpn5,Rpn12,Rpn1,Prosbeta5,APC7,CG9135,borr,Nup44A,PI31,CG18190,Prosbeta2R2,CG9588,Nup43,Rpt6R,cmet,cid,ida,CG30382,Prosalpha2,Ubi-p5E,Pr
CDT1 association with the CDC6:ORC:origin complex	Reactome		68	23	0.000162	"Prosbeta6,Ubi-p63E,Prosbeta1,Rpt2,Prosalpha5,Prosalpha7,Prosbeta3,Rpt1,Rpn7,Rpn5,Rpn12,Rpn1,Prosbeta5,PI31,Prosbeta2R2,CG9588,Rpt6R,CG30382,Prosalpha2,Ubi-p5E,Prosbeta7,Prosalpha3,Rpn3,"
"oxidoreductase activity, acting on sulfur group of donors"	GO_MF_FLAT		36	15	0.000165	"cl,Eip71CD,Su(P),dhd,CG12206,TrxT,CG14407,CG6762,CG7280,Alr,CG4670,CG8993,CG7484,CG7430,Trx-2,"
Separation of Sister Chromatids	Reactome		150	41	0.000168	"Prosbeta6,rod,Ubi-p63E,Prosbeta1,Rpt2,Prosalpha5,Prosalpha7,aurB,Sec13,Bub3,Prosbeta3,Nup107,msps,Rpt1,Rpn7,Rpn5,Rpn12,Rpn1,Prosbeta5,APC7,CG9135,borr,Nup44A,PI31,CG18190,Prosbeta2R2,CG9588,Nup43,Rpt6R,cmet,cid,ida,CG30382,Prosalpha2,Ubi-p5E,Prosbeta7,Pp
cofactor binding	GO_MF_FLAT		189	49	0.000171	"Ddc,mal,Dhfr,GlyP,Gad1,Pgd,Parp,Spat,CG11899,Alas,Oat,CG17896,Sirt1,CG5009,Mtpalpha,CG3011,CG15343,CG1434,CG9521,ND-24,Cbs,CG1486,Duox,Gmd,ND-51,CG9527,CG9547,CG6287,CG17544,Fmo-2,CG1665,CG8768,CG15093,CG11208,Gmer,Gale,CG12262,CG7979,UQCR-Q,CG7430,CG595
cellular metabolic process	COMPLEAT	FC3919	90	28	0.000173	"Ald,AnxB10,awd,D1,Eno,B52,Pgd,Gdi,lark,Pglym78,dod,scu,Inos,cib,CSN4,l(1)G0004,Akap200,CG4598,fbp,CG2852,CG13887,CG8993,PHGPx,CG10638,CG7655,CG10425,yip2,Trx-2,"
response to heat	COMPLEAT	FC6587	10	7	0.000176	"Hsp22,Hsp68,nmo,Hsp70Aa,Rpt1,Atg18b,GstE8,"
ubiquitin-dependent protein catabolic process	COMPLEAT	FC2792	29	13	0.000185	"Prosbeta6,Prosbeta1,Prosalpha5,Prosalpha7,Prosbeta3,Prosbeta5,CG12177,Prosbeta2R2,CG30382,Prosalpha2,Prosbeta7,Prosalpha3,Rpn3,"
mitochondrial respiratory chain complex I	COMPLEAT	FC1841	44	17	0.000186	"ND-B17,ND-42,ND-PDSW,ND-B14.5A,ND-ASHI,ND-B18,ND-24,ND-18,ND-51,ND-B22,ND-B14,ND-B15,ND-B12,ND-39,CIA30,ND-B8,ND-30,"
aging	GO_BP_FLAT		95	29	0.000194	"Cat,Hsp22,Hsp26,Hsp27,Hsp68,Atpalpha,rut,gig,InR,cher,sun,Nf1,HDAC1,mth,Sirt1,Dronc,GLaz,Atg7,levy,mthl10,bmm,Sirt6,p53,Trx-2,POSH,Atg8a,Tpi,puc,alpha-Man-Ia,"
multicellular organismal aging	GO_BP_FLAT		95	29	0.000194	"Cat,Hsp22,Hsp26,Hsp27,Hsp68,Atpalpha,rut,gig,InR,cher,sun,Nf1,HDAC1,mth,Sirt1,Dronc,GLaz,Atg7,levy,mthl10,bmm,Sirt6,p53,Trx-2,POSH,Atg8a,Tpi,puc,alpha-Man-Ia,"
determination of adult life span	GO_BP_FLAT		95	29	0.000194	"Cat,Hsp22,Hsp26,Hsp27,Hsp68,Atpalpha,rut,gig,InR,cher,sun,Nf1,HDAC1,mth,Sirt1,Dronc,GLaz,Atg7,levy,mthl10,bmm,Sirt6,p53,Trx-2,POSH,Atg8a,Tpi,puc,alpha-Man-Ia,"
cofactor metabolic process	GO_BP_FLAT		109	32	0.000208	"mal,Dhfr,Pgd,Nmdmc,SdhB,Alas,scu,Coprox,l(1)G0255,Las,CG2543,CG3714,Ciao1,CG15093,nsr,CG7430,CG13623,Nmnat,CG7920,Gclc,Ppcdc,Rpi,CG32174,CG32495,CG32857,CG33502,CG34424,Tpi,SdhA,Mdh2,Mocs1,FeCH,"
ATP synthesis coupled proton transport	COMPLEAT	FC3358	13	8	0.000217	"ATPsynG,blw,sun,ATPsynD,ATPsynO,Mitofilin,ATPsyngamma,ATPsyndelta,"
response to heat	COMPLEAT	FC5668	13	8	0.000217	"Hsp22,Hsp23,Hsp26,Hsp27,Hsp68,nmo,Hsp70Aa,RhoL,"
ATP synthesis coupled proton transport	COMPLEAT	FC4520	13	8	0.000217	"ATPsynG,blw,sun,ATPsynD,ATPsynO,Mitofilin,ATPsyngamma,ATPsyndelta,"
ATP synthesis coupled proton transport	COMPLEAT	FC4406	13	8	0.000217	"ATPsynG,blw,sun,ATPsynD,ATPsynO,Mitofilin,ATPsyngamma,ATPsyndelta,"
protein folding	COMPLEAT	FC5524	13	8	0.000217	"Hsp22,Hsp23,Hsp26,Hsp27,Hsp68,Hsp70Aa,Hsp70Ba,stv,"
beta-Oxidation	COMPLEAT	FC1413	13	8	0.000217	"Thiolase,CG5009,Mtpalpha,CG9527,CG17544,CG6543,CG12262,yip2,"
response to heat	COMPLEAT	FC4176	13	8	0.000217	"Hsp22,Hsp23,Hsp26,Hsp27,Hsp68,nmo,Hsp70Aa,RhoL,"
LSD1 complex	COMPLEAT	FC2081	16	9	0.000221	"Hsp68,peb,woc,Hsp70Aa,Hsp70Ab,Hsp70Ba,Hsp70Bc,HDAC1,Hsp70Bbb,"
response to oxidative stress	GO_BP_FLAT		65	22	0.000221	"Cat,Hsp22,rut,GstS1,Pxn,sun,Nf1,mth,Duox,CG3714,IP3K1,CG6770,Prx2540-2,Prx2540-1,GstE1,PHGPx,dj-1beta,Trx-2,Jafrac2,scyl,puc,Thor,"
glycoprotein biosynthetic process	GO_BP_FLAT		65	22	0.000221	"brn,OstStt3,fng,Ugt,Ost48,botv,O-fut2,xit,CG8668,C1GalTA,GlcAT-S,gny,O-fut1,CG11357,GlcAT-P,CG8412,CG18012,FucTC,Alg10,CG34056,rumi,alpha-Man-Ia,"
Basigin interactions	Reactome		26	12	0.000234	"JhI-21,CG9413,CG8034,nrv3,Mmp2,CG8468,CG7747,Mmp1,CG7768,CD98hc,CG11703,gb,"
transcription from RNA polymerase II promoter	COMPLEAT	FC4289	37	15	0.000237	"mor,boca,Snr1,MED20,Psi,MED18,Pa1,CG17002,MED16,MED30,MED11,MED27,MED25,Ptip,CG34159,"
"Respiratory chain complex I, mitochondrial"	COMPLEAT	FC2402	41	16	0.00025	"ND-B17,ND-42,ND-PDSW,ND-B14.5A,ND-ASHI,ND-B18,ND-24,ND-18,ND-51,ND-B22,ND-B14,ND-B15,ND-B12,ND-39,ND-B8,ND-30,"
mitochondrial respiratory chain complex I	GO_CC_FLAT		45	17	0.000256	"ND-B17,ND-42,ND-PDSW,ND-B14.5A,ND-ASHI,ND-B18,ND-24,ND-18,ND-51,ND-B22,ND-B14,ND-B15,ND-B12,ND-39,CIA30,ND-B8,ND-30,"
NADH dehydrogenase complex	GO_CC_FLAT		45	17	0.000256	"ND-B17,ND-42,ND-PDSW,ND-B14.5A,ND-ASHI,ND-B18,ND-24,ND-18,ND-51,ND-B22,ND-B14,ND-B15,ND-B12,ND-39,CIA30,ND-B8,ND-30,"
Toll pathway	COMPLEAT	FC2591	49	18	0.000256	"ea,Prosbeta6,Prosbeta1,Rpt2,Prosalpha5,Prosalpha7,Prosbeta3,Rpt1,Rpn7,Rpn5,Rpn12,Rpn1,Spn27A,Prosbeta5,CG30382,Prosalpha2,Prosbeta7,Rpn3,"
respiratory chain complex I	GO_CC_FLAT		45	17	0.000256	"ND-B17,ND-42,ND-PDSW,ND-B14.5A,ND-ASHI,ND-B18,ND-24,ND-18,ND-51,ND-B22,ND-B14,ND-B15,ND-B12,ND-39,CIA30,ND-B8,ND-30,"
lipid catabolic process	GO_BP_FLAT		45	17	0.000256	"Jheh1,lama,Lip3,Thiolase,CG5009,Mtpalpha,GIIIspla2,CG9527,CG17544,CG6543,CG3376,CG12262,bmm,CG6962,CDase,yip2,CG30184,"
"F1F0-ATP synthase (EC 3.6.3.14), mitochondrial"	COMPLEAT	FC915	23	11	0.00029	"ATPsynG,blw,sun,ATPsynD,ATPsynO,ATPsyngamma,ATPsyndelta,CG4611,ATPsynepsilonL,CG34423,hd,"
00030 Pentose phosphate pathway [PATH: dme00030 ]	KEGG		23	11	0.00029	"Ald,Pfk,Pgi,Pgm,Pgd,CG13369,fbp,Pmm45A,CG8525,CG15093,Rpi,"
cellular response to heat	GO_BP_FLAT		8	6	0.000306	"Parp,Hsp70Aa,Hsp70Ab,Hsp70Ba,Hsp70Bc,Hsp70Bbb,"
cell redox homeostasis	COMPLEAT	FC1918	8	6	0.000306	"Hsc70-5,dhd,TrxT,CG11208,CG8993,Trx-2,"
Asparagine N-linked glycosylation	Reactome		75	24	0.000308	"l(2)not,OstStt3,Ugt,Ost48,Sec13,alpha-Man-IIb,beta4GalNAcTA,CG3149,xit,GCS1,CG6308,gny,GCS2beta,ERp60,CG8207,CG8311,CG8412,CG18012,CG7685,Gfat2,Alg10,alpha-Man-Ia,mmy,Sec23,"
cellular respiration	GO_BP_FLAT		107	31	0.000335	"ND-B17,SdhB,COX5A,ND-42,RFeSP,ND-PDSW,ND-B14.5A,l(1)G0255,ND-ASHI,ND-B18,ND-24,ND-51,COX5B,ND-B22,COX4L,ND-B14,ND-B15,ND-B12,levy,UQCR-Q,CG7430,ND-39,COX7AL,UQCR-C1,CIA30,ND-B8,UQCR-C2,UQCR-11,SdhA,Mdh2,COX8,"
2A-DUB	COMPLEAT	FC1741	20	10	0.000349	"Ef1alpha100E,Hsp68,betaTub56D,Hsp70Aa,Hsp70Ab,Hsp70Ba,Hsp70Bc,Gcn5,Hsp70Bbb,glo,"
Formation of ATP by chemiosmotic coupling	Reactome		20	10	0.000349	"ATPsynG,blw,sun,ATPsynD,ATPsynO,ATPsyngamma,ATPsyndelta,CG4611,ATPsynepsilonL,hd,"
Glycan Biosynthesis and Metabolism	KEGG		165	43	0.000369	"l(2)not,OstStt3,fng,CG13397,Ost48,CG4406,Ugt35a,alpha-Man-IIb,botv,CG3149,O-fut2,CG7985,GAA1,xit,GCS1,CG6308,CG5613,alpha4GT1,C1GalTA,GlcAT-S,gny,O-fut1,CG7997,CG8311,CG12263,CG12014,GlcAT-P,CG8412,CG5999,CG18012,betaGlu,Ugt58Fa,Ugt86Dd,Ugt36Bc,Hexo2,Hex
Assembly of the pre-replicative complex	Reactome		76	24	0.000384	"Prosbeta6,Ubi-p63E,Prosbeta1,Rpt2,Prosalpha5,Prosalpha7,Mcm6,Prosbeta3,Rpt1,Rpn7,Rpn5,Rpn12,Rpn1,Prosbeta5,PI31,Prosbeta2R2,CG9588,Rpt6R,CG30382,Prosalpha2,Ubi-p5E,Prosbeta7,Prosalpha3,Rpn3,"
"Spliceosome, Prp19/CDC5L complex"	COMPLEAT	FC1658	17	9	0.000404	"Hsp68,Hsp70Aa,Hsp70Ab,Hsp70Ba,Hsp70Bc,CG11964,PQBP1,BCAS2,Hsp70Bbb,"
ATP synthesis coupled proton transport	COMPLEAT	FC3446	11	7	0.000418	"ATPsynG,blw,sun,ATPsynD,ATPsynO,ATPsyngamma,ATPsyndelta,"
Cyclin D1-associated protein complex	COMPLEAT	FC843	11	7	0.000418	"Hsp68,CycD,Hsp70Aa,Hsp70Ab,Hsp70Ba,Hsp70Bc,Hsp70Bbb,"
Downstream Signaling Events Of B Cell Receptor (BCR)	Reactome		132	36	0.000427	"Prosbeta6,Egfr,Ubi-p63E,gig,Prosbeta1,bnl,Rpt2,Prosalpha5,Prosalpha7,IKKbeta,SkpB,Prosbeta3,Decay,Rpt1,Rpn7,Rpn5,Rpn12,Rpn1,trbl,Prosbeta5,SkpE,Pvr,PI31,CG7607,Prosbeta2R2,CG9588,Rpt6R,key,CG30382,Prosalpha2,Ubi-p5E,Prosbeta7,Prosalpha3,Rpn3,Src64B,Src42
chromosome organization	COMPLEAT	FC5889	14	8	0.000437	"mod(mdg4),ovo,Hsp70Aa,Hsp70Ab,Hsp70Ba,Hsp70Bc,CG5522,Hsp70Bbb,"
centrosome duplication	COMPLEAT	FC4805	14	8	0.000437	"RpL7,RpL13,RpL14,CG8207,RpL26,RpS24,RpL8,RpL27A,"
Mitochondrial Fatty Acid Beta-Oxidation	Reactome		14	8	0.000437	"Thiolase,Mtpalpha,CG4598,CG4594,CG6543,CG12262,CG4860,Arc42,"
centrosome duplication	COMPLEAT	FC4694	14	8	0.000437	"RpL13,RpL11,RpL14,RpL31,Aatf,RpL26,RpS24,RpL8,"
phosphorylation	GO_BP_FLAT		428	93	0.000454	"Argk,awd,Pka-C3,for,ND-B17,sti,Egfr,Fur2,Eip63E,Dsor1,ATPsynG,blw,Wee1,wts,PhKgamma,nmo,Cdc2rk,InR,SdhB,sun,Ssl,ATPsynD,ATPsynO,Lk6,COX5A,ND-42,Gcn2,ATPsyngamma,RFeSP,ND-PDSW,dnk,IKKbeta,aurB,ND-B14.5A,KP78b,KP78a,Madm,ball,ATPsyndelta,Vha100-1,trbl,ND-A
glycoprotein metabolic process	GO_BP_FLAT		68	22	0.000455	"brn,OstStt3,fng,Ugt,Ost48,botv,O-fut2,xit,CG8668,C1GalTA,GlcAT-S,gny,O-fut1,CG11357,GlcAT-P,CG8412,CG18012,FucTC,Alg10,CG34056,rumi,alpha-Man-Ia,"
organellar large ribosomal subunit	GO_CC_FLAT		47	17	0.000466	"mRpL12,mRpL16,mRpL22,mRpL48,mRpL51,mRpL42,mRpL46,mRpL2,mRpL44,mRpL40,mRpL9,mRpL35,mRpS24,mRpL36,mRpL27,mRpL34,mRpL45,"
mitochondrial large ribosomal subunit	GO_CC_FLAT		47	17	0.000466	"mRpL12,mRpL16,mRpL22,mRpL48,mRpL51,mRpL42,mRpL46,mRpL2,mRpL44,mRpL40,mRpL9,mRpL35,mRpS24,mRpL36,mRpL27,mRpL34,mRpL45,"
transcription initiation from RNA polymerase II promoter	COMPLEAT	FC2553	43	16	0.000472	"mor,MED20,Psi,Bap55,MED18,Pa1,CG17002,MED16,MED30,MED11,MED27,CG2017,MED25,Ptip,CG34159,Sec23,"
mitochondrial fatty acid beta-oxidation of unsaturated fatty acids	Reactome		6	5	0.000487	"Thiolase,Mtpalpha,CG4598,CG4594,CG12262,"
female meiosis	COMPLEAT	FC4573	6	5	0.000487	"ncd,alphaTub84D,betaTub56D,TBCD,msps,"
glycolipid biosynthetic process	GO_BP_FLAT		6	5	0.000487	"brn,alpha4GT1,C1GalTA,GlcAT-S,GlcAT-P,"
Transmembrane transport of small molecules	Reactome		457	98	0.000522	"Pka-C3,Atpalpha,rut,Ubi-p63E,w,Mdr49,dmGlut,MFS14,Mtor,Fer1HCH,Drip,Orct,rpk,Ac78C,foi,CG3164,Nup107,JhI-21,ZnT35C,CG31731,sut1,Vha100-1,CG15279,CG1824,MFS10,CG9413,CG4301,CG16700,CG6540,CG8034,CG1718,CG4822,nAChRbeta3,MFS3,CG31689,CG3036,CG7806,Oatp30B,
translation	COMPLEAT	FC942	153	40	0.000541	"GstD1,RpS3,Fib,RpL4,RpS14a,RpS14b,RpL7,Nmdmc,RpS9,RpL13,RpL11,RpL14,RpL3,CG14805,RpL31,RpL23A,CG14443,RpL17,CG13096,CG13185,RpS15,RpS16,RpL37b,RpL12,RpL18,RpL26,RpL35A,RpL13A,RpS5b,RpS30,RpS19b,CG13623,RpS8,RpS7,RpL30,RpS6,RpS24,RpS26,RpL8,RpL27A,"
mitotic cell cycle	GO_BP_FLAT		360	80	0.000546	"asp,awd,SmF,Hsp83,kay,mei-S332,ncd,pim,rod,stg,swa,Egfr,vls,RpL7,CycJ,LamC,RpS9,RpL13,pav,Wee1,wts,RpL11,barr,Rpt2,toc,Pdp1,snRNP-U1-70K,RpL14,RpL3,eIF4G,aurB,RpL31,Bub3,mtm,Mcm6,Su(var)2-HP2,Grip84,spd-2,ana2,SMC2,ball,CG12018,msps,Rpn12,Rpn1,Prosbeta5,
Mitotic M-M/G1 phases	Reactome		239	57	0.000558	"Prosbeta6,rod,Ubi-p63E,LamC,Prosbeta1,pav,Mtor,barr,Rpt2,Prosalpha5,Prosalpha7,aurB,Sec13,Bub3,Mcm6,Prosbeta3,SMC2,Nup107,ball,msps,Rpt1,Rpn7,Rpn5,Rpn12,Rpn1,Prosbeta5,APC7,CG6540,CG9135,borr,Nup44A,Nup50,PI31,Nup54,CG18190,Rae1,GM130,Grasp65,Prosbeta2R2
"F-type ATPase, eukaryotes"	COMPLEAT	FC1281	21	10	0.000574	"ATPsynG,blw,sun,ATPsynD,ATPsynO,ATPsyngamma,ATPsyndelta,CG4611,ATPsynepsilonL,hd,"
response to oxygen levels	GO_BP_FLAT		21	10	0.000574	"Hsp23,Mdr49,MFS14,Hsp70Aa,Hsp70Ab,Hsp70Ba,Hsp70Bc,Drat,GLaz,Hsp70Bbb,"
response to hypoxia	GO_BP_FLAT		21	10	0.000574	"Hsp23,Mdr49,MFS14,Hsp70Aa,Hsp70Ab,Hsp70Ba,Hsp70Bc,Drat,GLaz,Hsp70Bbb,"
cellular response to DNA damage stimulus	GO_BP_FLAT		87	26	0.000584	"RpS3,mus201,gig,Prosbeta1,dhd,InR,RhoL,Rpt2,Prosalpha7,Prosbeta3,CG12018,Rpt1,TrxT,Pvr,PI31,CG8993,CG9588,p53,Trx-2,Jafrac2,Gclc,scyl,CG30382,CG32495,Prosbeta7,sima,"
organ morphogenesis	COMPLEAT	FC2206	4	4	0.000597	"LanA,LanB2,LanB1,Gp210,"
"00280 Valine, leucine and isoleucine degradation [PATH: dme00280 ]"	KEGG		32	13	0.000599	"Hmgs,scu,CG17896,Thiolase,Mtpalpha,CG10399,CG6543,CG15093,CG12262,CG7430,CG4860,Arc42,yip2,"
26S proteasome	COMPLEAT	FC1537	36	14	0.00063	"Prosbeta6,Prosbeta1,Rpt2,Prosalpha5,Prosalpha7,Prosbeta3,Rpt1,Prosbeta5,Prosbeta2R2,Rpt6R,CG30382,Prosalpha2,Prosbeta7,Prosalpha3,"
mesoderm development	GO_BP_FLAT		92	27	0.000633	"Ald,LanA,pnr,S,srp,stg,blow,zfh1,bap,Galphaf,RhoL,foi,SPARC,CG1942,CG12896,pyr,ths,pcs,Cip4,CG3987,Npc2g,Mrtf,CG34417,tx,sli,Glycogenin,Pde8,"
NADH dehydrogenase activity	GO_MF_FLAT		44	16	0.000635	"ND-B17,ND-42,ND-PDSW,ND-B14.5A,ND-ASHI,ND-B18,ND-24,ND-18,ND-51,ND-B22,ND-B14,ND-B15,ND-B12,ND-39,ND-B8,ND-30,"
cellular response to stress	GO_BP_FLAT		179	45	0.000636	"Cat,kay,RpS3,mus201,mus205,Parp,Mlh1,rpr,wts,Irbp,Pxn,Hsp70Aa,Hsp70Ab,Hsp70Ba,Hsp70Bc,agt,Fen1,Hus1-like,MRG15,Dok,Corp,Lig4,Rad51D,Duox,Gadd45,egr,Prx2540-2,Prx2540-1,CG4853,Atg7,DNApol-eta,Mms19,PEK,DNApol-iota,lig3,p53,XNP,Jafrac2,Ku80,Cka,Hsp70Bbb,pu
actin binding	GO_MF_FLAT		125	34	0.00064	"AnxB9,AnxB10,capu,ena,Actn,Hsp23,Mp20,spir,Gel,pnut,shot,bif,cher,cib,pod1,CG9915,CG6891,Arp10,Arpc4,CG15097,Hip1,KLHL18,Keap1,Myo28B1,form3,Shroom,CG34417,beta-Spec,Dys,scra,zip,Zasp52,Fhos,CG45186,"
cytosolic small ribosomal subunit	GO_CC_FLAT		40	15	0.00064	"RpS3,RpS14a,RpS14b,RpS9,RpS10a,RpS15,RpS16,RpS5b,RpS30,RpS19b,RpS8,RpS7,RpS6,RpS24,RpS26,"
Switching of origins to a post-replicative state	Reactome		83	25	0.000649	"Prosbeta6,Ubi-p63E,Prosbeta1,Rpt2,Prosalpha5,Prosalpha7,Mcm6,Prosbeta3,Rpt1,Rpn7,Rpn5,Rpn12,Rpn1,Prosbeta5,PI31,fzr2,Prosbeta2R2,CG9588,Rpt6R,CG30382,Prosalpha2,Ubi-p5E,Prosbeta7,Prosalpha3,Rpn3,"
Orc1 removal from chromatin	Reactome		83	25	0.000649	"Prosbeta6,Ubi-p63E,Prosbeta1,Rpt2,Prosalpha5,Prosalpha7,Mcm6,Prosbeta3,Rpt1,Rpn7,Rpn5,Rpn12,Rpn1,Prosbeta5,PI31,fzr2,Prosbeta2R2,CG9588,Rpt6R,CG30382,Prosalpha2,Ubi-p5E,Prosbeta7,Prosalpha3,Rpn3,"
Antigen processing: Ubiquitination & Proteasome degradation	Reactome		215	52	0.000676	"Prosbeta6,Ubi-p63E,Prosbeta1,Rpt2,sda,Prosalpha5,Prosalpha7,SkpB,Prosbeta3,CG11070,Rpt1,Rpn7,Rpn5,Rpn12,Rpn1,Prosbeta5,APC7,CG11696,CG11695,SkpE,CG9581,HERC2,CG5846,Cul2,Socs44A,PI31,Atg7,CG15097,fzr2,Skp2,Prosbeta2R2,POLDIP2,CG9588,CG6752,Keap1,CG7694,C
Mitotic G1-G1/S phases	Reactome		145	38	0.0007	"Prosbeta6,stg,Ubi-p63E,Dhfr,CycD,Prosbeta1,Wee1,Rpt2,HDAC1,Prosalpha5,dnk,Prosalpha7,Ts,Mcm6,HDAC3,SkpB,Prosbeta3,Rpt1,Rpn7,Rpn5,Rpn12,Rpn1,Prosbeta5,lin-52,SkpE,CG10262,PI31,Skp2,Prosbeta2R2,CG9588,Rpt6R,CG30382,Prosalpha2,Ubi-p5E,Prosbeta7,Pp2A-29B,Pro
immunoproteasome	COMPLEAT	FC1387	25	11	0.000706	"Prosbeta6,Prosbeta1,Prosalpha5,Prosalpha7,Prosbeta3,Prosbeta5,Prosbeta2R2,CG30382,Prosalpha2,Prosbeta7,Prosalpha3,"
proteasome core complex	COMPLEAT	FC590	25	11	0.000706	"Prosbeta6,Prosbeta1,Prosalpha5,Prosalpha7,Prosbeta3,Prosbeta5,Prosbeta2R2,CG30382,Prosalpha2,Prosbeta7,Prosalpha3,"
proteolysis involved in cellular protein catabolic process	COMPLEAT	FC6140	25	11	0.000706	"Prosbeta6,Prosbeta1,Rpt2,Prosalpha5,Prosalpha7,Prosbeta3,Rpt1,Rpn7,Rpn1,Prosbeta5,Prosalpha3,"
cytoskeleton organization	GO_BP_FLAT		472	100	0.00071	"Act5C,Act42A,arm,asp,capu,SmF,ena,Actn,Hsp83,if,sti,ncd,ovo,spir,stg,RpL7,Gel,RpS9,RpL13,lark,pav,Wee1,Hem,RpL11,pnut,shot,Mtor,barr,cher,Rpt2,toc,snRNP-U1-70K,RpL14,RpL3,eIF4G,aurB,trio,RpL31,Bub3,Bap55,cib,Grip84,spd-2,ana2,SMC2,ball,CG12018,msps,Rpn12
Keratan sulfate/keratin metabolism	Reactome		29	12	0.000795	"Pxn,beta4GalNAcTA,CG5096,CG11357,CG7702,Hexo2,Hexo1,CG3253,CG31637,CG30059,Ect3,CG42709,"
"Biosynthesis of the N-glycan precursor (dolichol lipid-linked oligosaccharide, LLO) and transfer to a nascent protein"	Reactome		29	12	0.000795	"l(2)not,CG3149,xit,CG6308,gny,CG8207,CG8311,CG8412,CG18012,Gfat2,Alg10,mmy,"
mitochondrial fatty acid beta-oxidation of saturated fatty acids	Reactome		9	6	0.000797	"Thiolase,Mtpalpha,CG6543,CG12262,CG4860,Arc42,"
pyruvate metabolic process	COMPLEAT	FC5538	9	6	0.000797	"atms,Hsp70Aa,Atu,CG7430,hyx,CG11876,"
response to heat	COMPLEAT	FC6108	9	6	0.000797	"Hsp22,Hsp68,nmo,Hsp70Aa,pod1,GstE8,"
Beta-Oxidation of Fatty Acids	BioCarta		9	6	0.000797	"Mtpalpha,CG6543,CG12262,CG4860,Arc42,yip2,"
"mitochondrial proton-transporting ATP synthase complex, catalytic core F(1)"	GO_CC_FLAT		9	6	0.000797	"blw,sun,ATPsynO,ATPsyngamma,ATPsyndelta,ATPsynepsilonL,"
ubiquitin-dependent protein catabolic process	COMPLEAT	FC5559	15	8	0.000809	"Prosalpha7,Prosbeta3,Rpn7,Prosbeta5,Prosbeta2R2,Prosalpha2,Prosbeta7,Prosalpha3,"
ubiquitin-dependent protein catabolic process	COMPLEAT	FC6363	15	8	0.000809	"Prosbeta6,Prosbeta1,Prosalpha5,Prosalpha7,Prosbeta3,Prosbeta5,Prosbeta7,Prosalpha3,"
ubiquitin-dependent protein catabolic process	COMPLEAT	FC6119	15	8	0.000809	"Prosalpha5,Prosalpha7,Prosbeta3,Prosbeta5,Prosbeta2R2,Prosalpha2,Prosbeta7,Prosalpha3,"
putative complex without known function	COMPLEAT	FC6562	15	8	0.000809	"lark,NK7.1,CG1532,Arc1,Rae1,CG1218,Spt3,Trx-2,"
ubiquitin-dependent protein catabolic process	COMPLEAT	FC5280	15	8	0.000809	"Prosbeta6,Prosbeta1,Prosalpha5,Prosalpha7,Prosbeta3,Prosbeta5,Prosalpha2,Prosalpha3,"
oxidation-reduction process	COMPLEAT	FC5525	15	8	0.000809	"awd,dod,Oat,Inos,Prx2540-2,PHGPx,CG10638,yip2,"
centrosome duplication	COMPLEAT	FC6641	15	8	0.000809	"RpL11,RpL31,RpL17,RpS15,RpL26,RpS7,RpS6,RpL27A,"
"regulation of transcription, DNA-dependent"	COMPLEAT	FC5897	15	8	0.000809	"Act5C,ovo,Hsp70Aa,Bap55,MRG15,YL-1,MrgBP,Nipped-A,"
ubiquitin-dependent protein catabolic process	COMPLEAT	FC3249	15	8	0.000809	"Prosbeta6,Prosbeta1,Prosalpha7,Prosbeta3,Prosbeta5,Prosbeta2R2,Prosalpha2,Prosalpha3,"
putative complex without known function	COMPLEAT	FC3785	15	8	0.000809	"scu,cib,Akap200,CG4598,Prx2540-2,CG2852,PHGPx,Nacalpha,"
centrosome duplication	COMPLEAT	FC5631	15	8	0.000809	"RpL11,RpL31,RpL23A,RpL17,RpS15,RpL26,RpS7,RpL27A,"
"regulation of transcription, DNA-dependent"	COMPLEAT	FC6686	15	8	0.000809	"Act5C,Hsp68,ovo,Hsp70Aa,Bap55,MRG15,MrgBP,Nipped-A,"
proteolysis involved in cellular protein catabolic process	COMPLEAT	FC3770	15	8	0.000809	"Gs1,Prosbeta1,Prosalpha5,Prosalpha7,Prosbeta3,Rpt1,Prosbeta5,Prosalpha2,"
oxidation-reduction process	COMPLEAT	FC3750	15	8	0.000809	"awd,Pgd,dod,Oat,Inos,Prx2540-2,CG2852,CG10638,"
small molecule metabolic process	COMPLEAT	FC5574	15	8	0.000809	"awd,Eno,Gdi,Oat,Inos,Prx2540-2,CG10638,yip2,"
ubiquitin-dependent protein catabolic process	COMPLEAT	FC5687	15	8	0.000809	"Prosbeta6,Prosbeta1,Prosalpha5,Prosalpha7,Rpn1,Prosalpha2,Prosbeta7,Prosalpha3,"
cellular metabolic process	COMPLEAT	FC5681	15	8	0.000809	"awd,Eno,Pglym78,regucalcin,Prx2540-2,PHGPx,CG10638,yip2,"
proteolysis involved in cellular protein catabolic process	COMPLEAT	FC3203	15	8	0.000809	"Prosbeta6,Prosbeta1,Prosalpha5,Prosalpha7,Prosbeta3,Rpt1,Prosbeta5,Prosalpha3,"
ubiquitin-dependent protein catabolic process	COMPLEAT	FC5675	15	8	0.000809	"Prosbeta6,Prosbeta1,Prosalpha5,Prosalpha7,Prosbeta3,Prosbeta5,Prosalpha2,Prosalpha3,"
cellular metabolic process	COMPLEAT	FC5865	15	8	0.000809	"awd,Eno,Pgd,Pglym78,Oat,Prx2540-2,CG10638,yip2,"
ubiquitin-dependent protein catabolic process	COMPLEAT	FC3598	15	8	0.000809	"Prosalpha5,Prosalpha7,Prosbeta3,Rpn7,Prosbeta5,Prosalpha2,Prosbeta7,Prosalpha3,"
transcription initiation from RNA polymerase II promoter	COMPLEAT	FC3955	15	8	0.000809	"MED20,MED18,MED16,MED30,CG3689,MED11,MED27,MED9,"
transcription initiation from RNA polymerase II promoter	COMPLEAT	FC3881	15	8	0.000809	"MED20,MED18,MED16,MED30,MED11,MED27,MED9,SdhA,"
ubiquitin-dependent protein catabolic process	COMPLEAT	FC4091	15	8	0.000809	"Prosbeta6,Prosbeta1,Prosalpha5,Prosalpha7,Prosbeta3,Rpt1,Prosalpha2,Prosalpha3,"
proteolysis involved in cellular protein catabolic process	COMPLEAT	FC4106	15	8	0.000809	"Rpt2,Prosalpha5,Rpn7,Rpn1,LPCAT,CG34172,Prosalpha2,Prosbeta7,"
protein folding	COMPLEAT	FC4154	15	8	0.000809	"Hsp83,Sptr,Oat,Inos,regucalcin,Prx2540-2,CG10638,yip2,"
ubiquitin-dependent protein catabolic process	COMPLEAT	FC4245	15	8	0.000809	"Prosbeta6,Prosbeta1,Prosalpha5,Prosbeta3,Prosbeta5,Prosalpha2,Prosbeta7,Prosalpha3,"
mitotic spindle elongation	COMPLEAT	FC3702	15	8	0.000809	"RpL11,RpL31,RpL17,RpS15,RpL26,RpS19b,RpS7,RpL27A,"
protein N-linked glycosylation via asparagine	COMPLEAT	FC3671	15	8	0.000809	"Ost48,CG3164,CG33253,Mec2,CG4822,CG2070,CG2064,nemy,"
ubiquitin-dependent protein catabolic process	COMPLEAT	FC4552	15	8	0.000809	"Prosalpha5,Prosalpha7,Prosbeta3,Rpn7,Prosbeta5,Prosalpha2,Prosbeta7,Prosalpha3,"
putative complex without known function	COMPLEAT	FC3660	15	8	0.000809	"lark,CG1532,Arc1,Rae1,CG1218,beag,Smu1,Trx-2,"
heat shock-mediated polytene chromosome puffing	COMPLEAT	FC4674	15	8	0.000809	"Hsp68,mod(mdg4),ovo,Hsp70Aa,Hsp70Ab,Hsp70Ba,Hsp70Bc,Hsp70Bbb,"
transcription initiation from RNA polymerase II promoter	COMPLEAT	FC3152	15	8	0.000809	"MED20,MED18,MED16,MED30,MED11,MED27,MED25,MED9,"
protein folding	COMPLEAT	FC3615	15	8	0.000809	"dod,Oat,Inos,Prx2540-2,PHGPx,CG10638,yip2,tweek,"
small molecule catabolic process	COMPLEAT	FC5159	15	8	0.000809	"Eno,Gdi,cib,Akap200,Prx2540-2,PHGPx,CG7430,yip2,"
ubiquitin-dependent protein catabolic process	COMPLEAT	FC5029	15	8	0.000809	"Prosalpha7,Prosbeta3,Rpn7,Prosbeta5,Prosbeta2R2,Prosalpha2,Prosbeta7,Prosalpha3,"
centrosome duplication	COMPLEAT	FC3105	15	8	0.000809	"RpL13,RpL11,RpL14,RpL17,RpL26,RpS6,RpS24,RpL27A,"
ubiquitin-dependent protein catabolic process	COMPLEAT	FC5128	15	8	0.000809	"Rpt2,Prosalpha5,Prosbeta3,Rpn7,Prosbeta5,Prosalpha2,Prosbeta7,Prosalpha3,"
ubiquitin-dependent protein catabolic process	COMPLEAT	FC5092	15	8	0.000809	"Prosbeta6,Prosbeta1,Prosalpha5,Prosalpha7,Prosbeta3,Prosbeta5,Prosbeta7,Prosalpha3,"
centrosome duplication	COMPLEAT	FC3325	15	8	0.000809	"RpL13,RpL11,RpL31,RpL17,RpL26,RpS7,RpS6,RpL27A,"
ubiquitin-dependent protein catabolic process	COMPLEAT	FC5060	15	8	0.000809	"Prosalpha7,Prosbeta3,Rpn7,Prosbeta5,Prosbeta2R2,Prosalpha2,Prosbeta7,Prosalpha3,"
protein folding	COMPLEAT	FC3359	15	8	0.000809	"Eno,Gdi,Oat,Inos,regucalcin,Prx2540-2,CG10638,yip2,"
ubiquitin-dependent protein catabolic process	COMPLEAT	FC4676	15	8	0.000809	"Prosalpha5,Prosalpha7,Prosbeta3,Rpn7,Prosbeta5,Prosalpha2,Prosbeta7,Prosalpha3,"
transcription initiation from RNA polymerase II promoter	COMPLEAT	FC3440	15	8	0.000809	"MED20,MED18,fan,MED16,MED30,MED11,MED27,MED25,"
ubiquitin-dependent protein catabolic process	COMPLEAT	FC4876	15	8	0.000809	"Prosbeta6,Prosbeta1,Prosalpha5,Prosalpha7,Prosbeta3,Prosbeta5,Prosbeta7,Prosalpha3,"
proteolysis involved in cellular protein catabolic process	COMPLEAT	FC4840	15	8	0.000809	"Prosalpha7,Prosbeta3,Rpn7,Prosbeta5,Prosbeta2R2,Prosalpha2,Prosbeta7,Prosalpha3,"
translation regulator activity	GO_MF_FLAT		15	8	0.000809	"bcd,bgcn,msi,smg,CG17514,CG33785,elav,Sxl,"
ubiquitin-dependent protein catabolic process	COMPLEAT	FC6164	15	8	0.000809	"Rpt2,Prosalpha5,Prosalpha7,Prosbeta3,Prosbeta2R2,Prosalpha2,Prosbeta7,Prosalpha3,"
"Respiratory chain complex I, mitochondrial"	COMPLEAT	FC563	45	16	0.000844	"ND-B17,ND-42,ND-PDSW,ND-B14.5A,ND-ASHI,ND-B18,ND-24,ND-18,ND-51,ND-B22,ND-B14,ND-B15,ND-B12,ND-39,ND-B8,ND-30,"
Export of Viral Ribonucleoproteins from Nucleus	Reactome		45	16	0.000844	"Hsp68,Hsp70Aa,Hsp70Ab,Hsp70Ba,Hsp70Bc,Mtor,Nup107,CG6540,Nup44A,Nup50,Nup54,Rae1,Nup43,Hsp70Bbb,Nup160,Gp210,"
cofactor biosynthetic process	GO_BP_FLAT		62	20	0.000847	"mal,Nmdmc,Alas,Coprox,Las,CG2543,CG3714,Ciao1,nsr,CG13623,Nmnat,Gclc,Ppcdc,CG32174,CG32495,CG32857,CG33502,CG34424,Mocs1,FeCH,"
Glutathione conjugation	Reactome		41	15	0.000865	"GstD7,GstS1,GstE12,CG4829,GstE1,GstZ1,Gclc,GstD10,CG32196,CG32495,CG33177,GstE9,GstE8,GstE7,GstE5,"
TNF-alpha/NF-kappa B signaling complex 6	COMPLEAT	FC659	12	7	0.000868	"Hsp83,Fib,RpL4,IKKbeta,key,RpL30,RpL8,"
heat shock-mediated polytene chromosome puffing	COMPLEAT	FC3103	12	7	0.000868	"Hsp70Aa,Hsp70Ab,Hsp70Ba,CG14407,p53,Hsp70Bbb,CG32772,"
ATP synthesis coupled proton transport	COMPLEAT	FC4378	12	7	0.000868	"ATPsynG,blw,sun,ATPsynD,ATPsynO,ATPsyngamma,ATPsyndelta,"
HSP70-BAG5-PARK2 complex	COMPLEAT	FC3033	12	7	0.000868	"Hsp68,Hsp70Aa,Hsp70Ab,Hsp70Ba,Hsp70Bc,Hsp70Bbb,stv,"
TFTC	COMPLEAT	FC2605	22	10	0.000906	"e(y)2,Taf2,Gcn5,Taf7,Taf10,Ak6,Spt3,e(y)2b,Nipped-A,Sap130,"
"Formation of the ternary complex, and subsequently, the 43S complex"	Reactome		58	19	0.000917	"RpS3,RpS14a,RpS14b,RpS9,RpS10a,CG8335,RpS15,RpS16,eIF3-S10,CG9769,RpS5b,RpS30,RpS19b,RpS8,RpS7,RpS12,RpS6,RpS24,RpS26,"
Removal of licensing factors from origins	Reactome		85	25	0.000955	"Prosbeta6,Ubi-p63E,Prosbeta1,Rpt2,Prosalpha5,Prosalpha7,Mcm6,Prosbeta3,Rpt1,Rpn7,Rpn5,Rpn12,Rpn1,Prosbeta5,PI31,fzr2,Prosbeta2R2,CG9588,Rpt6R,CG30382,Prosalpha2,Ubi-p5E,Prosbeta7,Prosalpha3,Rpn3,"
"oxidoreductase activity, acting on NADH or NADPH"	GO_MF_FLAT		54	18	0.000986	"ND-B17,ND-42,ND-PDSW,ND-B14.5A,ND-ASHI,ND-B18,ND-24,ND-18,Duox,ND-51,ND-B22,ND-B14,ND-B15,ND-B12,CG7430,ND-39,ND-B8,ND-30,"

## Sheet: enrichment all mn hits
Term	Source	ComplexID	Size	count hit	Pvalue	Hits
antibacterial humoral response	GO_BP_FLAT		29	5	1.45e-05	"Anp,CecA1,CecC,Tep2,Thor,"
Spen-Hivep1 complex	COMPLEAT	FC2906	2	2	0.00012	"shn,spen,"
defense response to bacterium	GO_BP_FLAT		72	6	0.000138	"Anp,CecA1,CecC,Sr-CI,Tep2,Thor,"
antimicrobial humoral response	GO_BP_FLAT		73	6	0.000149	"Anp,CecA1,CecC,Tep2,Thor,kis,"
response to bacterium	GO_BP_FLAT		84	6	0.000322	"Anp,CecA1,CecC,Sr-CI,Tep2,Thor,"
defense response to Gram-negative bacterium	GO_BP_FLAT		31	4	0.000352	"CecA1,CecC,Sr-CI,Tep2,"
"SNARE complex (STX4, SNAP23)"	COMPLEAT	FC803	3	2	0.000358	"Snap25,Syx4,"
humoral immune response	GO_BP_FLAT		86	6	0.000366	"Anp,CecA1,CecC,Tep2,Thor,kis,"
NuA4 histone acetyltransferase complex	GO_CC_FLAT		35	4	0.000565	"Nipped-A,His2B:CG33872,His2B:CG33874,His2B:CG33876,"
immune response	GO_BP_FLAT		175	8	0.000704	"Anp,CecA1,CecC,Sr-CI,Swim,Tep2,Thor,kis,"
"SNARE complex (Stx4, Vamp8, Snap23)"	COMPLEAT	FC1193	4	2	0.000711	"Snap25,Syx4,"
"SNARE complex (SNAP23, STX1A)"	COMPLEAT	FC1854	4	2	0.000711	"Snap25,Syx4,"
Glutamate Neurotransmitter Release Cycle	Reactome		40	4	0.000946	"Snap25,Syx4,unc-13,MFS3,"
H4/H2A histone acetyltransferase complex	GO_CC_FLAT		41	4	0.00103895	"Nipped-A,His2B:CG33872,His2B:CG33874,His2B:CG33876,"
miR-929	microRNA_target		19	3	0.00111134	"CG14984,CG11873,Lasp,"
"SNARE complex (Stx4, Vamp2, Snap23)"	COMPLEAT	FC415	5	2	0.00117633	"Snap25,Syx4,"
SNARE complex	COMPLEAT	FC1682	5	2	0.00117633	"Snap25,Syx4,"
"SNARE complex (VAMP2, SNAP25, STX1a, CPLX3, CPLX4)"	COMPLEAT	FC1634	6	2	0.00175176	"Snap25,Syx4,"
Amyloids	Reactome		121	6	0.00218591	"CG30281,His4:CG31611,His2B:CG33872,His2B:CG33874,His2B:CG33876,mfas,"
Chz1p/Htz1p/Htb1p complex	COMPLEAT	FC1797	24	3	0.00222972	"His2B:CG33872,His2B:CG33874,His2B:CG33876,"
histone acetyltransferase complex	GO_CC_FLAT		51	4	0.00235493	"Nipped-A,His2B:CG33872,His2B:CG33874,His2B:CG33876,"
synaptic vesicle targeting	COMPLEAT	FC5111	7	2	0.00243476	"cher,His2B:CG33874,"
"SNARE complex (Vamp2, Snap25, Stx1a, Cplx1)"	COMPLEAT	FC83	7	2	0.00243476	"Snap25,Syx4,"
PU.1-associated protein complex	COMPLEAT	FC1874	25	3	0.00251349	"His2B:CG33872,His2B:CG33874,His2B:CG33876,"
defense response to Gram-positive bacterium	GO_BP_FLAT		25	3	0.00251349	"Anp,CecA1,CecC,"
NAP-Z	COMPLEAT	FC391	27	3	0.00314556	"His2B:CG33872,His2B:CG33874,His2B:CG33876,"
SRP-dependent cotranslational protein targeting to membrane	COMPLEAT	FC6389	8	2	0.00322295	"Dgp-1,CG4415,"
imaginal disc-derived wing morphogenesis	COMPLEAT	FC3996	9	2	0.00411395	"Cip4,Vrp1,"
"SNARE complex (VAMP2, SNAP25, STX1a, STX3, CPLX1, CPLX3, CPLX4)"	COMPLEAT	FC1042	9	2	0.00411395	"Snap25,Syx4,"
pole cell development	GO_BP_FLAT		30	3	0.00426233	"tud,pgc,wun2,"
chromatin organization	GO_BP_FLAT		296	9	0.00547857	"trx,Su(var)2-HP2,His4:CG31611,Ptip,Nipped-A,His2B:CG33872,His2B:CG33874,His2B:CG33876,kis,"
nucleosome assembly	COMPLEAT	FC1543	35	3	0.00660158	"His2B:CG33872,His2B:CG33874,His2B:CG33876,"
extracellular region part	GO_CC_FLAT		154	6	0.00711302	"CecA1,CecC,cher,Mmp2,Adgf-A,Tep2,"
Blockade of Neurotransmitter Relase by Botulinum Toxin	BioCarta		12	2	0.00738075	"Snap25,Syx4,"
Proteolytic cleavage of SNARE complex proteins	Reactome		12	2	0.00738075	"Snap25,Syx4,"
Neurotransmitter Release Cycle	Reactome		71	4	0.00773204	"Snap25,Syx4,unc-13,MFS3,"
Nucleosome assembly	Reactome		72	4	0.00811821	"His4:CG31611,His2B:CG33872,His2B:CG33874,His2B:CG33876,"
H2AX complex II	COMPLEAT	FC1289	72	4	0.00811821	"His4:CG31611,His2B:CG33872,His2B:CG33874,His2B:CG33876,"
Deposition of New CENPA-containing Nucleosomes at the Centromere	Reactome		72	4	0.00811821	"His4:CG31611,His2B:CG33872,His2B:CG33874,His2B:CG33876,"
germ cell migration	GO_BP_FLAT		38	3	0.00830744	"trx,pgc,wun2,"
miR-1002	microRNA_target		210	7	0.0085906	"shot,cher,Ac78C,MFS3,ATP8B,Dys,kis,"
nucleosome assembly	COMPLEAT	FC5691	13	2	0.0086601	"Nipped-A,Trf2,"
PTIP-HMT complex	COMPLEAT	FC1989	13	2	0.0086601	"trx,Ptip,"
Botulinum neurotoxicity	Reactome		13	2	0.0086601	"Snap25,Syx4,"
nucleosome assembly	COMPLEAT	FC869	39	3	0.0089282	"His2B:CG33872,His2B:CG33874,His2B:CG33876,"

## Sheet: enrichment all zn hits
Term	Source	ComplexID	Size	count hit	Pvalue	Hits
Metabolism of RNA	Reactome		308	95	2.54e-12	"SmF,Hsp22,Hsp23,Hsp26,Hsp27,Hsp68,Prosbeta6,RpS3,RpL4,Ubi-p63E,vls,RpS14a,RpS14b,RpL7,RpS9,Prosbeta1,RpL13,twin,Hsp70Aa,Hsp70Ab,Hsp70Ba,Hsp70Bc,RpL11,Mtor,Psi,Rpt2,Prosalpha5,RpL14,Smg5,RpL3,Prosalpha7,eIF4G,RpL31,RpL23A,Prosbeta3,Nup107,Rpt1,Rpn7,Rpn5,R
Metabolism of mRNA	Reactome		260	82	2.29e-11	"Hsp22,Hsp23,Hsp26,Hsp27,Hsp68,Prosbeta6,RpS3,RpL4,Ubi-p63E,RpS14a,RpS14b,RpL7,RpS9,Prosbeta1,RpL13,twin,Hsp70Aa,Hsp70Ab,Hsp70Ba,Hsp70Bc,RpL11,Psi,Rpt2,Prosalpha5,RpL14,Smg5,RpL3,Prosalpha7,eIF4G,RpL31,RpL23A,Prosbeta3,Rpt1,Rpn7,Rpn5,Rpn12,Rpn1,Prosbeta5,
"Respiratory electron transport, ATP synthesis by chemiosmotic coupling, and heat production by uncoupling proteins."	Reactome		102	41	8.89e-10	"ND-B17,ATPsynG,blw,SdhB,sun,ATPsynD,ATPsynO,COX5A,ND-42,ATPsyngamma,RFeSP,ND-PDSW,ND-B14.5A,ATPsyndelta,ND-ASHI,ND-B18,ND-24,ND-18,ND-51,COX5B,ND-B22,COX4L,ND-B14,ND-B15,ND-B12,levy,CG4611,UQCR-Q,ND-39,COX7AL,UQCR-C1,CG7834,ND-B8,ATPsynepsilonL,CG34172,h
Peptide chain elongation	Reactome		92	38	1.46e-09	"Ef1alpha100E,RpS3,RpL4,RpS14a,RpS14b,RpL7,RpS9,RpL13,RpL11,RpL14,RpL3,RpL31,RpL23A,RpL17,RpS15,RpS16,RpL37b,RpL12,RpL28,RpL18,RpL26,RpL35A,RpL13A,RpL34b,RpS5b,RpS30,RpS19b,RpL34a,RpS8,RpS7,RpL30,glo,RpS12,RpS6,RpS24,RpS26,RpL8,RpL27A,"
Destabilization of mRNA by AUF1 (hnRNP D0)	Reactome		82	35	2.25e-09	"Hsp22,Hsp23,Hsp26,Hsp27,Hsp68,Prosbeta6,Ubi-p63E,Prosbeta1,Hsp70Aa,Hsp70Ab,Hsp70Ba,Hsp70Bc,Rpt2,Prosalpha5,Prosalpha7,eIF4G,Prosbeta3,Rpt1,Rpn7,Rpn5,Rpn12,Rpn1,Prosbeta5,PI31,CG4461,Prosbeta2R2,CG9588,Rpt6R,CG30382,Hsp70Bbb,Prosalpha2,Ubi-p5E,Prosbeta7,P
"Ribosome, cytoplasmic"	COMPLEAT	FC2239	90	37	2.79e-09	"RpS3,RpL4,RpS14a,RpS14b,RpL7,RpS9,RpL13,RpL11,RpL14,RpL3,RpL31,RpL23A,RpL17,RpS15,RpS16,RpL37b,RpL12,RpL28,RpL18,RpL26,RpL35A,RpL13A,RpL34b,RpS5b,RpS30,RpS19b,RpL34a,RpS8,RpS7,RpL30,glo,RpS12,RpS6,RpS24,RpS26,RpL8,RpL27A,"
Influenza Infection	Reactome		167	56	2.84e-09	"Hsp68,Hsp83,RpS3,RpL4,RpS14a,RpS14b,RpL7,RpS9,RpL13,Hsp70Aa,Hsp70Ab,Hsp70Ba,Hsp70Bc,RpL11,Mtor,Clp,RpL14,RpL3,RpL31,RpL23A,Nup107,RpL17,CG6540,daw,Nup44A,Nup50,Nup54,RpS15,Rae1,RpS16,RpL37b,RpL12,RpL28,RpL18,RpL26,RpL35A,RpL13A,RpL34b,RpS5b,Nup43,RpS30,R
Viral mRNA Translation	Reactome		91	37	4.01e-09	"RpS3,RpL4,RpS14a,RpS14b,RpL7,RpS9,RpL13,RpL11,RpL14,RpL3,RpL31,RpL23A,RpL17,RpS15,RpS16,RpL37b,RpL12,RpL28,RpL18,RpL26,RpL35A,RpL13A,RpL34b,RpS5b,RpS30,RpS19b,RpL34a,RpS8,RpS7,RpL30,glo,RpS12,RpS6,RpS24,RpS26,RpL8,RpL27A,"
Eukaryotic Translation Termination	Reactome		91	37	4.01e-09	"RpS3,RpL4,RpS14a,RpS14b,RpL7,RpS9,RpL13,RpL11,RpL14,RpL3,RpL31,RpL23A,RpL17,RpS15,RpS16,RpL37b,RpL12,RpL28,RpL18,RpL26,RpL35A,RpL13A,RpL34b,RpS5b,RpS30,RpS19b,RpL34a,RpS8,RpS7,RpL30,glo,RpS12,RpS6,RpS24,RpS26,RpL8,RpL27A,"
"Ribosome, eukaryotes"	COMPLEAT	FC926	91	37	4.01e-09	"RpS3,RpL4,RpS14a,RpS14b,RpL7,RpS9,RpL13,RpL11,RpL14,RpL3,RpL31,RpL23A,RpL17,RpS15,RpS16,RpL37b,RpL12,RpL28,RpL18,RpL26,RpL35A,RpL13A,RpL34b,RpS5b,RpS30,RpS19b,RpL34a,RpS8,RpS7,RpL30,glo,RpS12,RpS6,RpS24,RpS26,RpL8,RpL27A,"
Eukaryotic Translation Elongation	Reactome		95	38	4.29e-09	"Ef1alpha100E,RpS3,RpL4,RpS14a,RpS14b,RpL7,RpS9,RpL13,RpL11,RpL14,RpL3,RpL31,RpL23A,RpL17,RpS15,RpS16,RpL37b,RpL12,RpL28,RpL18,RpL26,RpL35A,RpL13A,RpL34b,RpS5b,RpS30,RpS19b,RpL34a,RpS8,RpS7,RpL30,glo,RpS12,RpS6,RpS24,RpS26,RpL8,RpL27A,"
ribosomal subunit	GO_CC_FLAT		166	55	6.38e-09	"RpS3,RpL4,Ubi-p63E,RpS14a,RpS14b,RpL7,RpS9,RpL13,mRpL12,RpL11,RpL14,RpL3,mRpL16,RpL31,RpL23A,RpL17,mRpS30,mRpL22,mRpL48,mRpL51,mRpL42,RpS15,RpS16,RpL37b,RpL12,mRpL46,RpL28,RpL18,mRpL2,RpL26,RpL35A,mRpL44,RpL13A,RpL34b,mRpL40,RpS5b,mRpL9,RpS30,mRpL35,RpS1
Formation of a pool of free 40S subunits	Reactome		104	40	6.5e-09	"RpS3,RpL4,RpS14a,RpS14b,RpL7,RpS9,RpL13,RpL11,RpL14,RpL3,RpL31,RpL23A,RpL17,CG8335,RpS15,RpS16,RpL37b,RpL12,RpL28,RpL18,RpL26,eIF3-S10,CG9769,RpL35A,RpL13A,RpL34b,RpS5b,RpS30,RpS19b,RpL34a,RpS8,RpS7,RpL30,glo,RpS12,RpS6,RpS24,RpS26,RpL8,RpL27A,"
Influenza Life Cycle	Reactome		162	54	6.87e-09	"Hsp68,Hsp83,RpS3,RpL4,RpS14a,RpS14b,RpL7,RpS9,RpL13,Hsp70Aa,Hsp70Ab,Hsp70Ba,Hsp70Bc,RpL11,Mtor,RpL14,RpL3,RpL31,RpL23A,Nup107,RpL17,CG6540,Nup44A,Nup50,Nup54,RpS15,Rae1,RpS16,RpL37b,RpL12,RpL28,RpL18,RpL26,RpL35A,RpL13A,RpL34b,RpS5b,Nup43,RpS30,RpS19b,Rp
structural constituent of ribosome	GO_MF_FLAT		180	58	7.96e-09	"RpS3,RpL4,Ubi-p63E,RpS14a,RpS14b,RpL7,RpS9,RpL13,mRpL12,RpL11,RpL14,RpL3,mRpL16,RpL31,RpL23A,aru,RpL17,mRpS30,mRpL22,mRpL48,CG13096,mRpL51,mRpL42,RpS15,RpS16,RpL37b,RpL12,mRpL46,RpL28,RpL18,mRpL2,RpL26,RpL35A,mRpL44,RpL13A,RpL34b,mRpL40,RpS5b,mRpL9,RpS30
mitotic spindle elongation	GO_BP_FLAT		78	33	8.43e-09	"ncd,RpL7,RpS9,RpL13,RpL11,Rpt2,RpL14,RpL3,eIF4G,RpL31,msps,Rpn12,Rpn1,Prosbeta5,RpL17,Pvr,RpS15,RpS16,RpL12,RpL28,RpL18,RpL26,eIF3-S10,RpS30,cid,Prosalpha2,RpL30,Prosbeta7,Prosalpha3,RpS6,RpL8,RpL27A,Cenp-C,"
Metabolism of amino acids and derivatives	Reactome		217	66	1.04e-08	"Argk,Ddc,Gs1,Prosbeta6,r,Gad1,Sam-S,Prosbeta1,Pxn,Spat,Oda,CG11899,CG14630,Rpt2,P5cr,Prosalpha5,scu,Oat,Prosalpha7,arg,CG17896,Pcd,Prosbeta3,Rpt1,Rpn7,Rpn5,Rpn12,Rpn1,CG15279,Prosbeta5,CG3011,CG1628,CG11134,CG7280,Cbs,CG9547,CG6287,CG12338,PI31,CG15093,C
large ribosomal subunit	GO_CC_FLAT		102	39	1.22e-08	"RpL4,Ubi-p63E,RpL7,RpL13,mRpL12,RpL11,RpL14,RpL3,mRpL16,RpL31,RpL23A,RpL17,mRpL22,mRpL48,mRpL51,mRpL42,RpL37b,RpL12,mRpL46,RpL28,RpL18,mRpL2,RpL26,RpL35A,mRpL44,RpL13A,RpL34b,mRpL40,mRpL9,mRpL35,mRpS24,RpL34a,mRpL36,mRpL27,mRpL34,RpL30,RpL8,RpL27A,mRpL45
spindle elongation	GO_BP_FLAT		79	33	1.24e-08	"ncd,RpL7,RpS9,RpL13,RpL11,Rpt2,RpL14,RpL3,eIF4G,RpL31,msps,Rpn12,Rpn1,Prosbeta5,RpL17,Pvr,RpS15,RpS16,RpL12,RpL28,RpL18,RpL26,eIF3-S10,RpS30,cid,Prosalpha2,RpL30,Prosbeta7,Prosalpha3,RpS6,RpL8,RpL27A,Cenp-C,"
Nonsense Mediated Decay Independent of the Exon Junction Complex	Reactome		99	38	1.65e-08	"RpS3,RpL4,RpS14a,RpS14b,RpL7,RpS9,RpL13,RpL11,RpL14,RpL3,eIF4G,RpL31,RpL23A,RpL17,RpS15,RpS16,RpL37b,RpL12,RpL28,RpL18,RpL26,RpL35A,RpL13A,RpL34b,RpS5b,RpS30,RpS19b,RpL34a,RpS8,RpS7,RpL30,glo,RpS12,RpS6,RpS24,RpS26,RpL8,RpL27A,"
protein metabolic process	COMPLEAT	FC4661	189	59	2.19e-08	"Chc,Prosbeta6,r,Dsor1,Prosbeta1,atms,l(3)02640,Ost48,Rpt2,HDAC1,Past1,Prosalpha5,Prosalpha7,EfTuM,Bub3,CG3164,Ate1,Prosbeta3,CSN4,FASN1,CG17834,Rpt1,Rpn7,Rpn5,Rpn12,Rpn1,Prosbeta5,Aos1,Corp,CG15643,Tspo,Tgt,Gmd,CG9536,CG9547,GCS2beta,CG2064,Nup50,CG8026,
Nonsense Mediated Decay Enhanced by the Exon Junction Complex	Reactome		116	42	2.2e-08	"RpS3,RpL4,RpS14a,RpS14b,RpL7,RpS9,RpL13,RpL11,RpL14,Smg5,RpL3,eIF4G,RpL31,RpL23A,RpL17,RpS15,RpS16,RpL37b,RpL12,RpL28,RpL18,RpL26,RpL35A,RpL13A,RpL34b,RnpS1,RpS5b,RpS30,RpS19b,Smg6,RpL34a,RpS8,RpS7,RpL30,glo,Pp2A-29B,RpS12,RpS6,RpS24,RpS26,RpL8,RpL27A,"
Nonsense-Mediated Decay	Reactome		116	42	2.2e-08	"RpS3,RpL4,RpS14a,RpS14b,RpL7,RpS9,RpL13,RpL11,RpL14,Smg5,RpL3,eIF4G,RpL31,RpL23A,RpL17,RpS15,RpS16,RpL37b,RpL12,RpL28,RpL18,RpL26,RpL35A,RpL13A,RpL34b,RnpS1,RpS5b,RpS30,RpS19b,Smg6,RpL34a,RpS8,RpS7,RpL30,glo,Pp2A-29B,RpS12,RpS6,RpS24,RpS26,RpL8,RpL27A,"
mitochondrial membrane part	GO_CC_FLAT		137	47	2.34e-08	"ND-B17,ATPsynG,unc-45,blw,SdhB,sun,Tom40,ATPsynD,ATPsynO,COX5A,ND-42,Mitofilin,ATPsyngamma,RFeSP,ND-PDSW,ND-B14.5A,ATPsyndelta,ND-ASHI,ND-B18,ND-24,ND-18,ND-51,COX5B,Tom70,ND-B22,COX4L,ND-B14,ND-B15,ND-B12,levy,ttm2,CG7506,UQCR-Q,ND-39,COX7AL,UQCR-C1,CG1
cytosolic ribosome	GO_CC_FLAT		94	36	4.18e-08	"RpS3,RpL4,Ubi-p63E,RpS14a,RpS14b,RpL7,RpS9,RpL13,RpL11,RpL14,RpL3,RpL31,RpL23A,RpL17,RpS15,RpS16,RpL37b,RpL12,RpL28,RpL18,RpL26,RpL35A,RpL13A,RpL34b,RpS5b,RpS30,RpS19b,RpL34a,RpS8,RpS7,RpL30,RpS6,RpS24,RpS26,RpL8,RpL27A,"
The citric acid (TCA) cycle and respiratory electron transport	Reactome		148	49	4.33e-08	"ImpL3,ND-B17,ATPsynG,blw,SdhB,sun,ATPsynD,ATPsynO,T3dh,COX5A,ND-42,ATPsyngamma,RFeSP,ND-PDSW,ND-B14.5A,l(1)G0255,ATPsyndelta,ND-ASHI,ND-B18,ND-24,CG8034,ND-18,ND-51,COX5B,ND-B22,COX4L,ND-B14,CG8468,ND-B15,ND-B12,levy,CG4611,UQCR-Q,CG7430,ND-39,COX7AL,UQC
ribosome	GO_CC_FLAT		189	58	5.66e-08	"RpS3,RpL4,Ubi-p63E,RpS14a,RpS14b,RpL7,RpS9,RpL13,mRpL12,RpL11,RpL14,RpL3,mRpL16,RpL31,RpL23A,aru,RpL17,mRpS30,mRpL22,mRpL48,CG13096,mRpL51,mRpL42,RpS15,RpS16,RpL37b,RpL12,mRpL46,RpL28,RpL18,mRpL2,RpL26,RpL35A,mRpL44,RpL13A,RpL34b,mRpL40,RpS5b,mRpL9,RpS30
Carbohydrate Metabolism	KEGG		287	78	1.16e-07	"Ald,Cat,Eno,Gs1,ImpL3,Pepck,Pfk,Pgi,Pgm,Treh,GlyP,Gad1,Pgd,Hmgs,Fdh,SdhB,Spat,Pglym78,CG17896,Irp-1A,CG13369,Inos,Ugt35a,l(1)G0255,Mtpalpha,CG3011,CG15743,CG3609,Gmd,CG10399,IP3K1,Mal-B2,fbp,Glo1,CG2070,ACC,Pmm45A,CG8525,CG6543,CG8207,CG7997,CG15093,Gmer
Eukaryotic Translation Initiation	Reactome		131	44	1.31e-07	"RpS3,RpL4,RpS14a,RpS14b,RpL7,RpS9,RpL13,RpL11,RpL14,RpL3,eIF4G,eIF2B-epsilon,RpL31,RpL23A,RpL17,CG8335,eIF2B-gamma,RpS15,RpS16,RpL37b,RpL12,RpL28,RpL18,RpL26,eIF3-S10,CG9769,RpL35A,RpL13A,RpL34b,RpS5b,RpS30,RpS19b,RpL34a,RpS8,RpS7,RpL30,glo,RpS12,Thor,Rp
Cap-dependent Translation Initiation	Reactome		131	44	1.31e-07	"RpS3,RpL4,RpS14a,RpS14b,RpL7,RpS9,RpL13,RpL11,RpL14,RpL3,eIF4G,eIF2B-epsilon,RpL31,RpL23A,RpL17,CG8335,eIF2B-gamma,RpS15,RpS16,RpL37b,RpL12,RpL28,RpL18,RpL26,eIF3-S10,CG9769,RpL35A,RpL13A,RpL34b,RpS5b,RpS30,RpS19b,RpL34a,RpS8,RpS7,RpL30,glo,RpS12,Thor,Rp
response to heat	COMPLEAT	FC3254	12	10	3.31e-07	"Hsp22,Hsp23,Hsp26,Hsp27,Hsp68,alphaTub84D,nmo,Hsp70Aa,RhoL,MRG15,"
Respiratory electron transport	Reactome		81	31	3.65e-07	"ND-B17,SdhB,COX5A,ND-42,RFeSP,ND-PDSW,ND-B14.5A,ND-ASHI,ND-B18,ND-24,ND-18,ND-51,COX5B,ND-B22,COX4L,ND-B14,ND-B15,ND-B12,levy,UQCR-Q,ND-39,COX7AL,UQCR-C1,CG7834,ND-B8,CG34172,UQCR-C2,UQCR-11,SdhA,COX8,ND-30,"
Energy Metabolism	KEGG		131	43	3.74e-07	"ND-B17,ATPsynG,blw,SdhB,sun,ATPsynD,ATPsynO,COX5A,ND-42,ATPsyngamma,RFeSP,ND-PDSW,ND-B14.5A,ATPsyndelta,Vha100-1,ND-ASHI,CG15743,ND-B18,CG9065,ND-24,CG7280,ND-18,ND-51,COX5B,ND-B22,COX4L,ND-B14,Vha36-2,ND-B15,ND-B12,levy,UQCR-Q,ND-39,COX7AL,CG7789,Vha36-
putative complex without known function	COMPLEAT	FC4695	10	9	3.83e-07	"GstD1,GstD2,GstD4,GstD5,GstD7,Clp,GstD9,CG5196,GstD10,"
putative complex without known function	COMPLEAT	FC6152	10	9	3.83e-07	"GstD1,pnr,GstD2,GstD4,GstD5,GstD7,Clp,GstD9,GstD10,"
putative complex without known function	COMPLEAT	FC4770	10	9	3.83e-07	"GstD1,GstD2,GstD4,GstD5,GstD7,Clp,CG14718,GstD9,GstD10,"
SRP-dependent cotranslational protein targeting to membrane	Reactome		114	39	3.88e-07	"RpS3,RpL4,RpS14a,RpS14b,RpL7,RpS9,RpL13,RpL11,Ost48,RpL14,RpL3,RpL31,RpL23A,RpL17,RpS15,RpS16,RpL37b,RpL12,RpL28,RpL18,RpL26,RpL35A,RpL13A,RpL34b,RpS5b,RpS30,RpS19b,RpL34a,RpS8,RpS7,Spase12,RpL30,glo,RpS12,RpS6,RpS24,RpS26,RpL8,RpL27A,"
Influenza Viral RNA Transcription and Replication	Reactome		110	38	4.11e-07	"Hsp83,RpS3,RpL4,RpS14a,RpS14b,RpL7,RpS9,RpL13,RpL11,RpL14,RpL3,RpL31,RpL23A,RpL17,RpS15,RpS16,RpL37b,RpL12,RpL28,RpL18,RpL26,RpL35A,RpL13A,RpL34b,RpS5b,RpS30,RpS19b,RpL34a,RpS8,RpS7,RpL30,glo,RpS12,RpS6,RpS24,RpS26,RpL8,RpL27A,"
3' -UTR-mediated translational regulation	Reactome		123	41	4.37e-07	"RpS3,RpL4,RpS14a,RpS14b,RpL7,RpS9,RpL13,RpL11,RpL14,RpL3,eIF4G,RpL31,RpL23A,RpL17,CG8335,RpS15,RpS16,RpL37b,RpL12,RpL28,RpL18,RpL26,eIF3-S10,CG9769,RpL35A,RpL13A,RpL34b,RpS5b,RpS30,RpS19b,RpL34a,RpS8,RpS7,RpL30,glo,RpS12,RpS6,RpS24,RpS26,RpL8,RpL27A,"
GTP hydrolysis and joining of the 60S ribosomal subunit	Reactome		123	41	4.37e-07	"RpS3,RpL4,RpS14a,RpS14b,RpL7,RpS9,RpL13,RpL11,RpL14,RpL3,eIF4G,RpL31,RpL23A,RpL17,CG8335,RpS15,RpS16,RpL37b,RpL12,RpL28,RpL18,RpL26,eIF3-S10,CG9769,RpL35A,RpL13A,RpL34b,RpS5b,RpS30,RpS19b,RpL34a,RpS8,RpS7,RpL30,glo,RpS12,RpS6,RpS24,RpS26,RpL8,RpL27A,"
L13a-mediated translational silencing of Ceruloplasmin expression	Reactome		123	41	4.37e-07	"RpS3,RpL4,RpS14a,RpS14b,RpL7,RpS9,RpL13,RpL11,RpL14,RpL3,eIF4G,RpL31,RpL23A,RpL17,CG8335,RpS15,RpS16,RpL37b,RpL12,RpL28,RpL18,RpL26,eIF3-S10,CG9769,RpL35A,RpL13A,RpL34b,RpS5b,RpS30,RpS19b,RpL34a,RpS8,RpS7,RpL30,glo,RpS12,RpS6,RpS24,RpS26,RpL8,RpL27A,"
mitotic spindle organization	GO_BP_FLAT		195	57	4.53e-07	"asp,SmF,Hsp83,ncd,RpL7,RpS9,RpL13,pav,RpL11,barr,Rpt2,toc,snRNP-U1-70K,RpL14,RpL3,eIF4G,aurB,RpL31,Bub3,Grip84,spd-2,ana2,SMC2,ball,CG12018,msps,Rpn12,Rpn1,Prosbeta5,RpL17,Nuf2,Pvr,borr,RpS15,RpS16,RpL12,msd5,RpL28,RpL18,RpL26,eIF3-S10,RpS30,Cap-D2,cmet,
Disease	Reactome		843	181	4.67e-07	"Pka-C3,Eip71CD,Hsp68,Hsp83,ImpL3,Prosbeta6,RpS3,numb,RpL4,rut,Egfr,Ubi-p63E,RpS14a,RpS14b,Fur2,Su(H),gig,RpL7,Gel,Dsor1,woc,RpS9,TfIIS,Prosbeta1,RpL13,Snap25,Irbp,Pxn,Hsp70Aa,Hsp70Ab,Hsp70Ba,Hsp70Bc,RpL11,Mtor,bnl,CG13397,His3.3A,Rpt2,mbc,Clp,HDAC1,Prosa
mitochondrion	GO_CC_FLAT		581	133	4.8e-07	"Gs1,Hsc70-5,Hsp68,ND-B17,l(2)tid,Pepck,Nmdmc,ATPsynG,unc-45,blw,rpr,Fdx1,mRpL12,SdhB,Spat,sun,Tom40,ATPsynD,ATPsynO,T3dh,COX5A,ND-42,Mitofilin,ATPsyngamma,Alas,scu,RFeSP,Coprox,ND-PDSW,dnk,Oat,mRpL16,arg,CG17896,EfTuM,Thiolase,ND-B14.5A,Dronc,l(1)G0255,A
generation of precursor metabolites and energy	GO_BP_FLAT		220	62	5.92e-07	"Ald,Eno,ImpL3,ND-B17,Pfk,Pgi,Pgm,GlyP,ATPsynG,blw,PhKgamma,dhd,Fdx1,SdhB,sun,Pglym78,ATPsynD,ATPsynO,COX5A,ND-42,ATPsyngamma,RFeSP,ND-PDSW,ND-B14.5A,CG5009,l(1)G0255,ATPsyndelta,Vha100-1,TrxT,ND-ASHI,ND-B18,ND-24,ND-18,ND-51,COX5B,CG8475,ND-B22,COX4L,ND-
proteolysis involved in cellular protein catabolic process	COMPLEAT	FC5585	35	18	6.26e-07	"Prosbeta6,Prosbeta1,Rpt2,Prosalpha5,Prosalpha7,Prosbeta3,CG17834,Rpt1,Rpn7,Rpn5,Rpn12,Rpn1,Prosbeta5,Aos1,CG13319,CG12321,Prosalpha3,Rpn3,"
electron transport chain	GO_BP_FLAT		91	33	6.65e-07	"ND-B17,dhd,Fdx1,SdhB,COX5A,ND-42,RFeSP,ND-PDSW,ND-B14.5A,TrxT,ND-ASHI,ND-B18,ND-24,ND-18,ND-51,COX5B,ND-B22,COX4L,ND-B14,ND-B15,ND-B12,levy,UQCR-Q,ND-39,COX7AL,UQCR-C1,CIA30,Trx-2,ND-B8,UQCR-C2,UQCR-11,SdhA,COX8,"
ubiquitin-dependent protein catabolic process	COMPLEAT	FC4804	15	11	7.69e-07	"Prosbeta6,Prosbeta1,rpr,Prosalpha5,Prosalpha7,Prosbeta3,msps,Prosbeta5,Prosalpha2,Prosbeta7,Prosalpha3,"
ubiquitin-dependent protein catabolic process	COMPLEAT	FC3541	15	11	7.69e-07	"Prosbeta6,Prosbeta1,Prosalpha5,Prosalpha7,Prosbeta3,Prosbeta5,Prosbeta2R2,CG12321,Prosalpha2,Prosbeta7,Prosalpha3,"
Regulation of Apoptosis	Reactome		68	27	8.72e-07	"Prosbeta6,Ubi-p63E,Prosbeta1,fra,Rpt2,Prosalpha5,Drice,Prosalpha7,Prosbeta3,Decay,Rpt1,Rpn7,Rpn5,Rpn12,Rpn1,Prosbeta5,PI31,Prosbeta2R2,MAGE,CG9588,Rpt6R,CG30382,Prosalpha2,Ubi-p5E,Prosbeta7,Prosalpha3,Rpn3,"
mitochondrial ATP synthesis coupled electron transport	GO_BP_FLAT		68	27	8.72e-07	"ND-B17,SdhB,COX5A,ND-42,RFeSP,ND-PDSW,ND-B14.5A,ND-ASHI,ND-B18,ND-24,ND-51,COX5B,ND-B22,COX4L,ND-B14,ND-B15,ND-B12,levy,UQCR-Q,ND-39,COX7AL,UQCR-C1,CIA30,ND-B8,UQCR-C2,UQCR-11,COX8,"
oxidation reduction	GO_BP_FLAT		625	140	8.87e-07	"Cat,Eip71CD,ImpL3,ND-B17,Dhfr,Pgd,Nmdmc,GstS1,dhd,Fdh,Fdx1,Pxn,Cyp6a22,SdhB,Sptr,Cyp4e2,CG14630,Cyp4p1,Cyp9c1,Fer1HCH,P5cr,T3dh,COX5A,ND-42,scu,RFeSP,Coprox,ND-PDSW,CG17896,Thiolase,ND-B14.5A,FASN1,CG5009,CG7601,Lrpprc2,Mtpalpha,Cyp28a5,CG3603,TrxT,ND-AS
Signaling by Wnt	Reactome		171	51	9.25e-07	"arm,Prosbeta6,Ubi-p63E,Prosbeta1,l(2)not,OstStt3,Ugt,Ost48,Rpt2,Prosalpha5,Prosalpha7,Sec13,SkpB,Prosbeta3,alpha-Man-IIb,beta4GalNAcTA,CG3149,Rpt1,Rpn7,Rpn5,Rpn12,Rpn1,Prosbeta5,xit,GCS1,CG6308,SkpE,gny,GCS2beta,ERp60,PI31,CG8207,CG8311,Prosbeta2R2,CG841
proteolysis involved in cellular protein catabolic process	COMPLEAT	FC3720	36	18	1.07e-06	"Prosbeta6,Prosbeta1,Rpt2,Prosalpha5,Prosalpha7,Prosbeta3,CG17834,Rpt1,Rpn7,Rpn5,Rpn12,Rpn1,Prosbeta5,Aos1,CG13319,CG12321,Prosalpha3,Rpn3,"
ATP synthesis coupled proton transport	COMPLEAT	FC5692	13	10	1.24e-06	"Hsp83,Egfr,ATPsynG,blw,sun,ATPsynD,ATPsynO,Mitofilin,ATPsyngamma,ATPsyndelta,"
proteolysis	COMPLEAT	FC6374	40	19	1.47e-06	"Prosbeta6,Prosbeta1,Rpt2,Prosalpha5,Prosalpha7,Prosbeta3,CG17834,Rpt1,Rpn7,Rpn5,Rpn12,Rpn1,Prosbeta5,Aos1,Corp,CG13319,CG12321,Prosalpha3,Rpn3,"
Vif-mediated degradation of APOBEC3G	Reactome		66	26	1.66e-06	"Prosbeta6,Ubi-p63E,Prosbeta1,Rpt2,Prosalpha5,Prosalpha7,Prosbeta3,Rpt1,Rpn7,Rpn5,Rpn12,Rpn1,Prosbeta5,CG9581,PI31,Prosbeta2R2,CG9588,Rpt6R,Roc1b,Roc2,CG30382,Prosalpha2,Ubi-p5E,Prosbeta7,Prosalpha3,Rpn3,"
cytosolic part	GO_CC_FLAT		129	41	1.78e-06	"Eno,RpS3,Pfk,RpL4,Ubi-p63E,RpS14a,RpS14b,RpL7,RpS9,RpL13,RpL11,RpL14,Drice,RpL3,IKKbeta,RpL31,RpL23A,RpL17,RpS15,RpS16,RpL37b,RpL12,RpL28,RpL18,RpL26,RpL35A,RpL13A,RpL34b,RpS5b,RpS30,RpS19b,RpL34a,RpS8,RpS7,key,RpL30,RpS6,RpS24,RpS26,RpL8,RpL27A,"
ATP synthesis coupled proton transport	COMPLEAT	FC6367	11	9	1.82e-06	"Hsp83,ATPsynG,blw,sun,ATPsynD,ATPsynO,ATPsyngamma,ATPsyndelta,cv-c,"
cellular macromolecule metabolic process	COMPLEAT	FC3902	138	43	1.82e-06	"Chc,Prosbeta6,Dsor1,Prosbeta1,Ost48,Rpt2,HDAC1,Past1,Prosalpha5,Prosalpha7,EfTuM,Bub3,Prosbeta3,CSN4,CG17834,Rpt1,Rpn7,Rpn5,Rpn12,Rpn1,Prosbeta5,Aos1,Corp,CG15643,Tspo,Gmd,CG9536,CG9547,GCS2beta,Nup50,CG13319,CG9945,CG12262,ldbr,CG2931,CG12321,Gfat2,CG11
Regulation of mRNA Stability by Proteins that Bind AU-rich Elements	Reactome		116	38	1.85e-06	"Hsp22,Hsp23,Hsp26,Hsp27,Hsp68,Prosbeta6,Ubi-p63E,Prosbeta1,Hsp70Aa,Hsp70Ab,Hsp70Ba,Hsp70Bc,Psi,Rpt2,Prosalpha5,Prosalpha7,eIF4G,Prosbeta3,Rpt1,Rpn7,Rpn5,Rpn12,Rpn1,Prosbeta5,PI31,Rrp4,CG4461,Prosbeta2R2,CG9588,Rpt6R,CG30382,Hsp70Bbb,Prosalpha2,Ubi-p5E,Pr
putative complex without known function	COMPLEAT	FC2675	7	7	1.91e-06	"GstD1,GstD2,GstD4,GstD5,GstD7,GstD9,GstD10,"
organelle envelope	GO_CC_FLAT		352	87	1.94e-06	"e(y)2,ND-B17,l(2)tid,LamC,ATPsynG,unc-45,blw,rpr,Mtor,SdhB,Ugt,sun,toc,Tom40,ATPsynD,ATPsynO,Lk6,COX5A,ND-42,Mitofilin,ATPsyngamma,RFeSP,ND-PDSW,ND-B14.5A,Nup107,ATPsyndelta,Nxt1,Surf1,ND-ASHI,CG1628,CG1824,ND-B18,CG9065,ND-24,CG7280,ND-18,Ranbp21,Tspo,N
proteolysis involved in cellular protein catabolic process	COMPLEAT	FC3248	34	17	2.14e-06	"Prosbeta6,Prosbeta1,Rpt2,Prosalpha5,Prosalpha7,Prosbeta3,Rpt1,Rpn7,Rpn5,Rpn12,Rpn1,Prosbeta5,Aos1,CG13319,CG12321,Prosalpha3,Rpn3,"
organelle inner membrane	GO_CC_FLAT		223	61	2.16e-06	"ND-B17,LamC,ATPsynG,blw,SdhB,sun,ATPsynD,ATPsynO,COX5A,ND-42,Mitofilin,ATPsyngamma,RFeSP,ND-PDSW,ND-B14.5A,ATPsyndelta,Surf1,ND-ASHI,CG1628,CG1824,ND-B18,ND-24,ND-18,ND-51,COX5B,ND-B22,COX4L,CG9410,CG8026,ND-B14,CG8323,ND-B15,ND-B12,LBR,levy,Rrp4,ttm2,CG
envelope	GO_CC_FLAT		353	87	2.2e-06	"e(y)2,ND-B17,l(2)tid,LamC,ATPsynG,unc-45,blw,rpr,Mtor,SdhB,Ugt,sun,toc,Tom40,ATPsynD,ATPsynO,Lk6,COX5A,ND-42,Mitofilin,ATPsyngamma,RFeSP,ND-PDSW,ND-B14.5A,Nup107,ATPsyndelta,Nxt1,Surf1,ND-ASHI,CG1628,CG1824,ND-B18,CG9065,ND-24,CG7280,ND-18,Ranbp21,Tspo,N
mitochondrial respiratory chain	GO_CC_FLAT		83	30	2.29e-06	"ND-B17,SdhB,COX5A,ND-42,RFeSP,ND-PDSW,ND-B14.5A,ND-ASHI,ND-B18,ND-24,ND-18,ND-51,COX5B,ND-B22,COX4L,ND-B14,ND-B15,ND-B12,levy,UQCR-Q,ND-39,COX7AL,UQCR-C1,CIA30,ND-B8,CG34172,UQCR-C2,SdhA,COX8,ND-30,"
Xenobiotics Biodegradation and Metabolism	KEGG		79	29	2.34e-06	"GstD1,GstD2,GstD3,GstD4,GstD5,GstD6,GstD7,GstS1,Fdh,l(2)k01209,Ugt35a,CG3609,CG17224,CG8349,Fmo-2,GstE1,CG3788,pyd3,GstD9,CG5999,CG6330,betaGlu,Ugt58Fa,Ugt86Dd,Ugt36Bc,GstD10,GstE9,GstE7,GstE5,"
00190 Oxidative phosphorylation [PATH: dme00190 ]	KEGG		126	40	2.45e-06	"ND-B17,ATPsynG,blw,SdhB,sun,ATPsynD,ATPsynO,COX5A,ND-42,ATPsyngamma,RFeSP,ND-PDSW,ND-B14.5A,ATPsyndelta,Vha100-1,ND-ASHI,ND-B18,CG9065,ND-24,ND-18,ND-51,COX5B,ND-B22,COX4L,ND-B14,Vha36-2,ND-B15,ND-B12,levy,UQCR-Q,ND-39,COX7AL,Vha36-3,ND-B8,ATPsynepsilonL
"60S ribosomal subunit, cytoplasmic"	COMPLEAT	FC1369	52	22	2.55e-06	"RpL4,RpL7,RpL13,RpL11,RpL14,RpL3,RpL31,RpL23A,RpL17,RpL37b,RpL12,RpL28,RpL18,RpL26,RpL35A,RpL13A,RpL34b,RpL34a,RpL30,glo,RpL8,RpL27A,"
Stabilization of p53	Reactome		60	24	3e-06	"Prosbeta6,Ubi-p63E,Prosbeta1,Rpt2,Prosalpha5,Prosalpha7,Prosbeta3,Rpt1,Rpn7,Rpn5,Rpn12,Rpn1,Prosbeta5,PI31,Prosbeta2R2,CG9588,p53,Rpt6R,CG30382,Prosalpha2,Ubi-p5E,Prosbeta7,Prosalpha3,Rpn3,"
Autodegradation of the E3 ubiquitin ligase COP1	Reactome		60	24	3e-06	"Prosbeta6,Ubi-p63E,Prosbeta1,Rpt2,Prosalpha5,Prosalpha7,Prosbeta3,Rpt1,Rpn7,Rpn5,Rpn12,Rpn1,Prosbeta5,PI31,Prosbeta2R2,CG9588,p53,Rpt6R,CG30382,Prosalpha2,Ubi-p5E,Prosbeta7,Prosalpha3,Rpn3,"
Ubiquitin-dependent degradation of Cyclin D	Reactome		60	24	3e-06	"Prosbeta6,Ubi-p63E,CycD,Prosbeta1,Rpt2,Prosalpha5,Prosalpha7,Prosbeta3,Rpt1,Rpn7,Rpn5,Rpn12,Rpn1,Prosbeta5,PI31,Prosbeta2R2,CG9588,Rpt6R,CG30382,Prosalpha2,Ubi-p5E,Prosbeta7,Prosalpha3,Rpn3,"
Ubiquitin-dependent degradation of Cyclin D1	Reactome		60	24	3e-06	"Prosbeta6,Ubi-p63E,CycD,Prosbeta1,Rpt2,Prosalpha5,Prosalpha7,Prosbeta3,Rpt1,Rpn7,Rpn5,Rpn12,Rpn1,Prosbeta5,PI31,Prosbeta2R2,CG9588,Rpt6R,CG30382,Prosalpha2,Ubi-p5E,Prosbeta7,Prosalpha3,Rpn3,"
response to heat	GO_BP_FLAT		72	27	3.23e-06	"Hsc70-5,Hsf,Hsp22,Hsp23,Hsp26,Hsp27,Hsp68,Hsp83,rut,Ubi-p63E,Parp,Hsp70Aa,Hsp70Ab,Hsp70Ba,Hsp70Bc,Nf1,mth,hang,CG2887,MED16,CG4461,CG7130,Hcs,TotF,Hsp70Bbb,pain,DnaJ-1,"
ATP synthesis coupled electron transport	GO_BP_FLAT		72	27	3.23e-06	"ND-B17,SdhB,COX5A,ND-42,RFeSP,ND-PDSW,ND-B14.5A,ND-ASHI,ND-B18,ND-24,ND-51,COX5B,ND-B22,COX4L,ND-B14,ND-B15,ND-B12,levy,UQCR-Q,ND-39,COX7AL,UQCR-C1,CIA30,ND-B8,UQCR-C2,UQCR-11,COX8,"
mitochondrial part	GO_CC_FLAT		421	99	4.2e-06	"ND-B17,l(2)tid,ATPsynG,unc-45,blw,rpr,Fdx1,mRpL12,SdhB,Spat,sun,Tom40,ATPsynD,ATPsynO,COX5A,ND-42,Mitofilin,ATPsyngamma,Alas,RFeSP,ND-PDSW,Oat,mRpL16,Thiolase,ND-B14.5A,ATPsyndelta,Mtpalpha,Surf1,ND-ASHI,CG1628,CG1824,ND-B18,CG9065,mRpS30,mRpL22,ND-24,CG
response to temperature stimulus	GO_BP_FLAT		77	28	4.31e-06	"Hsc70-5,Hsf,Hsp22,Hsp23,Hsp26,Hsp27,Hsp68,Hsp83,Atpalpha,rut,Ubi-p63E,Parp,Hsp70Aa,Hsp70Ab,Hsp70Ba,Hsp70Bc,Nf1,mth,hang,CG2887,MED16,CG4461,CG7130,Hcs,TotF,Hsp70Bbb,pain,DnaJ-1,"
lipid particle	GO_CC_FLAT		333	82	4.43e-06	"Act5C,Chc,Ef1alpha100E,Eno,Gs1,Hsc70-5,Hsp68,Hsp83,RpS3,Pgi,RpL4,alphaTub84D,RpS14a,RpS14b,ATPsynG,blw,RpL13,mRpL12,RpL11,Spat,Ost48,ATPsynD,ATPsynO,RpL14,COX5A,ND-42,ATPsyngamma,scu,Thiolase,RpL23A,FASN1,Akap200,ATPsyndelta,Mtpalpha,regucalcin,CG6540,CG
Host Interactions of HIV factors	Reactome		143	43	5.11e-06	"Prosbeta6,Ubi-p63E,Prosbeta1,Mtor,Rpt2,mbc,Prosalpha5,Prosalpha7,SkpB,Prosbeta3,Nup107,Rpt1,Rpn7,Rpn5,Rpn12,Rpn1,Prosbeta5,CG6540,SkpE,CG9581,Nup44A,Nup50,PI31,Nup54,Rae1,CG7768,Prosbeta2R2,CG9588,Nup43,Rpt6R,Roc1b,Roc2,CG30382,Prosalpha2,Ubi-p5E,Prosbet
oxidative phosphorylation	GO_BP_FLAT		134	41	5.22e-06	"ND-B17,ATPsynG,blw,SdhB,sun,ATPsynD,ATPsynO,COX5A,ND-42,ATPsyngamma,RFeSP,ND-PDSW,ND-B14.5A,ATPsyndelta,Vha100-1,ND-ASHI,ND-B18,ND-24,ND-51,COX5B,ND-B22,COX4L,ND-B14,Vha36-2,ND-B15,ND-B12,levy,UQCR-Q,ND-39,COX7AL,CG9813,UQCR-C1,CIA30,CG7834,Vha36-3,ND-B8
respiratory chain	GO_CC_FLAT		86	30	5.29e-06	"ND-B17,SdhB,COX5A,ND-42,RFeSP,ND-PDSW,ND-B14.5A,ND-ASHI,ND-B18,ND-24,ND-18,ND-51,COX5B,ND-B22,COX4L,ND-B14,ND-B15,ND-B12,levy,UQCR-Q,ND-39,COX7AL,UQCR-C1,CIA30,ND-B8,CG34172,UQCR-C2,SdhA,COX8,ND-30,"
small molecule catabolic process	COMPLEAT	FC6041	20	12	5.89e-06	"AnxB10,awd,Eno,Pglym78,scu,cib,CG4598,CG2852,PHGPx,CG10638,yip2,Trx-2,"
Vpu mediated degradation of CD4	Reactome		66	25	6.01e-06	"Prosbeta6,Ubi-p63E,Prosbeta1,Rpt2,Prosalpha5,Prosalpha7,SkpB,Prosbeta3,Rpt1,Rpn7,Rpn5,Rpn12,Rpn1,Prosbeta5,SkpE,PI31,Prosbeta2R2,CG9588,Rpt6R,CG30382,Prosalpha2,Ubi-p5E,Prosbeta7,Prosalpha3,Rpn3,"
ATP synthesis coupled proton transport	COMPLEAT	FC6611	12	9	6.28e-06	"ATPsynG,blw,sun,ATPsynD,ATPsynO,Mitofilin,ATPsyngamma,CG3814,ATPsyndelta,"
ATP synthesis coupled proton transport	COMPLEAT	FC5869	12	9	6.28e-06	"Hsp83,ATPsynG,blw,sun,ATPsynD,ATPsynO,Mitofilin,ATPsyngamma,ATPsyndelta,"
M Phase	Reactome		206	56	6.81e-06	"Prosbeta6,rod,Ubi-p63E,LamC,Prosbeta1,pav,Mtor,barr,Rpt2,Prosalpha5,Prosalpha7,aurB,Sec13,Bub3,Prosbeta3,SMC2,Nup107,ball,msps,Rpt1,Rpn7,Rpn5,Rpn12,Rpn1,Prosbeta5,APC7,CG6540,CG9135,borr,Nup44A,Nup50,PI31,Nup54,CG18190,Rae1,GM130,Grasp65,Prosbeta2R2,CG95
mitochondrial inner membrane	GO_CC_FLAT		206	56	6.81e-06	"ND-B17,ATPsynG,blw,SdhB,sun,ATPsynD,ATPsynO,COX5A,ND-42,Mitofilin,ATPsyngamma,RFeSP,ND-PDSW,ND-B14.5A,ATPsyndelta,Surf1,ND-ASHI,CG1628,CG1824,ND-B18,ND-24,ND-18,ND-51,COX5B,ND-B22,COX4L,CG9410,CG8026,ND-B14,CG8323,ND-B15,ND-B12,levy,ttm2,CG4942,UQCR-Q,Di
proteolysis involved in cellular protein catabolic process	COMPLEAT	FC1783	40	18	7.26e-06	"Prosbeta6,Prosbeta1,rpr,Rpt2,Prosalpha5,Prosalpha7,Prosbeta3,Rpn7,Rpn5,Rpn1,Prosbeta5,CG13319,CG12321,GNBP2,Prosalpha2,Prosbeta7,Prosalpha3,Rpn3,"
"Cell Cycle, Mitotic"	Reactome		379	90	7.53e-06	"Pka-C3,Hsp83,Prosbeta6,sti,rod,stg,alphaTub84D,betaTub56D,Ubi-p63E,Dhfr,CycD,LamC,Prosbeta1,pav,Wee1,Cdc2rk,Mtor,barr,Rpt2,HDAC1,Prosalpha5,dnk,Prosalpha7,aurB,Sec13,Ts,Bub3,Mcm6,HDAC3,Fen1,SkpB,Prosbeta3,Grip84,spd-2,SMC2,Nup107,ball,CG12018,msps,Rpt1,R
cytosolic large ribosomal subunit	GO_CC_FLAT		55	22	7.7e-06	"RpL4,Ubi-p63E,RpL7,RpL13,RpL11,RpL14,RpL3,RpL31,RpL23A,RpL17,RpL37b,RpL12,RpL28,RpL18,RpL26,RpL35A,RpL13A,RpL34b,RpL34a,RpL30,RpL8,RpL27A,"
respiratory electron transport chain	GO_BP_FLAT		75	27	7.9e-06	"ND-B17,SdhB,COX5A,ND-42,RFeSP,ND-PDSW,ND-B14.5A,ND-ASHI,ND-B18,ND-24,ND-51,COX5B,ND-B22,COX4L,ND-B14,ND-B15,ND-B12,levy,UQCR-Q,ND-39,COX7AL,UQCR-C1,CIA30,ND-B8,UQCR-C2,UQCR-11,COX8,"
Translation	Reactome		164	47	8.09e-06	"Ef1alpha100E,RpS3,RpL4,RpS14a,RpS14b,RpL7,RpS9,RpL13,RpL11,Ost48,RpL14,RpL3,eIF4G,eIF2B-epsilon,RpL31,RpL23A,RpL17,CG8335,eIF2B-gamma,RpS15,RpS16,RpL37b,RpL12,RpL28,RpL18,RpL26,eIF3-S10,CG9769,RpL35A,RpL13A,RpL34b,RpS5b,RpS30,RpS19b,RpL34a,RpS8,RpS7,Spas
SCF-beta-TrCP mediated degradation of Emi1	Reactome		71	26	8.11e-06	"Prosbeta6,Ubi-p63E,Prosbeta1,Rpt2,Prosalpha5,Prosalpha7,SkpB,Prosbeta3,Rpt1,Rpn7,Rpn5,Rpn12,Rpn1,Prosbeta5,SkpE,PI31,fzr2,Prosbeta2R2,CG9588,Rpt6R,CG30382,Prosalpha2,Ubi-p5E,Prosbeta7,Prosalpha3,Rpn3,"
p53-Independent DNA Damage Response	Reactome		63	24	8.19e-06	"Prosbeta6,stg,Ubi-p63E,Prosbeta1,Rpt2,Prosalpha5,Prosalpha7,Prosbeta3,Rpt1,Rpn7,Rpn5,Rpn12,Rpn1,Prosbeta5,PI31,Prosbeta2R2,CG9588,Rpt6R,CG30382,Prosalpha2,Ubi-p5E,Prosbeta7,Prosalpha3,Rpn3,"
p53-Independent G1/S DNA damage checkpoint	Reactome		63	24	8.19e-06	"Prosbeta6,stg,Ubi-p63E,Prosbeta1,Rpt2,Prosalpha5,Prosalpha7,Prosbeta3,Rpt1,Rpn7,Rpn5,Rpn12,Rpn1,Prosbeta5,PI31,Prosbeta2R2,CG9588,Rpt6R,CG30382,Prosalpha2,Ubi-p5E,Prosbeta7,Prosalpha3,Rpn3,"
Ubiquitin Mediated Degradation of Phosphorylated Cdc25A	Reactome		63	24	8.19e-06	"Prosbeta6,stg,Ubi-p63E,Prosbeta1,Rpt2,Prosalpha5,Prosalpha7,Prosbeta3,Rpt1,Rpn7,Rpn5,Rpn12,Rpn1,Prosbeta5,PI31,Prosbeta2R2,CG9588,Rpt6R,CG30382,Prosalpha2,Ubi-p5E,Prosbeta7,Prosalpha3,Rpn3,"
metabolic process	COMPLEAT	FC3499	30	15	8.57e-06	"Ald,AnxB10,awd,Eno,Pgd,Gdi,Pglym78,scu,cib,CG4598,CG2852,PHGPx,CG10638,yip2,Trx-2,"
00071 Fatty acid metabolism [PATH: dme00071 ]	KEGG		30	15	8.57e-06	"Fdh,Thiolase,CG5009,Mtpalpha,CG9527,CG9547,CG4598,CG17544,CG6543,CG12262,CG3961,CG4860,Arc42,yip2,whd,"
glutathione transferase activity	GO_MF_FLAT		37	17	9.23e-06	"GstD1,GstD2,GstD3,GstD4,GstD5,GstD6,GstD7,GstS1,GstE12,GstE1,GstZ1,GstD9,GstD10,CG33177,GstE9,GstE7,GstE5,"
ubiquitin-dependent protein catabolic process	COMPLEAT	FC3666	15	10	9.65e-06	"Prosbeta6,RpS3,Prosbeta1,Prosalpha5,Prosalpha7,Prosbeta3,Prosbeta5,CG12321,Prosalpha2,Prosalpha3,"
small molecule metabolic process	COMPLEAT	FC3374	15	10	9.65e-06	"AnxB10,awd,Eno,scu,cib,CG2852,PHGPx,CG10638,yip2,Trx-2,"
proteolysis involved in cellular protein catabolic process	COMPLEAT	FC4400	15	10	9.65e-06	"Prosbeta1,Prosalpha5,Prosalpha7,CSN4,Rpt1,CSN6,Prosbeta5,Prosbeta2R2,Prosalpha2,Prosalpha3,"
ubiquitin-dependent protein catabolic process	COMPLEAT	FC3230	15	10	9.65e-06	"Prosbeta1,Prosalpha5,Lk6,Prosalpha7,Prosbeta3,Prosbeta5,CG9769,Prosalpha2,Prosbeta7,Prosalpha3,"
ubiquitin-dependent protein catabolic process	COMPLEAT	FC3258	15	10	9.65e-06	"Prosbeta6,Prosbeta1,Prosalpha5,Prosalpha7,Prosbeta3,Rpt1,Prosbeta2R2,Prosalpha2,Prosbeta7,Prosalpha3,"
ubiquitin-dependent protein catabolic process	COMPLEAT	FC5432	15	10	9.65e-06	"Prosbeta6,Prosbeta1,Prosalpha5,Lk6,Prosalpha7,Prosbeta3,Prosbeta5,Prosalpha2,Prosbeta7,Prosalpha3,"
ubiquitin-dependent protein catabolic process	COMPLEAT	FC6545	15	10	9.65e-06	"Prosalpha5,Prosalpha7,Prosbeta3,Prosbeta5,CG15717,CG8525,Prosbeta2R2,Prosalpha2,Prosbeta7,Prosalpha3,"
ubiquitin-dependent protein catabolic process	COMPLEAT	FC6516	15	10	9.65e-06	"Prosbeta6,Prosbeta1,Prosalpha5,Prosalpha7,Prosbeta3,Prosbeta5,CG2852,Prosalpha2,Prosbeta7,Prosalpha3,"
protein folding	COMPLEAT	FC6502	15	10	9.65e-06	"Eno,Hsp83,Gdi,Sptr,Oat,Inos,regucalcin,Prx2540-2,CG10638,yip2,"
ubiquitin-dependent protein catabolic process	COMPLEAT	FC6354	15	10	9.65e-06	"cni,Prosbeta6,Prosbeta1,Prosalpha5,Prosalpha7,Prosbeta3,Prosbeta5,CG9536,Prosbeta7,Prosalpha3,"
ubiquitin-dependent protein catabolic process	COMPLEAT	FC4930	15	10	9.65e-06	"Prosbeta6,Prosbeta1,Prosalpha5,Prosalpha7,Prosbeta3,Prosbeta5,CG12321,Prosalpha2,Prosbeta7,Prosalpha3,"
proteolysis involved in cellular protein catabolic process	COMPLEAT	FC4772	15	10	9.65e-06	"Prosbeta6,Prosbeta1,Prosalpha5,Prosalpha7,Prosbeta3,Prosbeta5,Prosbeta2R2,CG12321,Prosbeta7,Prosalpha3,"
fatty acid metabolic process	COMPLEAT	FC4049	10	8	9.81e-06	"AnxB10,awd,Eno,scu,cib,PHGPx,CG10638,yip2,"
putative complex without known function	COMPLEAT	FC4081	10	8	9.81e-06	"GstD1,GstD2,GstD4,GstD5,GstD7,Clp,GstD9,GstD10,"
APC/C:Cdh1 mediated degradation of Cdc20 and other APC/C:Cdh1 targeted proteins in late mitosis/early G1	Reactome		80	28	1e-05	"Prosbeta6,Ubi-p63E,Prosbeta1,Rpt2,Prosalpha5,Prosalpha7,aurB,Prosbeta3,Rpt1,Rpn7,Rpn5,Rpn12,Rpn1,Prosbeta5,APC7,PI31,fzr2,Skp2,Prosbeta2R2,CG9588,Rpt6R,ida,CG30382,Prosalpha2,Ubi-p5E,Prosbeta7,Prosalpha3,Rpn3,"
"transferase activity, transferring alkyl or aryl (other than methyl) groups"	GO_MF_FLAT		60	23	1.11e-05	"GstD1,Sam-S,GstD2,GstD3,GstD4,GstD5,GstD6,GstD7,GstS1,l(3)02640,GstE12,betaggt-II,CG10778,Tango14,GstE1,GstZ1,GstD9,GstD10,CG31381,CG33177,GstE9,GstE7,GstE5,"
Regulation of activated PAK-2p34 by proteasome mediated degradation	Reactome		60	23	1.11e-05	"Prosbeta6,Ubi-p63E,Prosbeta1,Rpt2,Prosalpha5,Prosalpha7,Prosbeta3,Rpt1,Rpn7,Rpn5,Rpn12,Rpn1,Prosbeta5,PI31,Prosbeta2R2,CG9588,Rpt6R,CG30382,Prosalpha2,Ubi-p5E,Prosbeta7,Prosalpha3,Rpn3,"
putative complex without known function	COMPLEAT	FC3430	6	6	1.26e-05	"GstD2,GstD4,GstD5,GstD7,GstD9,GstD10,"
mitochondrial envelope	GO_CC_FLAT		265	67	1.3e-05	"ND-B17,l(2)tid,ATPsynG,unc-45,blw,rpr,SdhB,sun,Tom40,ATPsynD,ATPsynO,COX5A,ND-42,Mitofilin,ATPsyngamma,RFeSP,ND-PDSW,ND-B14.5A,ATPsyndelta,Surf1,ND-ASHI,CG1628,CG1824,ND-B18,CG9065,ND-24,CG7280,ND-18,Tspo,ND-51,COX5B,Tom70,ND-B22,COX4L,CG9410,CG8026,ND-B
Metabolism of Other Amino Acids	KEGG		94	31	1.37e-05	"GstD1,Gad1,Pgd,GstD2,GstD3,GstD4,GstD5,GstD6,GstD7,GstS1,CG17896,Mtpalpha,CG3011,CG6543,GstE1,CG15093,MetRS,PHGPx,CG12262,pyd3,CG4860,GstD9,CG14516,Gclc,GstD10,CG32495,GstE9,GstE7,GstE5,SelD,SP1029,"
Metabolism of carbohydrates	Reactome		211	56	1.47e-05	"Ald,Pka-C3,Eno,Pepck,Pfk,Pgi,Pgm,Treh,GlyP,Pgd,PhKgamma,Pxn,Mtor,CG13397,Pglym78,beta4GalNAcTA,Nup107,CG6540,CG3036,CG8475,GlcAT-S,CG5096,fbp,Nup44A,Nup50,Pmm45A,Nup54,Rae1,Gale,CG12014,CG11357,GlcAT-P,Nup43,CG7702,CG11897,betaGlu,dlp,Hexo2,Hexo1,CG3253,
G1/S DNA Damage Checkpoints	Reactome		69	25	1.49e-05	"Prosbeta6,stg,Ubi-p63E,Prosbeta1,Rpt2,Prosalpha5,Prosalpha7,Prosbeta3,Rpt1,Rpn7,Rpn5,Rpn12,Rpn1,Prosbeta5,PI31,Prosbeta2R2,CG9588,p53,Rpt6R,CG30382,Prosalpha2,Ubi-p5E,Prosbeta7,Prosalpha3,Rpn3,"
spindle organization	GO_BP_FLAT		226	59	1.51e-05	"asp,SmF,Hsp83,ncd,RpL7,RpS9,RpL13,pav,Wee1,RpL11,Mtor,barr,Rpt2,toc,snRNP-U1-70K,RpL14,RpL3,eIF4G,aurB,RpL31,Bub3,Grip84,spd-2,ana2,SMC2,ball,CG12018,msps,Rpn12,Rpn1,Prosbeta5,RpL17,Nuf2,Pvr,borr,RpS15,RpS16,RpL12,msd5,RpL28,RpL18,RpL26,eIF3-S10,RpS30,Ca
Regulation of ornithine decarboxylase (ODC)	Reactome		57	22	1.52e-05	"Prosbeta6,Prosbeta1,Oda,Rpt2,Prosalpha5,Prosalpha7,Prosbeta3,Rpt1,Rpn7,Rpn5,Rpn12,Rpn1,Prosbeta5,PI31,Prosbeta2R2,CG9588,Rpt6R,CG30382,Prosalpha2,Prosbeta7,Prosalpha3,Rpn3,"
p53-Dependent G1/S DNA damage checkpoint	Reactome		65	24	1.52e-05	"Prosbeta6,Ubi-p63E,Prosbeta1,Rpt2,Prosalpha5,Prosalpha7,Prosbeta3,Rpt1,Rpn7,Rpn5,Rpn12,Rpn1,Prosbeta5,PI31,Prosbeta2R2,CG9588,p53,Rpt6R,CG30382,Prosalpha2,Ubi-p5E,Prosbeta7,Prosalpha3,Rpn3,"
p53-Dependent G1 DNA Damage Response	Reactome		65	24	1.52e-05	"Prosbeta6,Ubi-p63E,Prosbeta1,Rpt2,Prosalpha5,Prosalpha7,Prosbeta3,Rpt1,Rpn7,Rpn5,Rpn12,Rpn1,Prosbeta5,PI31,Prosbeta2R2,CG9588,p53,Rpt6R,CG30382,Prosalpha2,Ubi-p5E,Prosbeta7,Prosalpha3,Rpn3,"
ATP synthesis coupled proton transport	COMPLEAT	FC6099	13	9	1.76e-05	"Hsp68,ATPsynG,blw,sun,ATPsynD,ATPsynO,Mitofilin,ATPsyngamma,ATPsyndelta,"
protein folding	COMPLEAT	FC3398	13	9	1.76e-05	"Hsp22,Hsp23,Hsp26,Hsp27,Hsp68,mal,nmo,Hsp70Aa,RhoL,"
cellular protein metabolic process	COMPLEAT	FC5898	13	9	1.76e-05	"Hsp22,Hsp23,Hsp26,Hsp27,Hsp68,kay,nmo,Hsp70Aa,stv,"
cytoplasmic ribosomal large subunit	COMPLEAT	FC2831	50	20	1.98e-05	"RpL4,RpL7,RpL13,RpL11,RpL14,RpL3,RpL31,RpL23A,RpL17,RpL37b,RpL12,RpL18,RpL26,RpL35A,RpL13A,RpL34b,RpL34a,RpL30,RpL8,RpL27A,"
PA700-20S-PA28 complex	COMPLEAT	FC2263	50	20	1.98e-05	"Prosbeta6,Prosbeta1,Rpt2,Prosalpha5,Prosalpha7,Prosbeta3,Rpt1,Rpn7,Rpn5,Rpn12,Rpn1,Prosbeta5,Prosbeta2R2,CG9588,Rpt6R,CG30382,Prosalpha2,Prosbeta7,Prosalpha3,Rpn3,"
mitochondrial membrane	GO_CC_FLAT		248	63	1.99e-05	"ND-B17,l(2)tid,ATPsynG,unc-45,blw,rpr,SdhB,sun,Tom40,ATPsynD,ATPsynO,COX5A,ND-42,Mitofilin,ATPsyngamma,RFeSP,ND-PDSW,ND-B14.5A,ATPsyndelta,Surf1,ND-ASHI,CG1628,CG1824,ND-B18,ND-24,ND-18,ND-51,COX5B,Tom70,ND-B22,COX4L,CG9410,CG8026,ND-B14,CG8323,ND-B15,Cy
APC/C-mediated degradation of cell cycle proteins	Reactome		100	32	2.01e-05	"Prosbeta6,Ubi-p63E,Prosbeta1,Rpt2,Prosalpha5,Prosalpha7,aurB,Bub3,SkpB,Prosbeta3,Rpt1,Rpn7,Rpn5,Rpn12,Rpn1,Prosbeta5,APC7,SkpE,PI31,fzr2,Skp2,Prosbeta2R2,CG9588,Rpt6R,ida,CG30382,Prosalpha2,Ubi-p5E,Prosbeta7,Prosalpha3,Rpn3,BubR1,"
P2X7 receptor signalling complex	COMPLEAT	FC2835	25	13	2.01e-05	"Act5C,Act42A,Actn,Hsp68,Hsp83,LanA,Hsp70Aa,Hsp70Ab,Hsp70Ba,Hsp70Bc,Hsp70Bbb,PI4KIIIalpha,CG45186,"
Regulation of mitotic cell cycle	Reactome		100	32	2.01e-05	"Prosbeta6,Ubi-p63E,Prosbeta1,Rpt2,Prosalpha5,Prosalpha7,aurB,Bub3,SkpB,Prosbeta3,Rpt1,Rpn7,Rpn5,Rpn12,Rpn1,Prosbeta5,APC7,SkpE,PI31,fzr2,Skp2,Prosbeta2R2,CG9588,Rpt6R,ida,CG30382,Prosalpha2,Ubi-p5E,Prosbeta7,Prosalpha3,Rpn3,BubR1,"
ER-Phagosome pathway	Reactome		66	24	2.05e-05	"Prosbeta6,Ubi-p63E,Prosbeta1,Rpt2,Prosalpha5,Prosalpha7,Prosbeta3,Rpt1,Rpn7,Rpn5,Rpn12,Rpn1,Prosbeta5,ERp60,PI31,Prosbeta2R2,CG9588,Rpt6R,CG30382,Prosalpha2,Ubi-p5E,Prosbeta7,Prosalpha3,Rpn3,"
Toll pathway	DRSC		62	23	2.09e-05	"ea,Prosbeta6,Prosbeta1,Rpt2,Prosalpha5,Prosalpha7,Prosbeta3,Rpt1,Rpn7,Rpn5,Rpn12,Rpn1,Spn27A,Tollo,Prosbeta5,PGRP-SA,grass,GNBP3,GNBP1,CG30382,Prosalpha2,Prosbeta7,Rpn3,"
CDK-mediated phosphorylation and removal of Cdc6	Reactome		62	23	2.09e-05	"Prosbeta6,Ubi-p63E,Prosbeta1,Rpt2,Prosalpha5,Prosalpha7,Prosbeta3,Rpt1,Rpn7,Rpn5,Rpn12,Rpn1,Prosbeta5,PI31,Prosbeta2R2,CG9588,Rpt6R,CG30382,Prosalpha2,Ubi-p5E,Prosbeta7,Prosalpha3,Rpn3,"
proteolysis involved in cellular protein catabolic process	COMPLEAT	FC4968	32	15	2.31e-05	"Prosbeta6,Prosbeta1,Rpt2,Prosalpha5,Prosalpha7,Prosbeta3,Rpt1,Rpn7,Rpn5,Rpn1,Prosbeta5,CG13319,CG12321,Prosalpha3,Rpn3,"
SCF(Skp2)-mediated degradation of p27/p21	Reactome		75	26	2.5e-05	"Prosbeta6,Ubi-p63E,Prosbeta1,Rpt2,Prosalpha5,Prosalpha7,SkpB,Prosbeta3,Rpt1,Rpn7,Rpn5,Rpn12,Rpn1,Prosbeta5,SkpE,PI31,Skp2,Prosbeta2R2,CG9588,Rpt6R,CG30382,Prosalpha2,Ubi-p5E,Prosbeta7,Prosalpha3,Rpn3,"
Cyclin A:Cdk2-associated events at S phase entry	Reactome		88	29	2.62e-05	"Prosbeta6,stg,Ubi-p63E,Prosbeta1,Wee1,Rpt2,Prosalpha5,Prosalpha7,SkpB,Prosbeta3,Rpt1,Rpn7,Rpn5,Rpn12,Rpn1,Prosbeta5,SkpE,PI31,fzr2,Skp2,Prosbeta2R2,CG9588,Rpt6R,CG30382,Prosalpha2,Ubi-p5E,Prosbeta7,Prosalpha3,Rpn3,"
proteasome complex	GO_CC_FLAT		59	22	2.86e-05	"Prosbeta6,Prosbeta1,Rpt2,Prosalpha5,Prosalpha7,Prosbeta3,Rpt1,Rpn7,Rpn5,Rpn12,Rpn1,Prosbeta5,PI31,Ufd1-like,Prosbeta2R2,CG9588,Rpt6R,CG30382,Prosalpha2,Prosbeta7,Prosalpha3,Rpn3,"
00980 Metabolism of xenobiotics by cytochrome P450 [PATH: dme00980 ]	KEGG		55	21	2.86e-05	"GstD1,GstD2,GstD3,GstD4,GstD5,GstD6,GstD7,GstS1,Fdh,Ugt35a,CG3609,GstE1,GstD9,CG5999,Ugt58Fa,Ugt86Dd,Ugt36Bc,GstD10,GstE9,GstE7,GstE5,"
proteolysis involved in cellular protein catabolic process	COMPLEAT	FC5720	29	14	2.86e-05	"Prosbeta6,Prosbeta1,Rpt2,Prosalpha5,Prosalpha7,Prosbeta3,Rpt1,Rpn7,Rpn5,Rpn1,Prosbeta5,CG12321,Prosalpha3,Rpn3,"
Activation of NF-kappaB in B Cells	Reactome		80	27	3.04e-05	"Prosbeta6,Ubi-p63E,Prosbeta1,Rpt2,Prosalpha5,Prosalpha7,IKKbeta,SkpB,Prosbeta3,Rpt1,Rpn7,Rpn5,Rpn12,Rpn1,Prosbeta5,SkpE,PI31,Prosbeta2R2,CG9588,Rpt6R,key,CG30382,Prosalpha2,Ubi-p5E,Prosbeta7,Prosalpha3,Rpn3,"
organelle membrane	GO_CC_FLAT		446	100	3.11e-05	"Chc,ND-B17,l(2)tid,LamC,ATPsynG,unc-45,blw,l(2)not,OstStt3,fng,rpr,SdhB,sun,Ost48,toc,Tom40,ATPsynD,ATPsynO,COX5A,ND-42,Mitofilin,ATPsyngamma,RFeSP,ND-PDSW,CG4406,Npc1a,beta'COP,ND-B14.5A,alpha-Man-IIb,epsilonCOP,botv,ATPsyndelta,Vha100-1,Surf1,GAA1,ND-A
fatty acid beta-oxidation	GO_BP_FLAT		11	8	3.11e-05	"Thiolase,CG5009,Mtpalpha,CG9527,CG17544,CG6543,CG12262,yip2,"
determination of adult lifespan	COMPLEAT	FC5750	11	8	3.11e-05	"Hsp22,Hsp23,Hsp26,Hsp27,Hsp68,nmo,Hsp70Aa,Atg18b,"
determination of adult lifespan	COMPLEAT	FC3526	11	8	3.11e-05	"Hsp22,Hsp23,Hsp26,Hsp27,Hsp68,nmo,Hsp70Aa,stv,"
Antigen processing-Cross presentation	Reactome		102	32	3.14e-05	"if,Prosbeta6,Ubi-p63E,Prosbeta1,Rpt2,sda,Prosalpha5,Prosalpha7,Prosbeta3,Rpt1,Rpn7,Rpn5,Rpn12,Rpn1,Prosbeta5,Duox,ERp60,PI31,CG9875,Prosbeta2R2,CG9588,CG14516,Rpt6R,CG30382,CG32473,Prosalpha2,Ubi-p5E,Prosbeta7,rgn,Prosalpha3,Rpn3,SP1029,"
Autodegradation of Cdh1 by Cdh1:APC/C	Reactome		76	26	3.25e-05	"Prosbeta6,Ubi-p63E,Prosbeta1,Rpt2,Prosalpha5,Prosalpha7,Prosbeta3,Rpt1,Rpn7,Rpn5,Rpn12,Rpn1,Prosbeta5,APC7,PI31,fzr2,Prosbeta2R2,CG9588,Rpt6R,ida,CG30382,Prosalpha2,Ubi-p5E,Prosbeta7,Prosalpha3,Rpn3,"
"Ribosome, archaea"	COMPLEAT	FC1828	40	17	3.26e-05	"RpL4,RpL13,RpL14,RpL31,RpL37b,RpL18,RpL35A,RpL34b,RpS30,RpS19b,RpL34a,RpS8,RpL30,glo,RpS6,RpS24,RpS26,"
Class I MHC mediated antigen processing & presentation	Reactome		262	65	3.29e-05	"Hsp68,if,Prosbeta6,Ubi-p63E,Prosbeta1,Hsp70Aa,Hsp70Ab,Hsp70Ba,Hsp70Bc,Rpt2,sda,Prosalpha5,Prosalpha7,Sec13,SkpB,Prosbeta3,CG11070,Rpt1,Rpn7,Rpn5,Rpn12,Rpn1,Prosbeta5,APC7,CG11696,CG11695,SkpE,CG9581,HERC2,Duox,CG5846,Cul2,Socs44A,ERp60,PI31,Atg7,CG15097,
cellular lipid catabolic process	GO_BP_FLAT		26	13	3.45e-05	"Jheh1,Thiolase,CG5009,Mtpalpha,CG9527,CG17544,CG6543,CG3376,CG12262,bmm,CG6962,CDase,yip2,"
energy derivation by oxidation of organic compounds	GO_BP_FLAT		116	35	3.45e-05	"ND-B17,Pgm,GlyP,PhKgamma,SdhB,COX5A,ND-42,RFeSP,ND-PDSW,ND-B14.5A,l(1)G0255,ND-ASHI,ND-B18,ND-24,ND-51,COX5B,CG8475,ND-B22,COX4L,ND-B14,ND-B15,ND-B12,levy,UQCR-Q,CG7430,ND-39,COX7AL,UQCR-C1,CIA30,ND-B8,UQCR-C2,UQCR-11,SdhA,Mdh2,COX8,"
Circadian Clock pathway	COMPLEAT	FC618	60	22	3.87e-05	"Prosbeta6,Ubi-p63E,Prosbeta1,Rpt2,vri,Pdp1,Prosalpha5,Prosalpha7,Prosbeta3,Rpt1,Rpn7,Rpn5,Rpn12,Rpn1,Prosbeta5,jet,CG30382,Prosalpha2,Prosbeta7,cwo,Pp2A-29B,Rpn3,"
Degradation of beta-catenin by the destruction complex	Reactome		81	27	3.91e-05	"arm,Prosbeta6,Ubi-p63E,Prosbeta1,Rpt2,Prosalpha5,Prosalpha7,SkpB,Prosbeta3,Rpt1,Rpn7,Rpn5,Rpn12,Rpn1,Prosbeta5,SkpE,PI31,Prosbeta2R2,CG9588,Rpt6R,CG30382,Prosalpha2,Ubi-p5E,Prosbeta7,Pp2A-29B,Prosalpha3,Rpn3,"
00982 Drug metabolism - cytochrome P450 [PATH: dme00982 ]	KEGG		56	21	3.92e-05	"GstD1,GstD2,GstD3,GstD4,GstD5,GstD6,GstD7,GstS1,Fdh,Ugt35a,Fmo-2,GstE1,GstD9,CG5999,Ugt58Fa,Ugt86Dd,Ugt36Bc,GstD10,GstE9,GstE7,GstE5,"
centrosome duplication	COMPLEAT	FC4794	14	9	4.26e-05	"RpL7,RpL13,RpL11,RpL14,RpL3,RpL26,RpS24,RpL8,RpL27A,"
centrosome duplication	COMPLEAT	FC3715	14	9	4.26e-05	"RpL7,RpL13,RpL11,RpL14,RpL31,RpL26,RpS24,RpL8,RpL27A,"
determination of adult lifespan	COMPLEAT	FC6553	14	9	4.26e-05	"Hsp22,Hsp23,Hsp26,Hsp27,Hsp68,kay,Hsp70Aa,RhoL,HDAC1,"
proteolysis involved in cellular protein catabolic process	COMPLEAT	FC3310	14	9	4.26e-05	"Prosbeta6,Prosbeta1,Prosalpha5,Prosalpha7,Prosbeta3,Prosbeta5,CG13319,CG12321,Prosalpha3,"
Amino Acid Metabolism	KEGG		189	50	4.52e-05	"Argk,Cat,Ddc,Gs1,ImpL3,r,Gad1,Sam-S,Hmgs,Fdh,Spat,CG11899,Pglym78,P5cr,Alas,scu,Oat,arg,CG17896,Thiolase,Mtpalpha,CG3011,CG11134,Cbs,CG9547,CG10399,CG6287,Prx2540-2,Prx2540-1,CG12338,CG6543,CG15093,CG12262,CG5144,CG7430,CG5955,CG12173,CG1236,CG8132,GstZ1
Cyclin E associated events during G1/S transition	Reactome		86	28	4.59e-05	"Prosbeta6,stg,Ubi-p63E,Prosbeta1,Wee1,Rpt2,Prosalpha5,Prosalpha7,SkpB,Prosbeta3,Rpt1,Rpn7,Rpn5,Rpn12,Rpn1,Prosbeta5,SkpE,PI31,Skp2,Prosbeta2R2,CG9588,Rpt6R,CG30382,Prosalpha2,Ubi-p5E,Prosbeta7,Prosalpha3,Rpn3,"
cytoplasmic ribosomal small subunit	COMPLEAT	FC1045	41	17	4.78e-05	"RpS3,RpS14a,RpS14b,RpS9,Rack1,Gadd45,RpS15,RpS16,RpS5b,RpS30,RpS19b,RpS8,RpS7,RpS12,RpS6,RpS24,RpS26,"
Cdc20:Phospho-APC/C mediated degradation of Cyclin A	Reactome		82	27	4.99e-05	"Prosbeta6,Ubi-p63E,Prosbeta1,Rpt2,Prosalpha5,Prosalpha7,Bub3,Prosbeta3,Rpt1,Rpn7,Rpn5,Rpn12,Rpn1,Prosbeta5,APC7,PI31,Prosbeta2R2,CG9588,Rpt6R,ida,CG30382,Prosalpha2,Ubi-p5E,Prosbeta7,Prosalpha3,Rpn3,BubR1,"
APC/C:Cdc20 mediated degradation of mitotic proteins	Reactome		82	27	4.99e-05	"Prosbeta6,Ubi-p63E,Prosbeta1,Rpt2,Prosalpha5,Prosalpha7,Bub3,Prosbeta3,Rpt1,Rpn7,Rpn5,Rpn12,Rpn1,Prosbeta5,APC7,PI31,Prosbeta2R2,CG9588,Rpt6R,ida,CG30382,Prosalpha2,Ubi-p5E,Prosbeta7,Prosalpha3,Rpn3,BubR1,"
pyruvate metabolic process	COMPLEAT	FC3809	9	7	5.18e-05	"atms,Hsp70Aa,Atu,Rpt1,CG7430,hyx,CG11876,"
determination of adult lifespan	COMPLEAT	FC5491	9	7	5.18e-05	"Hsp22,Hsp23,Hsp26,Hsp27,Hsp68,nmo,Hsp70Aa,"
Circadian Clock pathway	DRSC		61	22	5.19e-05	"Prosbeta6,Prosbeta1,nmo,Rpt2,vri,Pdp1,Prosalpha5,Prosalpha7,Prosbeta3,Rpt1,Rpn7,Rpn5,Rpn12,Rpn1,Prosbeta5,jet,CG30382,Prosalpha2,Prosbeta7,cwo,Pp2A-29B,Rpn3,"
Gene Expression	Reactome		919	183	5.22e-05	"Act5C,Act42A,SmF,dwg,Ef1alpha100E,Hsp22,Hsp23,Hsp26,Hsp27,Hsp68,Prosbeta6,RpS3,ovo,RpL4,Sry-delta,su(Hw),Ubi-p63E,vls,Hrb87F,RpS14a,RpS14b,B52,Su(H),elB,RpL7,wdn,Parp,RpS9,TfIIS,Prosbeta1,RpL13,twin,Hsp70Aa,Hsp70Ab,Hsp70Ba,Hsp70Bc,RpL11,MED20,Mtor,His3.3
glycosylation	GO_BP_FLAT		49	19	5.3e-05	"brn,OstStt3,fng,Ugt,Ost48,O-fut2,xit,CG8668,C1GalTA,gny,O-fut1,CG11357,CG8412,CG18012,FucTC,Alg10,CG34056,rumi,alpha-Man-Ia,"
protein amino acid glycosylation	GO_BP_FLAT		49	19	5.3e-05	"brn,OstStt3,fng,Ugt,Ost48,O-fut2,xit,CG8668,C1GalTA,gny,O-fut1,CG11357,CG8412,CG18012,FucTC,Alg10,CG34056,rumi,alpha-Man-Ia,"
biopolymer glycosylation	GO_BP_FLAT		49	19	5.3e-05	"brn,OstStt3,fng,Ugt,Ost48,O-fut2,xit,CG8668,C1GalTA,gny,O-fut1,CG11357,CG8412,CG18012,FucTC,Alg10,CG34056,rumi,alpha-Man-Ia,"
proteolysis involved in cellular protein catabolic process	COMPLEAT	FC3726	27	13	5.73e-05	"Prosbeta6,Prosbeta1,Rpt2,Prosalpha5,Prosalpha7,Prosbeta3,Rpt1,Rpn7,Rpn1,Prosbeta5,CG12321,Prosalpha3,Rpn3,"
Regulation of APC/C activators between G1/S and early anaphase	Reactome		96	30	5.95e-05	"Prosbeta6,Ubi-p63E,Prosbeta1,Rpt2,Prosalpha5,Prosalpha7,Bub3,SkpB,Prosbeta3,Rpt1,Rpn7,Rpn5,Rpn12,Rpn1,Prosbeta5,APC7,SkpE,PI31,fzr2,Prosbeta2R2,CG9588,Rpt6R,ida,CG30382,Prosalpha2,Ubi-p5E,Prosbeta7,Prosalpha3,Rpn3,BubR1,"
Metabolism of proteins	Reactome		761	155	6.24e-05	"Act5C,Act42A,arm,brn,crc,ea,Ef1alpha100E,Hsc70-5,Hsp68,Hsp83,RpS3,mod(mdg4),ncd,ovo,pnr,RpL4,Sgs1,srp,alphaTub84D,betaTub56D,RpS14a,RpS14b,Fur2,fru,RpL7,LamC,RpS9,blw,RpL13,l(2)not,OstStt3,Hsp70Aa,Hsp70Ab,Hsp70Ba,Hsp70Bc,RpL11,Ugt,Ost48,Psi,sda,Tom40,RpL
Activation of APC/C and APC/C:Cdc20 mediated degradation of mitotic proteins	Reactome		83	27	6.33e-05	"Prosbeta6,Ubi-p63E,Prosbeta1,Rpt2,Prosalpha5,Prosalpha7,Bub3,Prosbeta3,Rpt1,Rpn7,Rpn5,Rpn12,Rpn1,Prosbeta5,APC7,PI31,Prosbeta2R2,CG9588,Rpt6R,ida,CG30382,Prosalpha2,Ubi-p5E,Prosbeta7,Prosalpha3,Rpn3,BubR1,"
00480 Glutathione metabolism [PATH: dme00480 ]	KEGG		58	21	7.15e-05	"GstD1,Pgd,GstD2,GstD3,GstD4,GstD5,GstD6,GstD7,GstS1,GstE1,CG15093,PHGPx,GstD9,CG14516,Gclc,GstD10,CG32495,GstE9,GstE7,GstE5,SP1029,"
Mitotic Anaphase	Reactome		158	43	7.42e-05	"Prosbeta6,rod,Ubi-p63E,LamC,Prosbeta1,Rpt2,Prosalpha5,Prosalpha7,aurB,Sec13,Bub3,Prosbeta3,Nup107,ball,msps,Rpt1,Rpn7,Rpn5,Rpn12,Rpn1,Prosbeta5,APC7,CG9135,borr,Nup44A,PI31,CG18190,Prosbeta2R2,CG9588,Nup43,Rpt6R,cmet,cid,ida,CG30382,Prosalpha2,Ubi-p5E,Pr
APC/C:Cdc20 mediated degradation of Securin	Reactome		75	25	7.47e-05	"Prosbeta6,Ubi-p63E,Prosbeta1,Rpt2,Prosalpha5,Prosalpha7,Prosbeta3,Rpt1,Rpn7,Rpn5,Rpn12,Rpn1,Prosbeta5,APC7,PI31,Prosbeta2R2,CG9588,Rpt6R,ida,CG30382,Prosalpha2,Ubi-p5E,Prosbeta7,Prosalpha3,Rpn3,"
heat shock-mediated polytene chromosome puffing	GO_BP_FLAT		7	6	7.65e-05	"Parp,Hsp70Aa,Hsp70Ab,Hsp70Ba,Hsp70Bc,Hsp70Bbb,"
polytene chromosome puffing	GO_BP_FLAT		7	6	7.65e-05	"Parp,Hsp70Aa,Hsp70Ab,Hsp70Ba,Hsp70Bc,Hsp70Bbb,"
ATP synthesis coupled proton transport	COMPLEAT	FC4887	12	8	8.08e-05	"ATPsynG,blw,sun,ATPsynD,ATPsynO,Mitofilin,ATPsyngamma,ATPsyndelta,"
lipid oxidation	GO_BP_FLAT		12	8	8.08e-05	"Thiolase,CG5009,Mtpalpha,CG9527,CG17544,CG6543,CG12262,yip2,"
response to heat	COMPLEAT	FC3168	12	8	8.08e-05	"Hsp22,Hsp23,Hsp26,Hsp27,Hsp68,kay,nmo,Hsp70Aa,"
fatty acid catabolic process	GO_BP_FLAT		12	8	8.08e-05	"Thiolase,CG5009,Mtpalpha,CG9527,CG17544,CG6543,CG12262,yip2,"
fatty acid oxidation	GO_BP_FLAT		12	8	8.08e-05	"Thiolase,CG5009,Mtpalpha,CG9527,CG17544,CG6543,CG12262,yip2,"
response to heat	COMPLEAT	FC6560	12	8	8.08e-05	"Hsp22,Hsp23,Hsp26,Hsp27,Hsp68,nmo,Hsp70Aa,RhoL,"
response to heat	COMPLEAT	FC3479	12	8	8.08e-05	"Hsp22,Hsp23,Hsp26,Hsp27,Hsp68,nmo,Hsp70Aa,RhoL,"
Metallothionein-3 complex	COMPLEAT	FC2101	21	11	8.14e-05	"Act5C,Act42A,Argk,Hsp68,Hsp83,Hsp70Aa,Hsp70Ab,Hsp70Ba,Hsp70Bc,CG5144,Hsp70Bbb,"
Cell Cycle	Reactome		506	109	8.14e-05	"Pka-C3,Hsp68,Hsp83,Prosbeta6,sti,rod,stg,alphaTub84D,betaTub56D,Ubi-p63E,Dhfr,CycD,LamC,Prosbeta1,pav,Wee1,Hsp70Aa,Hsp70Ab,Hsp70Ba,Hsp70Bc,Cdc2rk,Mtor,barr,His3.3A,Rpt2,HDAC1,Prosalpha5,dnk,Prosalpha7,aurB,Sec13,Ts,Bub3,Mcm6,HDAC3,Fen1,SkpB,Prosbeta3,Hus
heat shock-mediated polytene chromosome puffing	COMPLEAT	FC1493	5	5	8.25e-05	"Hsp27,Hsp68,Hsp70Aa,Hsp70Ba,GstE8,"
"mitochondrial electron transport, NADH to ubiquinone"	GO_BP_FLAT		35	15	8.41e-05	"ND-B17,ND-42,ND-PDSW,ND-B14.5A,ND-ASHI,ND-B18,ND-24,ND-51,ND-B22,ND-B14,ND-B15,ND-B12,ND-39,CIA30,ND-B8,"
Mitotic Metaphase and Anaphase	Reactome		159	43	8.69e-05	"Prosbeta6,rod,Ubi-p63E,LamC,Prosbeta1,Rpt2,Prosalpha5,Prosalpha7,aurB,Sec13,Bub3,Prosbeta3,Nup107,ball,msps,Rpt1,Rpn7,Rpn5,Rpn12,Rpn1,Prosbeta5,APC7,CG9135,borr,Nup44A,PI31,CG18190,Prosbeta2R2,CG9588,Nup43,Rpt6R,cmet,cid,ida,CG30382,Prosalpha2,Ubi-p5E,Pr
Cross-presentation of soluble exogenous antigens (endosomes)	Reactome		63	22	9.09e-05	"Prosbeta6,Prosbeta1,Rpt2,Prosalpha5,Prosalpha7,Prosbeta3,Rpt1,Rpn7,Rpn5,Rpn12,Rpn1,Prosbeta5,PI31,Prosbeta2R2,CG9588,Rpt6R,CG30382,Prosalpha2,Prosbeta7,rgn,Prosalpha3,Rpn3,"
ubiquitin-dependent protein catabolic process	COMPLEAT	FC6244	15	9	9.21e-05	"Prosalpha5,Prosalpha7,Prosbeta3,Prosbeta5,Prosbeta2R2,Prosalpha2,Prosbeta7,UQCR-C2,Prosalpha3,"
ubiquitin-dependent protein catabolic process	COMPLEAT	FC4188	15	9	9.21e-05	"Prosalpha7,Prosbeta3,Rpn7,Prosbeta5,CG15717,Prosbeta2R2,Prosalpha2,Prosbeta7,Prosalpha3,"
ubiquitin-dependent protein catabolic process	COMPLEAT	FC6348	15	9	9.21e-05	"Oda,Prosalpha5,Prosalpha7,Prosbeta3,Prosbeta5,Prosbeta2R2,Prosalpha2,Prosbeta7,Prosalpha3,"
ubiquitin-dependent protein catabolic process	COMPLEAT	FC4070	15	9	9.21e-05	"Prosbeta6,Prosbeta1,Prosalpha5,Prosalpha7,Prosbeta3,Prosbeta5,Prosalpha2,Prosbeta7,Prosalpha3,"
small molecule catabolic process	COMPLEAT	FC5674	15	9	9.21e-05	"Eno,Pgd,Gdi,Oat,Inos,regucalcin,Prx2540-2,CG10638,yip2,"
ubiquitin-dependent protein catabolic process	COMPLEAT	FC6365	15	9	9.21e-05	"Prosalpha5,Prosalpha7,Prosbeta3,Prosbeta5,CG8160,CG34172,Prosalpha2,Prosbeta7,Prosalpha3,"
ubiquitin-dependent protein catabolic process	COMPLEAT	FC4468	15	9	9.21e-05	"Prosbeta6,Prosbeta1,Prosalpha5,Prosalpha7,Prosbeta3,Prosbeta5,Prosalpha2,Prosbeta7,Prosalpha3,"
ubiquitin-dependent protein catabolic process	COMPLEAT	FC4733	15	9	9.21e-05	"Prosalpha5,Prosalpha7,Prosbeta3,Rpn7,Prosbeta5,Prosbeta2R2,Prosalpha2,Prosbeta7,Prosalpha3,"
ubiquitin-dependent protein catabolic process	COMPLEAT	FC6477	15	9	9.21e-05	"Prosbeta6,Prosbeta1,Prosalpha5,Prosalpha7,Prosbeta3,Prosbeta5,Prosalpha2,Prosbeta7,Prosalpha3,"
ubiquitin-dependent protein catabolic process	COMPLEAT	FC5824	15	9	9.21e-05	"Prosbeta6,Prosbeta1,Prosalpha5,Prosalpha7,Prosbeta3,Prosbeta5,Prosbeta2R2,Prosalpha2,Prosalpha3,"
ubiquitin-dependent protein catabolic process	COMPLEAT	FC6170	15	9	9.21e-05	"Prosalpha5,Prosalpha7,Prosbeta3,Prosbeta5,CG13319,CG12321,Prosalpha2,Prosbeta7,Prosalpha3,"
ubiquitin-dependent protein catabolic process	COMPLEAT	FC3464	15	9	9.21e-05	"Prosbeta6,Prosbeta1,Prosalpha5,Lk6,Prosalpha7,Prosbeta3,CG9769,Prosalpha2,Prosalpha3,"
ubiquitin-dependent protein catabolic process	COMPLEAT	FC5373	15	9	9.21e-05	"Eno,Prosbeta1,Prosalpha5,Prosalpha7,Rpn1,Prosbeta5,Prosalpha2,Prosbeta7,Prosalpha3,"
ubiquitin-dependent protein catabolic process	COMPLEAT	FC3780	15	9	9.21e-05	"Fer1HCH,Prosalpha5,Prosalpha7,Prosbeta3,Prosbeta5,CG4390,Prosalpha2,Prosbeta7,Prosalpha3,"
ubiquitin-dependent protein catabolic process	COMPLEAT	FC3652	15	9	9.21e-05	"cni,Prosbeta6,Prosbeta1,Prosalpha5,Prosbeta3,Prosbeta5,CG3091,Prosbeta7,Prosalpha3,"
ubiquitin-dependent protein catabolic process	COMPLEAT	FC5513	15	9	9.21e-05	"Prosbeta6,Prosbeta1,Prosalpha5,Prosalpha7,Prosbeta3,Prosbeta5,Prosalpha2,Prosbeta7,Prosalpha3,"
ubiquitin-dependent protein catabolic process	COMPLEAT	FC3553	15	9	9.21e-05	"Prosbeta6,Prosbeta1,Prosalpha5,Prosalpha7,Prosbeta3,Prosbeta5,fbp,Prosalpha2,Prosalpha3,"
ubiquitin-dependent protein catabolic process	COMPLEAT	FC3126	15	9	9.21e-05	"Prosalpha5,Prosalpha7,Prosbeta3,Rpn7,Prosbeta5,Prosbeta2R2,Prosalpha2,Prosbeta7,Prosalpha3,"
oxidation-reduction process	COMPLEAT	FC4392	15	9	9.21e-05	"Eno,Gdi,Oat,Inos,l(1)G0255,regucalcin,Prx2540-2,CG10638,yip2,"
ubiquitin-dependent protein catabolic process	COMPLEAT	FC5478	15	9	9.21e-05	"Prosalpha7,Prosbeta3,Rpn7,Prosbeta5,CG8160,Prosbeta2R2,Prosalpha2,Prosbeta7,Prosalpha3,"
small molecule catabolic process	COMPLEAT	FC4025	15	9	9.21e-05	"Eno,Pgd,Gdi,Oat,Inos,regucalcin,Prx2540-2,CG10638,yip2,"
ubiquitin-dependent protein catabolic process	COMPLEAT	FC5597	15	9	9.21e-05	"Prosalpha7,Prosbeta3,Prosbeta5,CG15717,CG8525,Prosbeta2R2,Prosalpha2,Prosbeta7,Prosalpha3,"
ubiquitin-dependent protein catabolic process	COMPLEAT	FC6671	15	9	9.21e-05	"Prosalpha7,Prosbeta3,Prosbeta5,CG15717,CG8525,Prosbeta2R2,Prosalpha2,Prosbeta7,Prosalpha3,"
Separation of Sister Chromatids	Reactome		150	41	9.72e-05	"Prosbeta6,rod,Ubi-p63E,Prosbeta1,Rpt2,Prosalpha5,Prosalpha7,aurB,Sec13,Bub3,Prosbeta3,Nup107,msps,Rpt1,Rpn7,Rpn5,Rpn12,Rpn1,Prosbeta5,APC7,CG9135,borr,Nup44A,PI31,CG18190,Prosbeta2R2,CG9588,Nup43,Rpt6R,cmet,cid,ida,CG30382,Prosalpha2,Ubi-p5E,Prosbeta7,Pp
CDT1 association with the CDC6:ORC:origin complex	Reactome		68	23	0.000111	"Prosbeta6,Ubi-p63E,Prosbeta1,Rpt2,Prosalpha5,Prosalpha7,Prosbeta3,Rpt1,Rpn7,Rpn5,Rpn12,Rpn1,Prosbeta5,PI31,Prosbeta2R2,CG9588,Rpt6R,CG30382,Prosalpha2,Ubi-p5E,Prosbeta7,Prosalpha3,Rpn3,"
cellular metabolic process	COMPLEAT	FC3919	90	28	0.000113	"Ald,AnxB10,awd,D1,Eno,B52,Pgd,Gdi,lark,Pglym78,dod,scu,Inos,cib,CSN4,l(1)G0004,Akap200,CG4598,fbp,CG2852,CG13887,CG8993,PHGPx,CG10638,CG7655,CG10425,yip2,Trx-2,"
mitochondrial respiratory chain complex I	COMPLEAT	FC1841	44	17	0.000137	"ND-B17,ND-42,ND-PDSW,ND-B14.5A,ND-ASHI,ND-B18,ND-24,ND-18,ND-51,ND-B22,ND-B14,ND-B15,ND-B12,ND-39,CIA30,ND-B8,ND-30,"
ubiquitin-dependent protein catabolic process	COMPLEAT	FC2792	29	13	0.000144	"Prosbeta6,Prosbeta1,Prosalpha5,Prosalpha7,Prosbeta3,Prosbeta5,CG12177,Prosbeta2R2,CG30382,Prosalpha2,Prosbeta7,Prosalpha3,Rpn3,"
response to heat	COMPLEAT	FC6587	10	7	0.00015	"Hsp22,Hsp68,nmo,Hsp70Aa,Rpt1,Atg18b,GstE8,"
response to oxidative stress	GO_BP_FLAT		65	22	0.000154	"Cat,Hsp22,rut,GstS1,Pxn,sun,Nf1,mth,Duox,CG3714,IP3K1,CG6770,Prx2540-2,Prx2540-1,GstE1,PHGPx,dj-1beta,Trx-2,Jafrac2,scyl,puc,Thor,"
glycoprotein biosynthetic process	GO_BP_FLAT		65	22	0.000154	"brn,OstStt3,fng,Ugt,Ost48,botv,O-fut2,xit,CG8668,C1GalTA,GlcAT-S,gny,O-fut1,CG11357,GlcAT-P,CG8412,CG18012,FucTC,Alg10,CG34056,rumi,alpha-Man-Ia,"
"40S ribosomal subunit, cytoplasmic"	COMPLEAT	FC126	37	15	0.000179	"RpS3,RpS14a,RpS14b,RpS9,RpS15,RpS16,RpS5b,RpS30,RpS19b,RpS8,RpS7,RpS12,RpS6,RpS24,RpS26,"
response to heat	COMPLEAT	FC4176	13	8	0.000182	"Hsp22,Hsp23,Hsp26,Hsp27,Hsp68,nmo,Hsp70Aa,RhoL,"
ATP synthesis coupled proton transport	COMPLEAT	FC4520	13	8	0.000182	"ATPsynG,blw,sun,ATPsynD,ATPsynO,Mitofilin,ATPsyngamma,ATPsyndelta,"
beta-Oxidation	COMPLEAT	FC1413	13	8	0.000182	"Thiolase,CG5009,Mtpalpha,CG9527,CG17544,CG6543,CG12262,yip2,"
protein folding	COMPLEAT	FC5524	13	8	0.000182	"Hsp22,Hsp23,Hsp26,Hsp27,Hsp68,Hsp70Aa,Hsp70Ba,stv,"
ATP synthesis coupled proton transport	COMPLEAT	FC4406	13	8	0.000182	"ATPsynG,blw,sun,ATPsynD,ATPsynO,Mitofilin,ATPsyngamma,ATPsyndelta,"
LSD1 complex	COMPLEAT	FC2081	16	9	0.000182	"Hsp68,peb,woc,Hsp70Aa,Hsp70Ab,Hsp70Ba,Hsp70Bc,HDAC1,Hsp70Bbb,"
response to heat	COMPLEAT	FC5668	13	8	0.000182	"Hsp22,Hsp23,Hsp26,Hsp27,Hsp68,nmo,Hsp70Aa,RhoL,"
ATP synthesis coupled proton transport	COMPLEAT	FC3358	13	8	0.000182	"ATPsynG,blw,sun,ATPsynD,ATPsynO,Mitofilin,ATPsyngamma,ATPsyndelta,"
Basigin interactions	Reactome		26	12	0.000184	"JhI-21,CG9413,CG8034,nrv3,Mmp2,CG8468,CG7747,Mmp1,CG7768,CD98hc,CG11703,gb,"
cofactor binding	GO_MF_FLAT		189	48	0.000186	"Ddc,mal,Dhfr,GlyP,Gad1,Pgd,Parp,Spat,CG11899,Alas,Oat,CG17896,Sirt1,CG5009,Mtpalpha,CG3011,CG15343,CG1434,ND-24,Cbs,CG1486,Duox,Gmd,ND-51,CG9527,CG9547,CG6287,CG17544,Fmo-2,CG1665,CG8768,CG15093,CG11208,Gmer,Gale,CG12262,CG7979,UQCR-Q,CG7430,CG5955,ND-39
"Respiratory chain complex I, mitochondrial"	COMPLEAT	FC2402	41	16	0.000187	"ND-B17,ND-42,ND-PDSW,ND-B14.5A,ND-ASHI,ND-B18,ND-24,ND-18,ND-51,ND-B22,ND-B14,ND-B15,ND-B12,ND-39,ND-B8,ND-30,"
Toll pathway	COMPLEAT	FC2591	49	18	0.000187	"ea,Prosbeta6,Prosbeta1,Rpt2,Prosalpha5,Prosalpha7,Prosbeta3,Rpt1,Rpn7,Rpn5,Rpn12,Rpn1,Spn27A,Prosbeta5,CG30382,Prosalpha2,Prosbeta7,Rpn3,"
mitochondrial respiratory chain complex I	GO_CC_FLAT		45	17	0.000189	"ND-B17,ND-42,ND-PDSW,ND-B14.5A,ND-ASHI,ND-B18,ND-24,ND-18,ND-51,ND-B22,ND-B14,ND-B15,ND-B12,ND-39,CIA30,ND-B8,ND-30,"
lipid catabolic process	GO_BP_FLAT		45	17	0.000189	"Jheh1,lama,Lip3,Thiolase,CG5009,Mtpalpha,GIIIspla2,CG9527,CG17544,CG6543,CG3376,CG12262,bmm,CG6962,CDase,yip2,CG30184,"
carboxylic acid catabolic process	GO_BP_FLAT		45	17	0.000189	"Gad1,Spat,arg,Thiolase,CG5009,Mtpalpha,CG9527,CG9547,CG17544,CG6543,CG12262,CG7430,GstZ1,CG18643,yip2,CG34148,CG34355,"
"regulation of transcription, DNA-dependent"	COMPLEAT	FC4419	45	17	0.000189	"mor,boca,Snr1,MED20,Psi,Bap55,MED18,Bap111,Pa1,CG3008,CG17002,MED16,MED30,MED11,MED27,MED25,CG34159,"
NADH dehydrogenase complex	GO_CC_FLAT		45	17	0.000189	"ND-B17,ND-42,ND-PDSW,ND-B14.5A,ND-ASHI,ND-B18,ND-24,ND-18,ND-51,ND-B22,ND-B14,ND-B15,ND-B12,ND-39,CIA30,ND-B8,ND-30,"
organic acid catabolic process	GO_BP_FLAT		45	17	0.000189	"Gad1,Spat,arg,Thiolase,CG5009,Mtpalpha,CG9527,CG9547,CG17544,CG6543,CG12262,CG7430,GstZ1,CG18643,yip2,CG34148,CG34355,"
respiratory chain complex I	GO_CC_FLAT		45	17	0.000189	"ND-B17,ND-42,ND-PDSW,ND-B14.5A,ND-ASHI,ND-B18,ND-24,ND-18,ND-51,ND-B22,ND-B14,ND-B15,ND-B12,ND-39,CIA30,ND-B8,ND-30,"
Asparagine N-linked glycosylation	Reactome		75	24	0.000211	"l(2)not,OstStt3,Ugt,Ost48,Sec13,alpha-Man-IIb,beta4GalNAcTA,CG3149,xit,GCS1,CG6308,gny,GCS2beta,ERp60,CG8207,CG8311,CG8412,CG18012,CG7685,Gfat2,Alg10,alpha-Man-Ia,mmy,Sec23,"
Glycan Biosynthesis and Metabolism	KEGG		165	43	0.000215	"l(2)not,OstStt3,fng,CG13397,Ost48,CG4406,Ugt35a,alpha-Man-IIb,botv,CG3149,O-fut2,CG7985,GAA1,xit,GCS1,CG6308,CG5613,alpha4GT1,C1GalTA,GlcAT-S,gny,O-fut1,CG7997,CG8311,CG12263,CG12014,GlcAT-P,CG8412,CG5999,CG18012,betaGlu,Ugt58Fa,Ugt86Dd,Ugt36Bc,Hexo2,Hex
cellular respiration	GO_BP_FLAT		107	31	0.000215	"ND-B17,SdhB,COX5A,ND-42,RFeSP,ND-PDSW,ND-B14.5A,l(1)G0255,ND-ASHI,ND-B18,ND-24,ND-51,COX5B,ND-B22,COX4L,ND-B14,ND-B15,ND-B12,levy,UQCR-Q,CG7430,ND-39,COX7AL,UQCR-C1,CIA30,ND-B8,UQCR-C2,UQCR-11,SdhA,Mdh2,COX8,"
"F1F0-ATP synthase (EC 3.6.3.14), mitochondrial"	COMPLEAT	FC915	23	11	0.000232	"ATPsynG,blw,sun,ATPsynD,ATPsynO,ATPsyngamma,ATPsyndelta,CG4611,ATPsynepsilonL,CG34423,hd,"
00030 Pentose phosphate pathway [PATH: dme00030 ]	KEGG		23	11	0.000232	"Ald,Pfk,Pgi,Pgm,Pgd,CG13369,fbp,Pmm45A,CG8525,CG15093,Rpi,"
"40S ribosomal subunit, cytoplasmic"	COMPLEAT	FC82	38	15	0.000255	"RpS3,RpS14a,RpS14b,RpS9,RpS15,RpS16,RpS5b,RpS30,RpS19b,RpS8,RpS7,RpS12,RpS6,RpS24,RpS26,"
"regulation of transcription, DNA-dependent"	COMPLEAT	FC6349	46	17	0.000258	"mor,boca,Snr1,MED20,Psi,Bap55,MED18,Bap111,Pa1,CG3008,CG17002,MED16,MED30,MED11,MED27,MED25,CG34159,"
Downstream Signaling Events Of B Cell Receptor (BCR)	Reactome		132	36	0.000264	"Prosbeta6,Egfr,Ubi-p63E,gig,Prosbeta1,bnl,Rpt2,Prosalpha5,Prosalpha7,IKKbeta,SkpB,Prosbeta3,Decay,Rpt1,Rpn7,Rpn5,Rpn12,Rpn1,trbl,Prosbeta5,SkpE,Pvr,PI31,CG7607,Prosbeta2R2,CG9588,Rpt6R,key,CG30382,Prosalpha2,Ubi-p5E,Prosbeta7,Prosalpha3,Rpn3,Src64B,Src42
Assembly of the pre-replicative complex	Reactome		76	24	0.000264	"Prosbeta6,Ubi-p63E,Prosbeta1,Rpt2,Prosalpha5,Prosalpha7,Mcm6,Prosbeta3,Rpt1,Rpn7,Rpn5,Rpn12,Rpn1,Prosbeta5,PI31,Prosbeta2R2,CG9588,Rpt6R,CG30382,Prosalpha2,Ubi-p5E,Prosbeta7,Prosalpha3,Rpn3,"
cell redox homeostasis	COMPLEAT	FC1918	8	6	0.000266	"Hsc70-5,dhd,TrxT,CG11208,CG8993,Trx-2,"
cellular response to heat	GO_BP_FLAT		8	6	0.000266	"Parp,Hsp70Aa,Hsp70Ab,Hsp70Ba,Hsp70Bc,Hsp70Bbb,"
2A-DUB	COMPLEAT	FC1741	20	10	0.000284	"Ef1alpha100E,Hsp68,betaTub56D,Hsp70Aa,Hsp70Ab,Hsp70Ba,Hsp70Bc,Gcn5,Hsp70Bbb,glo,"
Formation of ATP by chemiosmotic coupling	Reactome		20	10	0.000284	"ATPsynG,blw,sun,ATPsynD,ATPsynO,ATPsyngamma,ATPsyndelta,CG4611,ATPsynepsilonL,hd,"
Mitotic M-M/G1 phases	Reactome		239	57	0.000298	"Prosbeta6,rod,Ubi-p63E,LamC,Prosbeta1,pav,Mtor,barr,Rpt2,Prosalpha5,Prosalpha7,aurB,Sec13,Bub3,Mcm6,Prosbeta3,SMC2,Nup107,ball,msps,Rpt1,Rpn7,Rpn5,Rpn12,Rpn1,Prosbeta5,APC7,CG6540,CG9135,borr,Nup44A,Nup50,PI31,Nup54,CG18190,Rae1,GM130,Grasp65,Prosbeta2R2
cofactor metabolic process	GO_BP_FLAT		109	31	0.000309	"mal,Dhfr,Pgd,Nmdmc,SdhB,Alas,scu,Coprox,l(1)G0255,Las,CG2543,CG3714,Ciao1,CG15093,nsr,CG7430,CG13623,Nmnat,CG7920,Gclc,Ppcdc,Rpi,CG32174,CG32495,CG32857,CG34424,Tpi,SdhA,Mdh2,Mocs1,FeCH,"
multicellular organismal aging	GO_BP_FLAT		95	28	0.000312	"Cat,Hsp22,Hsp26,Hsp27,Hsp68,Atpalpha,rut,gig,InR,sun,Nf1,HDAC1,mth,Sirt1,Dronc,GLaz,Atg7,levy,mthl10,bmm,Sirt6,p53,Trx-2,POSH,Atg8a,Tpi,puc,alpha-Man-Ia,"
determination of adult life span	GO_BP_FLAT		95	28	0.000312	"Cat,Hsp22,Hsp26,Hsp27,Hsp68,Atpalpha,rut,gig,InR,sun,Nf1,HDAC1,mth,Sirt1,Dronc,GLaz,Atg7,levy,mthl10,bmm,Sirt6,p53,Trx-2,POSH,Atg8a,Tpi,puc,alpha-Man-Ia,"
aging	GO_BP_FLAT		95	28	0.000312	"Cat,Hsp22,Hsp26,Hsp27,Hsp68,Atpalpha,rut,gig,InR,sun,Nf1,HDAC1,mth,Sirt1,Dronc,GLaz,Atg7,levy,mthl10,bmm,Sirt6,p53,Trx-2,POSH,Atg8a,Tpi,puc,alpha-Man-Ia,"
glycoprotein metabolic process	GO_BP_FLAT		68	22	0.00032	"brn,OstStt3,fng,Ugt,Ost48,botv,O-fut2,xit,CG8668,C1GalTA,GlcAT-S,gny,O-fut1,CG11357,GlcAT-P,CG8412,CG18012,FucTC,Alg10,CG34056,rumi,alpha-Man-Ia,"
"Spliceosome, Prp19/CDC5L complex"	COMPLEAT	FC1658	17	9	0.000334	"Hsp68,Hsp70Aa,Hsp70Ab,Hsp70Ba,Hsp70Bc,CG11964,PQBP1,BCAS2,Hsp70Bbb,"
mitochondrial large ribosomal subunit	GO_CC_FLAT		47	17	0.000347	"mRpL12,mRpL16,mRpL22,mRpL48,mRpL51,mRpL42,mRpL46,mRpL2,mRpL44,mRpL40,mRpL9,mRpL35,mRpS24,mRpL36,mRpL27,mRpL34,mRpL45,"
organellar large ribosomal subunit	GO_CC_FLAT		47	17	0.000347	"mRpL12,mRpL16,mRpL22,mRpL48,mRpL51,mRpL42,mRpL46,mRpL2,mRpL44,mRpL40,mRpL9,mRpL35,mRpS24,mRpL36,mRpL27,mRpL34,mRpL45,"
Cyclin D1-associated protein complex	COMPLEAT	FC843	11	7	0.000358	"Hsp68,CycD,Hsp70Aa,Hsp70Ab,Hsp70Ba,Hsp70Bc,Hsp70Bbb,"
ATP synthesis coupled proton transport	COMPLEAT	FC3446	11	7	0.000358	"ATPsynG,blw,sun,ATPsynD,ATPsynO,ATPsyngamma,ATPsyndelta,"
centrosome duplication	COMPLEAT	FC4805	14	8	0.000368	"RpL7,RpL13,RpL14,CG8207,RpL26,RpS24,RpL8,RpL27A,"
Mitochondrial Fatty Acid Beta-Oxidation	Reactome		14	8	0.000368	"Thiolase,Mtpalpha,CG4598,CG4594,CG6543,CG12262,CG4860,Arc42,"
chromosome organization	COMPLEAT	FC5889	14	8	0.000368	"mod(mdg4),ovo,Hsp70Aa,Hsp70Ab,Hsp70Ba,Hsp70Bc,CG5522,Hsp70Bbb,"
centrosome duplication	COMPLEAT	FC4694	14	8	0.000368	"RpL13,RpL11,RpL14,RpL31,Aatf,RpL26,RpS24,RpL8,"
cellular response to stress	GO_BP_FLAT		179	45	0.00037	"Cat,kay,RpS3,mus201,mus205,Parp,Mlh1,rpr,wts,Irbp,Pxn,Hsp70Aa,Hsp70Ab,Hsp70Ba,Hsp70Bc,agt,Fen1,Hus1-like,MRG15,Dok,Corp,Lig4,Rad51D,Duox,Gadd45,egr,Prx2540-2,Prx2540-1,CG4853,Atg7,DNApol-eta,Mms19,PEK,DNApol-iota,lig3,p53,XNP,Jafrac2,Ku80,Cka,Hsp70Bbb,pu
Antigen processing: Ubiquitination & Proteasome degradation	Reactome		215	52	0.000376	"Prosbeta6,Ubi-p63E,Prosbeta1,Rpt2,sda,Prosalpha5,Prosalpha7,SkpB,Prosbeta3,CG11070,Rpt1,Rpn7,Rpn5,Rpn12,Rpn1,Prosbeta5,APC7,CG11696,CG11695,SkpE,CG9581,HERC2,CG5846,Cul2,Socs44A,PI31,Atg7,CG15097,fzr2,Skp2,Prosbeta2R2,POLDIP2,CG9588,CG6752,Keap1,CG7694,C
cellular response to DNA damage stimulus	GO_BP_FLAT		87	26	0.000397	"RpS3,mus201,gig,Prosbeta1,dhd,InR,RhoL,Rpt2,Prosalpha7,Prosbeta3,CG12018,Rpt1,TrxT,Pvr,PI31,CG8993,CG9588,p53,Trx-2,Jafrac2,Gclc,scyl,CG30382,CG32495,Prosbeta7,sima,"
mitotic cell cycle	GO_BP_FLAT		360	79	0.000414	"asp,awd,SmF,Hsp83,kay,mei-S332,ncd,pim,rod,stg,swa,Egfr,vls,RpL7,CycJ,LamC,RpS9,RpL13,pav,Wee1,wts,RpL11,barr,Rpt2,toc,Pdp1,snRNP-U1-70K,RpL14,RpL3,eIF4G,aurB,RpL31,Bub3,mtm,Mcm6,Grip84,spd-2,ana2,SMC2,ball,CG12018,msps,Rpn12,Rpn1,Prosbeta5,APC7,RpL17,Nu
mesoderm development	GO_BP_FLAT		92	27	0.000427	"Ald,LanA,pnr,S,srp,stg,blow,zfh1,bap,Galphaf,RhoL,foi,SPARC,CG1942,CG12896,pyr,ths,pcs,Cip4,CG3987,Npc2g,Mrtf,CG34417,tx,sli,Glycogenin,Pde8,"
Mitotic G1-G1/S phases	Reactome		145	38	0.000431	"Prosbeta6,stg,Ubi-p63E,Dhfr,CycD,Prosbeta1,Wee1,Rpt2,HDAC1,Prosalpha5,dnk,Prosalpha7,Ts,Mcm6,HDAC3,SkpB,Prosbeta3,Rpt1,Rpn7,Rpn5,Rpn12,Rpn1,Prosbeta5,lin-52,SkpE,CG10262,PI31,Skp2,Prosbeta2R2,CG9588,Rpt6R,CG30382,Prosalpha2,Ubi-p5E,Prosbeta7,Pp2A-29B,Pro
glycolipid biosynthetic process	GO_BP_FLAT		6	5	0.000432	"brn,alpha4GT1,C1GalTA,GlcAT-S,GlcAT-P,"
female meiosis	COMPLEAT	FC4573	6	5	0.000432	"ncd,alphaTub84D,betaTub56D,TBCD,msps,"
mitochondrial fatty acid beta-oxidation of unsaturated fatty acids	Reactome		6	5	0.000432	"Thiolase,Mtpalpha,CG4598,CG4594,CG12262,"
Orc1 removal from chromatin	Reactome		83	25	0.000447	"Prosbeta6,Ubi-p63E,Prosbeta1,Rpt2,Prosalpha5,Prosalpha7,Mcm6,Prosbeta3,Rpt1,Rpn7,Rpn5,Rpn12,Rpn1,Prosbeta5,PI31,fzr2,Prosbeta2R2,CG9588,Rpt6R,CG30382,Prosalpha2,Ubi-p5E,Prosbeta7,Prosalpha3,Rpn3,"
Switching of origins to a post-replicative state	Reactome		83	25	0.000447	"Prosbeta6,Ubi-p63E,Prosbeta1,Rpt2,Prosalpha5,Prosalpha7,Mcm6,Prosbeta3,Rpt1,Rpn7,Rpn5,Rpn12,Rpn1,Prosbeta5,PI31,fzr2,Prosbeta2R2,CG9588,Rpt6R,CG30382,Prosalpha2,Ubi-p5E,Prosbeta7,Prosalpha3,Rpn3,"
response to oxygen levels	GO_BP_FLAT		21	10	0.000469	"Hsp23,Mdr49,MFS14,Hsp70Aa,Hsp70Ab,Hsp70Ba,Hsp70Bc,Drat,GLaz,Hsp70Bbb,"
response to hypoxia	GO_BP_FLAT		21	10	0.000469	"Hsp23,Mdr49,MFS14,Hsp70Aa,Hsp70Ab,Hsp70Ba,Hsp70Bc,Drat,GLaz,Hsp70Bbb,"
"00280 Valine, leucine and isoleucine degradation [PATH: dme00280 ]"	KEGG		32	13	0.000469	"Hmgs,scu,CG17896,Thiolase,Mtpalpha,CG10399,CG6543,CG15093,CG12262,CG7430,CG4860,Arc42,yip2,"
"F-type ATPase, eukaryotes"	COMPLEAT	FC1281	21	10	0.000469	"ATPsynG,blw,sun,ATPsynD,ATPsynO,ATPsyngamma,ATPsyndelta,CG4611,ATPsynepsilonL,hd,"
NADH dehydrogenase activity	GO_MF_FLAT		44	16	0.00048	"ND-B17,ND-42,ND-PDSW,ND-B14.5A,ND-ASHI,ND-B18,ND-24,ND-18,ND-51,ND-B22,ND-B14,ND-B15,ND-B12,ND-39,ND-B8,ND-30,"
phosphorylation	GO_BP_FLAT		428	91	0.000484	"Argk,awd,Pka-C3,for,ND-B17,sti,Egfr,Fur2,Eip63E,Dsor1,ATPsynG,blw,Wee1,wts,PhKgamma,nmo,Cdc2rk,InR,SdhB,sun,Ssl,ATPsynD,ATPsynO,Lk6,COX5A,ND-42,Gcn2,ATPsyngamma,RFeSP,ND-PDSW,dnk,IKKbeta,aurB,ND-B14.5A,KP78b,KP78a,Madm,ball,ATPsyndelta,Vha100-1,trbl,ND-A
26S proteasome	COMPLEAT	FC1537	36	14	0.000488	"Prosbeta6,Prosbeta1,Rpt2,Prosalpha5,Prosalpha7,Prosbeta3,Rpt1,Prosbeta5,Prosbeta2R2,Rpt6R,CG30382,Prosalpha2,Prosbeta7,Prosalpha3,"
"oxidoreductase activity, acting on sulfur group of donors"	GO_MF_FLAT		36	14	0.000488	"cl,Eip71CD,Su(P),dhd,TrxT,CG14407,CG6762,CG7280,Alr,CG4670,CG8993,CG7484,CG7430,Trx-2,"
organ morphogenesis	COMPLEAT	FC2206	4	4	0.000542	"LanA,LanB2,LanB1,Gp210,"
macromolecule catabolic process	GO_BP_FLAT		282	64	0.000561	"cort,Prosbeta6,Sce,Ubi-p63E,GlyP,Prosbeta1,twin,Rpt2,smg,Prosalpha5,Smg5,Ppa,Idgf3,Idgf2,Idgf1,Prosalpha7,IKKbeta,CG2681,Ate1,SkpB,Prosbeta3,Drep4,CG11070,Rpt1,Prosbeta5,Aos1,PGRP-SA,CG7280,SkpE,HERC2,CG4238,CG9934,Cul2,O-fut1,PGRP-LA,PGRP-LF,Ufd1-like,P
proteasome core complex	COMPLEAT	FC590	25	11	0.000569	"Prosbeta6,Prosbeta1,Prosalpha5,Prosalpha7,Prosbeta3,Prosbeta5,Prosbeta2R2,CG30382,Prosalpha2,Prosbeta7,Prosalpha3,"
immunoproteasome	COMPLEAT	FC1387	25	11	0.000569	"Prosbeta6,Prosbeta1,Prosalpha5,Prosalpha7,Prosbeta3,Prosbeta5,Prosbeta2R2,CG30382,Prosalpha2,Prosbeta7,Prosalpha3,"
proteolysis involved in cellular protein catabolic process	COMPLEAT	FC6140	25	11	0.000569	"Prosbeta6,Prosbeta1,Rpt2,Prosalpha5,Prosalpha7,Prosbeta3,Rpt1,Rpn7,Rpn1,Prosbeta5,Prosalpha3,"
Keratan sulfate/keratin metabolism	Reactome		29	12	0.000634	"Pxn,beta4GalNAcTA,CG5096,CG11357,CG7702,Hexo2,Hexo1,CG3253,CG31637,CG30059,Ect3,CG42709,"
"Biosynthesis of the N-glycan precursor (dolichol lipid-linked oligosaccharide, LLO) and transfer to a nascent protein"	Reactome		29	12	0.000634	"l(2)not,CG3149,xit,CG6308,gny,CG8207,CG8311,CG8412,CG18012,Gfat2,Alg10,mmy,"
"Respiratory chain complex I, mitochondrial"	COMPLEAT	FC563	45	16	0.000641	"ND-B17,ND-42,ND-PDSW,ND-B14.5A,ND-ASHI,ND-B18,ND-24,ND-18,ND-51,ND-B22,ND-B14,ND-B15,ND-B12,ND-39,ND-B8,ND-30,"
Export of Viral Ribonucleoproteins from Nucleus	Reactome		45	16	0.000641	"Hsp68,Hsp70Aa,Hsp70Ab,Hsp70Ba,Hsp70Bc,Mtor,Nup107,CG6540,Nup44A,Nup50,Nup54,Rae1,Nup43,Hsp70Bbb,Nup160,Gp210,"
G1/S Transition	Reactome		128	34	0.000649	"Prosbeta6,stg,Ubi-p63E,Dhfr,Prosbeta1,Wee1,Rpt2,Prosalpha5,dnk,Prosalpha7,Ts,Mcm6,SkpB,Prosbeta3,Rpt1,Rpn7,Rpn5,Rpn12,Rpn1,Prosbeta5,SkpE,CG10262,PI31,Skp2,Prosbeta2R2,CG9588,Rpt6R,CG30382,Prosalpha2,Ubi-p5E,Prosbeta7,Pp2A-29B,Prosalpha3,Rpn3,"
translation	COMPLEAT	FC942	153	39	0.000661	"GstD1,RpS3,Fib,RpL4,RpS14a,RpS14b,RpL7,Nmdmc,RpS9,RpL13,RpL11,RpL14,RpL3,CG14805,RpL31,RpL23A,CG14443,RpL17,CG13096,RpS15,RpS16,RpL37b,RpL12,RpL18,RpL26,RpL35A,RpL13A,RpS5b,RpS30,RpS19b,CG13623,RpS8,RpS7,RpL30,RpS6,RpS24,RpS26,RpL8,RpL27A,"
Removal of licensing factors from origins	Reactome		85	25	0.000662	"Prosbeta6,Ubi-p63E,Prosbeta1,Rpt2,Prosalpha5,Prosalpha7,Mcm6,Prosbeta3,Rpt1,Rpn7,Rpn5,Rpn12,Rpn1,Prosbeta5,PI31,fzr2,Prosbeta2R2,CG9588,Rpt6R,CG30382,Prosalpha2,Ubi-p5E,Prosbeta7,Prosalpha3,Rpn3,"
Glutathione conjugation	Reactome		41	15	0.000665	"GstD7,GstS1,GstE12,CG4829,GstE1,GstZ1,Gclc,GstD10,CG32196,CG32495,CG33177,GstE9,GstE8,GstE7,GstE5,"
transcription from RNA polymerase II promoter	COMPLEAT	FC4289	37	14	0.000676	"mor,boca,Snr1,MED20,Psi,MED18,Pa1,CG17002,MED16,MED30,MED11,MED27,MED25,CG34159,"
transcription initiation from RNA polymerase II promoter	COMPLEAT	FC3440	15	8	0.000683	"MED20,MED18,fan,MED16,MED30,MED11,MED27,MED25,"
protein folding	COMPLEAT	FC3359	15	8	0.000683	"Eno,Gdi,Oat,Inos,regucalcin,Prx2540-2,CG10638,yip2,"
centrosome duplication	COMPLEAT	FC3325	15	8	0.000683	"RpL13,RpL11,RpL31,RpL17,RpL26,RpS7,RpS6,RpL27A,"
proteolysis involved in cellular protein catabolic process	COMPLEAT	FC3203	15	8	0.000683	"Prosbeta6,Prosbeta1,Prosalpha5,Prosalpha7,Prosbeta3,Rpt1,Prosbeta5,Prosalpha3,"
centrosome duplication	COMPLEAT	FC3105	15	8	0.000683	"RpL13,RpL11,RpL14,RpL17,RpL26,RpS6,RpS24,RpL27A,"
putative complex without known function	COMPLEAT	FC3660	15	8	0.000683	"lark,CG1532,Arc1,Rae1,CG1218,beag,Smu1,Trx-2,"
ubiquitin-dependent protein catabolic process	COMPLEAT	FC3249	15	8	0.000683	"Prosbeta6,Prosbeta1,Prosalpha7,Prosbeta3,Prosbeta5,Prosbeta2R2,Prosalpha2,Prosalpha3,"
ubiquitin-dependent protein catabolic process	COMPLEAT	FC3598	15	8	0.000683	"Prosalpha5,Prosalpha7,Prosbeta3,Rpn7,Prosbeta5,Prosalpha2,Prosbeta7,Prosalpha3,"
translation regulator activity	GO_MF_FLAT		15	8	0.000683	"bcd,bgcn,msi,smg,CG17514,CG33785,elav,Sxl,"
ubiquitin-dependent protein catabolic process	COMPLEAT	FC4876	15	8	0.000683	"Prosbeta6,Prosbeta1,Prosalpha5,Prosalpha7,Prosbeta3,Prosbeta5,Prosbeta7,Prosalpha3,"
ubiquitin-dependent protein catabolic process	COMPLEAT	FC4245	15	8	0.000683	"Prosbeta6,Prosbeta1,Prosalpha5,Prosbeta3,Prosbeta5,Prosalpha2,Prosbeta7,Prosalpha3,"
protein folding	COMPLEAT	FC3615	15	8	0.000683	"dod,Oat,Inos,Prx2540-2,PHGPx,CG10638,yip2,tweek,"
"regulation of transcription, DNA-dependent"	COMPLEAT	FC5897	15	8	0.000683	"Act5C,ovo,Hsp70Aa,Bap55,MRG15,YL-1,MrgBP,Nipped-A,"
heat shock-mediated polytene chromosome puffing	COMPLEAT	FC4674	15	8	0.000683	"Hsp68,mod(mdg4),ovo,Hsp70Aa,Hsp70Ab,Hsp70Ba,Hsp70Bc,Hsp70Bbb,"
ubiquitin-dependent protein catabolic process	COMPLEAT	FC4676	15	8	0.000683	"Prosalpha5,Prosalpha7,Prosbeta3,Rpn7,Prosbeta5,Prosalpha2,Prosbeta7,Prosalpha3,"
cellular metabolic process	COMPLEAT	FC5865	15	8	0.000683	"awd,Eno,Pgd,Pglym78,Oat,Prx2540-2,CG10638,yip2,"
ubiquitin-dependent protein catabolic process	COMPLEAT	FC5687	15	8	0.000683	"Prosbeta6,Prosbeta1,Prosalpha5,Prosalpha7,Rpn1,Prosalpha2,Prosbeta7,Prosalpha3,"
cellular metabolic process	COMPLEAT	FC5681	15	8	0.000683	"awd,Eno,Pglym78,regucalcin,Prx2540-2,PHGPx,CG10638,yip2,"
ubiquitin-dependent protein catabolic process	COMPLEAT	FC5675	15	8	0.000683	"Prosbeta6,Prosbeta1,Prosalpha5,Prosalpha7,Prosbeta3,Prosbeta5,Prosalpha2,Prosalpha3,"
ubiquitin-dependent protein catabolic process	COMPLEAT	FC6119	15	8	0.000683	"Prosalpha5,Prosalpha7,Prosbeta3,Prosbeta5,Prosbeta2R2,Prosalpha2,Prosbeta7,Prosalpha3,"
proteolysis involved in cellular protein catabolic process	COMPLEAT	FC4840	15	8	0.000683	"Prosalpha7,Prosbeta3,Rpn7,Prosbeta5,Prosbeta2R2,Prosalpha2,Prosbeta7,Prosalpha3,"
ubiquitin-dependent protein catabolic process	COMPLEAT	FC4552	15	8	0.000683	"Prosalpha5,Prosalpha7,Prosbeta3,Rpn7,Prosbeta5,Prosalpha2,Prosbeta7,Prosalpha3,"
ubiquitin-dependent protein catabolic process	COMPLEAT	FC5559	15	8	0.000683	"Prosalpha7,Prosbeta3,Rpn7,Prosbeta5,Prosbeta2R2,Prosalpha2,Prosbeta7,Prosalpha3,"
ubiquitin-dependent protein catabolic process	COMPLEAT	FC5029	15	8	0.000683	"Prosalpha7,Prosbeta3,Rpn7,Prosbeta5,Prosbeta2R2,Prosalpha2,Prosbeta7,Prosalpha3,"
ubiquitin-dependent protein catabolic process	COMPLEAT	FC5060	15	8	0.000683	"Prosalpha7,Prosbeta3,Rpn7,Prosbeta5,Prosbeta2R2,Prosalpha2,Prosbeta7,Prosalpha3,"
small molecule metabolic process	COMPLEAT	FC5574	15	8	0.000683	"awd,Eno,Gdi,Oat,Inos,Prx2540-2,CG10638,yip2,"
oxidation-reduction process	COMPLEAT	FC5525	15	8	0.000683	"awd,dod,Oat,Inos,Prx2540-2,PHGPx,CG10638,yip2,"
ubiquitin-dependent protein catabolic process	COMPLEAT	FC5280	15	8	0.000683	"Prosbeta6,Prosbeta1,Prosalpha5,Prosalpha7,Prosbeta3,Prosbeta5,Prosalpha2,Prosalpha3,"
putative complex without known function	COMPLEAT	FC6562	15	8	0.000683	"lark,NK7.1,CG1532,Arc1,Rae1,CG1218,Spt3,Trx-2,"
ubiquitin-dependent protein catabolic process	COMPLEAT	FC5092	15	8	0.000683	"Prosbeta6,Prosbeta1,Prosalpha5,Prosalpha7,Prosbeta3,Prosbeta5,Prosbeta7,Prosalpha3,"
ubiquitin-dependent protein catabolic process	COMPLEAT	FC5128	15	8	0.000683	"Rpt2,Prosalpha5,Prosbeta3,Rpn7,Prosbeta5,Prosalpha2,Prosbeta7,Prosalpha3,"
centrosome duplication	COMPLEAT	FC5631	15	8	0.000683	"RpL11,RpL31,RpL23A,RpL17,RpS15,RpL26,RpS7,RpL27A,"
proteolysis involved in cellular protein catabolic process	COMPLEAT	FC3770	15	8	0.000683	"Gs1,Prosbeta1,Prosalpha5,Prosalpha7,Prosbeta3,Rpt1,Prosbeta5,Prosalpha2,"
ubiquitin-dependent protein catabolic process	COMPLEAT	FC6363	15	8	0.000683	"Prosbeta6,Prosbeta1,Prosalpha5,Prosalpha7,Prosbeta3,Prosbeta5,Prosbeta7,Prosalpha3,"
ubiquitin-dependent protein catabolic process	COMPLEAT	FC6164	15	8	0.000683	"Rpt2,Prosalpha5,Prosalpha7,Prosbeta3,Prosbeta2R2,Prosalpha2,Prosbeta7,Prosalpha3,"
ubiquitin-dependent protein catabolic process	COMPLEAT	FC4091	15	8	0.000683	"Prosbeta6,Prosbeta1,Prosalpha5,Prosalpha7,Prosbeta3,Rpt1,Prosalpha2,Prosalpha3,"
centrosome duplication	COMPLEAT	FC6641	15	8	0.000683	"RpL11,RpL31,RpL17,RpS15,RpL26,RpS7,RpS6,RpL27A,"
putative complex without known function	COMPLEAT	FC3785	15	8	0.000683	"scu,cib,Akap200,CG4598,Prx2540-2,CG2852,PHGPx,Nacalpha,"
"regulation of transcription, DNA-dependent"	COMPLEAT	FC6686	15	8	0.000683	"Act5C,Hsp68,ovo,Hsp70Aa,Bap55,MRG15,MrgBP,Nipped-A,"
proteolysis involved in cellular protein catabolic process	COMPLEAT	FC4106	15	8	0.000683	"Rpt2,Prosalpha5,Rpn7,Rpn1,LPCAT,CG34172,Prosalpha2,Prosbeta7,"
protein folding	COMPLEAT	FC4154	15	8	0.000683	"Hsp83,Sptr,Oat,Inos,regucalcin,Prx2540-2,CG10638,yip2,"
oxidation-reduction process	COMPLEAT	FC3750	15	8	0.000683	"awd,Pgd,dod,Oat,Inos,Prx2540-2,CG2852,CG10638,"
mitotic spindle elongation	COMPLEAT	FC3702	15	8	0.000683	"RpL11,RpL31,RpL17,RpS15,RpL26,RpS19b,RpS7,RpL27A,"
protein N-linked glycosylation via asparagine	COMPLEAT	FC3671	15	8	0.000683	"Ost48,CG3164,CG33253,Mec2,CG4822,CG2070,CG2064,nemy,"
small molecule catabolic process	COMPLEAT	FC5159	15	8	0.000683	"Eno,Gdi,cib,Akap200,Prx2540-2,PHGPx,CG7430,yip2,"
response to heat	COMPLEAT	FC6108	9	6	0.000695	"Hsp22,Hsp68,nmo,Hsp70Aa,pod1,GstE8,"
mitochondrial fatty acid beta-oxidation of saturated fatty acids	Reactome		9	6	0.000695	"Thiolase,Mtpalpha,CG6543,CG12262,CG4860,Arc42,"
pyruvate metabolic process	COMPLEAT	FC5538	9	6	0.000695	"atms,Hsp70Aa,Atu,CG7430,hyx,CG11876,"
"mitochondrial proton-transporting ATP synthase complex, catalytic core F(1)"	GO_CC_FLAT		9	6	0.000695	"blw,sun,ATPsynO,ATPsyngamma,ATPsyndelta,ATPsynepsilonL,"
Beta-Oxidation of Fatty Acids	BioCarta		9	6	0.000695	"Mtpalpha,CG6543,CG12262,CG4860,Arc42,yip2,"
Nop56p-associated pre-rRNA complex	COMPLEAT	FC1821	169	42	0.000734	"Ef1alpha100E,Fib,RpL4,alphaTub84D,Hrb87F,RpS14a,RpS14b,RpL7,RpS9,RpL13,RpL11,RpL14,RpL3,EfTuM,RpL31,RpL23A,CG14443,RpL17,CG13096,RpS15,RpS16,RpL12,RpL28,RpL18,CG7564,RpL26,RpL35A,RpL13A,RpS8,RpS7,His1:CG33834,His2B:CG33872,His2B:CG33874,His2B:CG33876,RpL
"oxidoreductase activity, acting on NADH or NADPH"	GO_MF_FLAT		54	18	0.000734	"ND-B17,ND-42,ND-PDSW,ND-B14.5A,ND-ASHI,ND-B18,ND-24,ND-18,Duox,ND-51,ND-B22,ND-B14,ND-B15,ND-B12,CG7430,ND-39,ND-B8,ND-30,"
regulation of apoptosis	GO_BP_FLAT		95	27	0.000743	"RpS3,mod(mdg4),nos,pnt,Egfr,vn,aos,rpr,wts,pnut,RpL14,Sirt1,HDAC3,Traf4,Dronc,Corp,egr,Damm,BI-1,skl,PSR,p53,XNP,Roc1b,Jafrac2,puc,bun,"
TFTC	COMPLEAT	FC2605	22	10	0.000743	"e(y)2,Taf2,Gcn5,Taf7,Taf10,Ak6,Spt3,e(y)2b,Nipped-A,Sap130,"
HSP70-BAG5-PARK2 complex	COMPLEAT	FC3033	12	7	0.000745	"Hsp68,Hsp70Aa,Hsp70Ab,Hsp70Ba,Hsp70Bc,Hsp70Bbb,stv,"
heat shock-mediated polytene chromosome puffing	COMPLEAT	FC3103	12	7	0.000745	"Hsp70Aa,Hsp70Ab,Hsp70Ba,CG14407,p53,Hsp70Bbb,CG32772,"
ATP synthesis coupled proton transport	COMPLEAT	FC4378	12	7	0.000745	"ATPsynG,blw,sun,ATPsynD,ATPsynO,ATPsyngamma,ATPsyndelta,"
TNF-alpha/NF-kappa B signaling complex 6	COMPLEAT	FC659	12	7	0.000745	"Hsp83,Fib,RpL4,IKKbeta,key,RpL30,RpL8,"
Hedgehog pathway	COMPLEAT	FC1430	63	20	0.000775	"Prosbeta6,ptc,Ubi-p63E,Prosbeta1,Rpt2,Prosalpha5,Prosalpha7,Prosbeta3,Rpt1,Rpn7,Rpn5,Rpn12,Rpn1,Prosbeta5,Roc1b,dlp,CG30382,Prosalpha2,Prosbeta7,Rpn3,"
Transmembrane transport of small molecules	Reactome		457	95	0.000809	"Pka-C3,Atpalpha,rut,Ubi-p63E,w,Mdr49,dmGlut,MFS14,Mtor,Fer1HCH,Drip,Orct,rpk,foi,CG3164,Nup107,JhI-21,ZnT35C,CG31731,sut1,Vha100-1,CG15279,CG1824,MFS10,CG9413,CG4301,CG6540,CG8034,CG1718,CG4822,nAChRbeta3,MFS3,CG31689,CG3036,CG7806,Oatp30B,CG5853,Mal-B2,
proteasome core complex	GO_CC_FLAT		26	11	0.000852	"Prosbeta6,Prosbeta1,Prosalpha5,Prosalpha7,Prosbeta3,Prosbeta5,Prosbeta2R2,CG30382,Prosalpha2,Prosbeta7,Prosalpha3,"
threonine-type peptidase activity	GO_MF_FLAT		26	11	0.000852	"Prosbeta6,Prosbeta1,Prosalpha5,Prosalpha7,Prosbeta3,Prosbeta5,Prosbeta2R2,CG30382,Prosalpha2,Prosbeta7,Prosalpha3,"
threonine-type endopeptidase activity	GO_MF_FLAT		26	11	0.000852	"Prosbeta6,Prosbeta1,Prosalpha5,Prosalpha7,Prosbeta3,Prosbeta5,Prosbeta2R2,CG30382,Prosalpha2,Prosbeta7,Prosalpha3,"
induction of apoptosis	GO_BP_FLAT		26	11	0.000852	"mod(mdg4),aos,rpr,wts,Corp,egr,Damm,skl,p53,XNP,Jafrac2,"
PA28gamma-20S proteasome	COMPLEAT	FC174	26	11	0.000852	"Prosbeta6,Prosbeta1,Prosalpha5,Prosalpha7,Prosbeta3,Prosbeta5,Prosbeta2R2,CG30382,Prosalpha2,Prosbeta7,Prosalpha3,"
induction of programmed cell death	GO_BP_FLAT		34	13	0.000931	"mod(mdg4),aos,rpr,wts,Dronc,Corp,egr,Damm,skl,p53,XNP,Jafrac2,zip,"
Regulation of DNA replication	Reactome		87	25	0.000964	"Prosbeta6,Ubi-p63E,Prosbeta1,Rpt2,Prosalpha5,Prosalpha7,Mcm6,Prosbeta3,Rpt1,Rpn7,Rpn5,Rpn12,Rpn1,Prosbeta5,PI31,fzr2,Prosbeta2R2,CG9588,Rpt6R,CG30382,Prosalpha2,Ubi-p5E,Prosbeta7,Prosalpha3,Rpn3,"

## Sheet: enrichment zn wt hits
Term	Source	ComplexID	Size	count hit	Pvalue	Hits
Metabolism of mRNA	Reactome		260	38	2.22e-16	"Hsp22,Hsp26,RpS3,RpL4,RpS14a,RpS14b,RpL7,RpS9,RpL13,Hsp70Aa,RpL14,RpL3,RpL31,RpL23A,RpL17,RpS15,RpS16,Rrp4,RpL12,RpL28,RpL26,RpL35A,RpL13A,RpL34b,RpS30,RpS19b,RpL34a,RpS8,RpS7,Rpt6R,Hsp70Bbb,RpL30,RpS12,RpS6,RpS24,RpS26,RpL8,RpL27A,"
translation	COMPLEAT	FC942	153	30	4.44e-16	"RpS3,Fib,RpL4,RpS14a,RpS14b,RpL7,Nmdmc,RpS9,RpL13,RpL14,RpL3,RpL31,RpL23A,RpL17,RpS15,RpS16,RpL12,RpL26,RpL35A,RpL13A,RpS30,RpS19b,RpS8,RpS7,RpL30,RpS6,RpS24,RpS26,RpL8,RpL27A,"
The citric acid (TCA) cycle and respiratory electron transport	Reactome		148	30	1.44e-15	"ImpL3,ND-B17,blw,SdhB,ATPsynD,ATPsynO,ATPsyngamma,RFeSP,ATPsyndelta,ND-B18,ND-24,CG8034,ND-18,ND-B22,COX4L,CG8468,ND-B15,ND-B12,levy,UQCR-Q,COX7AL,UQCR-C1,CG11876,CG7834,hd,UQCR-C2,UQCR-11,Mdh2,COX8,ND-30,"
Cap-dependent Translation Initiation	Reactome		131	35	3.33e-15	"RpS3,RpL4,RpS14a,RpS14b,RpL7,RpS9,RpL13,RpL14,RpL3,RpL31,RpL23A,RpL17,CG8335,RpS15,RpS16,RpL12,RpL28,RpL26,CG9769,RpL35A,RpL13A,RpL34b,RpS30,RpS19b,RpL34a,RpS8,RpS7,RpL30,RpS12,Thor,RpS6,RpS24,RpS26,RpL8,RpL27A,"
Eukaryotic Translation Initiation	Reactome		131	35	3.33e-15	"RpS3,RpL4,RpS14a,RpS14b,RpL7,RpS9,RpL13,RpL14,RpL3,RpL31,RpL23A,RpL17,CG8335,RpS15,RpS16,RpL12,RpL28,RpL26,CG9769,RpL35A,RpL13A,RpL34b,RpS30,RpS19b,RpL34a,RpS8,RpS7,RpL30,RpS12,Thor,RpS6,RpS24,RpS26,RpL8,RpL27A,"
L13a-mediated translational silencing of Ceruloplasmin expression	Reactome		123	34	4.22e-15	"RpS3,RpL4,RpS14a,RpS14b,RpL7,RpS9,RpL13,RpL14,RpL3,RpL31,RpL23A,RpL17,CG8335,RpS15,RpS16,RpL12,RpL28,RpL26,CG9769,RpL35A,RpL13A,RpL34b,RpS30,RpS19b,RpL34a,RpS8,RpS7,RpL30,RpS12,RpS6,RpS24,RpS26,RpL8,RpL27A,"
GTP hydrolysis and joining of the 60S ribosomal subunit	Reactome		123	34	4.22e-15	"RpS3,RpL4,RpS14a,RpS14b,RpL7,RpS9,RpL13,RpL14,RpL3,RpL31,RpL23A,RpL17,CG8335,RpS15,RpS16,RpL12,RpL28,RpL26,CG9769,RpL35A,RpL13A,RpL34b,RpS30,RpS19b,RpL34a,RpS8,RpS7,RpL30,RpS12,RpS6,RpS24,RpS26,RpL8,RpL27A,"
3' -UTR-mediated translational regulation	Reactome		123	34	4.22e-15	"RpS3,RpL4,RpS14a,RpS14b,RpL7,RpS9,RpL13,RpL14,RpL3,RpL31,RpL23A,RpL17,CG8335,RpS15,RpS16,RpL12,RpL28,RpL26,CG9769,RpL35A,RpL13A,RpL34b,RpS30,RpS19b,RpL34a,RpS8,RpS7,RpL30,RpS12,RpS6,RpS24,RpS26,RpL8,RpL27A,"
ribosome	GO_CC_FLAT		189	38	5.55e-15	"RpS3,RpL4,RpS14a,RpS14b,RpL7,RpS9,RpL13,RpL14,RpL3,mRpL16,RpL31,RpL23A,RpL17,mRpL22,mRpL42,RpS15,RpS16,RpL12,RpL28,mRpL2,RpL26,RpL35A,RpL13A,RpL34b,RpS30,RpS19b,RpL34a,RpS8,RpS7,mRpL36,mRpS14,RpL30,RpS12,RpS6,RpS24,RpS26,RpL8,RpL27A,"
Metabolism of RNA	Reactome		308	40	6.22e-15	"Hsp22,Hsp26,RpS3,RpL4,vls,RpS14a,RpS14b,RpL7,RpS9,RpL13,Hsp70Aa,RpL14,RpL3,RpL31,RpL23A,Nup107,RpL17,RpS15,RpS16,Rrp4,RpL12,RpL28,RpL26,RpL35A,RpL13A,RpL34b,RpS30,RpS19b,RpL34a,RpS8,RpS7,Rpt6R,Hsp70Bbb,RpL30,RpS12,RpS6,RpS24,RpS26,RpL8,RpL27A,"
ribonucleoprotein complex	GO_CC_FLAT		387	45	6.88e-15	"RpS3,Fib,RpL4,RpS14a,RpS14b,RpL7,RpS9,RpL13,RpL14,RpL3,mRpL16,sip1,RpL31,RpL23A,CG3198,RpL17,mRpL22,mRpL42,RpS15,RpS16,RpL12,RpL28,mRpL2,CG7564,RpL26,RpL35A,RpL13A,RpL34b,RpS30,RpS19b,RpL34a,BCAS2,RpS8,RpS7,Roc1b,mRpL36,mRpS14,CG31950,RpL30,RpS12,RpS6,Rp
"60S ribosomal subunit, cytoplasmic"	COMPLEAT	FC1369	52	18	7.77e-15	"RpL4,RpL7,RpL13,RpL14,RpL3,RpL31,RpL23A,RpL17,RpL12,RpL28,RpL26,RpL35A,RpL13A,RpL34b,RpL34a,RpL30,RpL8,RpL27A,"
Nonsense Mediated Decay Independent of the Exon Junction Complex	Reactome		99	32	9.55e-15	"RpS3,RpL4,RpS14a,RpS14b,RpL7,RpS9,RpL13,RpL14,RpL3,RpL31,RpL23A,RpL17,RpS15,RpS16,RpL12,RpL28,RpL26,RpL35A,RpL13A,RpL34b,RpS30,RpS19b,RpL34a,RpS8,RpS7,RpL30,RpS12,RpS6,RpS24,RpS26,RpL8,RpL27A,"
ribosomal subunit	GO_CC_FLAT		166	37	9.77e-15	"RpS3,RpL4,RpS14a,RpS14b,RpL7,RpS9,RpL13,RpL14,RpL3,mRpL16,RpL31,RpL23A,RpL17,mRpL22,mRpL42,RpS15,RpS16,RpL12,RpL28,mRpL2,RpL26,RpL35A,RpL13A,RpL34b,RpS30,RpS19b,RpL34a,RpS8,RpS7,mRpL36,mRpS14,RpL30,RpS6,RpS24,RpS26,RpL8,RpL27A,"
Influenza Viral RNA Transcription and Replication	Reactome		110	32	1.07e-14	"RpS3,RpL4,RpS14a,RpS14b,RpL7,RpS9,RpL13,RpL14,RpL3,RpL31,RpL23A,RpL17,RpS15,RpS16,RpL12,RpL28,RpL26,RpL35A,RpL13A,RpL34b,RpS30,RpS19b,RpL34a,RpS8,RpS7,RpL30,RpS12,RpS6,RpS24,RpS26,RpL8,RpL27A,"
cytosolic ribosome	GO_CC_FLAT		94	31	1.27e-14	"RpS3,RpL4,RpS14a,RpS14b,RpL7,RpS9,RpL13,RpL14,RpL3,RpL31,RpL23A,RpL17,RpS15,RpS16,RpL12,RpL28,RpL26,RpL35A,RpL13A,RpL34b,RpS30,RpS19b,RpL34a,RpS8,RpS7,RpL30,RpS6,RpS24,RpS26,RpL8,RpL27A,"
Peptide chain elongation	Reactome		92	32	1.53e-14	"RpS3,RpL4,RpS14a,RpS14b,RpL7,RpS9,RpL13,RpL14,RpL3,RpL31,RpL23A,RpL17,RpS15,RpS16,RpL12,RpL28,RpL26,RpL35A,RpL13A,RpL34b,RpS30,RpS19b,RpL34a,RpS8,RpS7,RpL30,RpS12,RpS6,RpS24,RpS26,RpL8,RpL27A,"
Nonsense Mediated Decay Enhanced by the Exon Junction Complex	Reactome		116	32	1.71e-14	"RpS3,RpL4,RpS14a,RpS14b,RpL7,RpS9,RpL13,RpL14,RpL3,RpL31,RpL23A,RpL17,RpS15,RpS16,RpL12,RpL28,RpL26,RpL35A,RpL13A,RpL34b,RpS30,RpS19b,RpL34a,RpS8,RpS7,RpL30,RpS12,RpS6,RpS24,RpS26,RpL8,RpL27A,"
Nonsense-Mediated Decay	Reactome		116	32	1.71e-14	"RpS3,RpL4,RpS14a,RpS14b,RpL7,RpS9,RpL13,RpL14,RpL3,RpL31,RpL23A,RpL17,RpS15,RpS16,RpL12,RpL28,RpL26,RpL35A,RpL13A,RpL34b,RpS30,RpS19b,RpL34a,RpS8,RpS7,RpL30,RpS12,RpS6,RpS24,RpS26,RpL8,RpL27A,"
cytosolic part	GO_CC_FLAT		129	32	1.87e-14	"Eno,RpS3,RpL4,RpS14a,RpS14b,RpL7,RpS9,RpL13,RpL14,RpL3,RpL31,RpL23A,RpL17,RpS15,RpS16,RpL12,RpL28,RpL26,RpL35A,RpL13A,RpL34b,RpS30,RpS19b,RpL34a,RpS8,RpS7,RpL30,RpS6,RpS24,RpS26,RpL8,RpL27A,"
Influenza Infection	Reactome		167	35	2.02e-14	"RpS3,RpL4,RpS14a,RpS14b,RpL7,RpS9,RpL13,Hsp70Aa,RpL14,RpL3,RpL31,RpL23A,Nup107,RpL17,RpS15,RpS16,RpL12,RpL28,RpL26,RpL35A,RpL13A,RpL34b,RpS30,RpS19b,RpL34a,RpS8,RpS7,Hsp70Bbb,RpL30,RpS12,RpS6,RpS24,RpS26,RpL8,RpL27A,"
structural constituent of ribosome	GO_MF_FLAT		180	38	2.02e-14	"RpS3,RpL4,RpS14a,RpS14b,RpL7,RpS9,RpL13,RpL14,RpL3,mRpL16,RpL31,RpL23A,RpL17,mRpL22,mRpL42,RpS15,RpS16,RpL12,RpL28,mRpL2,RpL26,RpL35A,RpL13A,RpL34b,RpS30,RpS19b,RpL34a,RpS8,RpS7,mRpL36,mRpS14,RpL30,RpS12,RpS6,RpS24,RpS26,RpL8,RpL27A,"
"Ribosome, cytoplasmic"	COMPLEAT	FC2239	90	32	2.04e-14	"RpS3,RpL4,RpS14a,RpS14b,RpL7,RpS9,RpL13,RpL14,RpL3,RpL31,RpL23A,RpL17,RpS15,RpS16,RpL12,RpL28,RpL26,RpL35A,RpL13A,RpL34b,RpS30,RpS19b,RpL34a,RpS8,RpS7,RpL30,RpS12,RpS6,RpS24,RpS26,RpL8,RpL27A,"
Translation	Reactome		164	36	2.49e-14	"RpS3,RpL4,RpS14a,RpS14b,RpL7,RpS9,RpL13,Ost48,RpL14,RpL3,RpL31,RpL23A,RpL17,CG8335,RpS15,RpS16,RpL12,RpL28,RpL26,CG9769,RpL35A,RpL13A,RpL34b,RpS30,RpS19b,RpL34a,RpS8,RpS7,RpL30,RpS12,Thor,RpS6,RpS24,RpS26,RpL8,RpL27A,"
Influenza Life Cycle	Reactome		162	35	2.64e-14	"RpS3,RpL4,RpS14a,RpS14b,RpL7,RpS9,RpL13,Hsp70Aa,RpL14,RpL3,RpL31,RpL23A,Nup107,RpL17,RpS15,RpS16,RpL12,RpL28,RpL26,RpL35A,RpL13A,RpL34b,RpS30,RpS19b,RpL34a,RpS8,RpS7,Hsp70Bbb,RpL30,RpS12,RpS6,RpS24,RpS26,RpL8,RpL27A,"
Formation of a pool of free 40S subunits	Reactome		104	34	3.32e-14	"RpS3,RpL4,RpS14a,RpS14b,RpL7,RpS9,RpL13,RpL14,RpL3,RpL31,RpL23A,RpL17,CG8335,RpS15,RpS16,RpL12,RpL28,RpL26,CG9769,RpL35A,RpL13A,RpL34b,RpS30,RpS19b,RpL34a,RpS8,RpS7,RpL30,RpS12,RpS6,RpS24,RpS26,RpL8,RpL27A,"
SRP-dependent cotranslational protein targeting to membrane	Reactome		114	33	3.69e-14	"RpS3,RpL4,RpS14a,RpS14b,RpL7,RpS9,RpL13,Ost48,RpL14,RpL3,RpL31,RpL23A,RpL17,RpS15,RpS16,RpL12,RpL28,RpL26,RpL35A,RpL13A,RpL34b,RpS30,RpS19b,RpL34a,RpS8,RpS7,RpL30,RpS12,RpS6,RpS24,RpS26,RpL8,RpL27A,"
Viral mRNA Translation	Reactome		91	32	3.9e-14	"RpS3,RpL4,RpS14a,RpS14b,RpL7,RpS9,RpL13,RpL14,RpL3,RpL31,RpL23A,RpL17,RpS15,RpS16,RpL12,RpL28,RpL26,RpL35A,RpL13A,RpL34b,RpS30,RpS19b,RpL34a,RpS8,RpS7,RpL30,RpS12,RpS6,RpS24,RpS26,RpL8,RpL27A,"
"Ribosome, eukaryotes"	COMPLEAT	FC926	91	32	3.9e-14	"RpS3,RpL4,RpS14a,RpS14b,RpL7,RpS9,RpL13,RpL14,RpL3,RpL31,RpL23A,RpL17,RpS15,RpS16,RpL12,RpL28,RpL26,RpL35A,RpL13A,RpL34b,RpS30,RpS19b,RpL34a,RpS8,RpS7,RpL30,RpS12,RpS6,RpS24,RpS26,RpL8,RpL27A,"
Eukaryotic Translation Termination	Reactome		91	32	3.9e-14	"RpS3,RpL4,RpS14a,RpS14b,RpL7,RpS9,RpL13,RpL14,RpL3,RpL31,RpL23A,RpL17,RpS15,RpS16,RpL12,RpL28,RpL26,RpL35A,RpL13A,RpL34b,RpS30,RpS19b,RpL34a,RpS8,RpS7,RpL30,RpS12,RpS6,RpS24,RpS26,RpL8,RpL27A,"
"Respiratory electron transport, ATP synthesis by chemiosmotic coupling, and heat production by uncoupling proteins."	Reactome		102	25	4.35e-14	"ND-B17,blw,SdhB,ATPsynD,ATPsynO,ATPsyngamma,RFeSP,ATPsyndelta,ND-B18,ND-24,ND-18,ND-B22,COX4L,ND-B15,ND-B12,levy,UQCR-Q,COX7AL,UQCR-C1,CG7834,hd,UQCR-C2,UQCR-11,COX8,ND-30,"
cytosolic large ribosomal subunit	GO_CC_FLAT		55	18	4.49e-14	"RpL4,RpL7,RpL13,RpL14,RpL3,RpL31,RpL23A,RpL17,RpL12,RpL28,RpL26,RpL35A,RpL13A,RpL34b,RpL34a,RpL30,RpL8,RpL27A,"
Eukaryotic Translation Elongation	Reactome		95	32	6.04e-14	"RpS3,RpL4,RpS14a,RpS14b,RpL7,RpS9,RpL13,RpL14,RpL3,RpL31,RpL23A,RpL17,RpS15,RpS16,RpL12,RpL28,RpL26,RpL35A,RpL13A,RpL34b,RpS30,RpS19b,RpL34a,RpS8,RpS7,RpL30,RpS12,RpS6,RpS24,RpS26,RpL8,RpL27A,"
cytoplasmic ribosomal large subunit	COMPLEAT	FC2831	50	17	7.01e-14	"RpL4,RpL7,RpL13,RpL14,RpL3,RpL31,RpL23A,RpL17,RpL12,RpL26,RpL35A,RpL13A,RpL34b,RpL34a,RpL30,RpL8,RpL27A,"
Nop56p-associated pre-rRNA complex	COMPLEAT	FC1821	169	29	7.41e-14	"Fib,RpL4,RpS14a,RpS14b,RpL7,RpS9,RpL13,RpL14,RpL3,EfTuM,RpL31,RpL23A,RpL17,RpS15,RpS16,RpL12,RpL28,CG7564,RpL26,RpL35A,RpL13A,RpS8,RpS7,RpL30,RpS12,RpS6,RpS24,RpL8,RpL27A,"
large ribosomal subunit	GO_CC_FLAT		102	23	1.11e-13	"RpL4,RpL7,RpL13,RpL14,RpL3,mRpL16,RpL31,RpL23A,RpL17,mRpL22,mRpL42,RpL12,RpL28,mRpL2,RpL26,RpL35A,RpL13A,RpL34b,RpL34a,mRpL36,RpL30,RpL8,RpL27A,"
cytoplasmic ribosomal small subunit	COMPLEAT	FC1045	41	15	7.43e-13	"RpS3,RpS14a,RpS14b,RpS9,Rack1,RpS15,RpS16,RpS30,RpS19b,RpS8,RpS7,RpS12,RpS6,RpS24,RpS26,"
lipid particle	GO_CC_FLAT		333	39	1.29e-12	"Eno,RpS3,RpL4,RpS14a,RpS14b,blw,RpL13,Ost48,ATPsynD,ATPsynO,RpL14,ATPsyngamma,scu,Thiolase,RpL23A,ATPsyndelta,regucalcin,CG9577,CG6543,RpS15,CG15093,RpS16,CG2852,levy,RpL12,UQCR-Q,UQCR-C1,RpS30,CG11876,CG7834,RpS8,CG7920,RpS7,CG7630,Hsp70Bbb,UQCR-C2,RpS6
"40S ribosomal subunit, cytoplasmic"	COMPLEAT	FC126	37	14	2.43e-12	"RpS3,RpS14a,RpS14b,RpS9,RpS15,RpS16,RpS30,RpS19b,RpS8,RpS7,RpS12,RpS6,RpS24,RpS26,"
"40S ribosomal subunit, cytoplasmic"	COMPLEAT	FC82	38	14	3.75e-12	"RpS3,RpS14a,RpS14b,RpS9,RpS15,RpS16,RpS30,RpS19b,RpS8,RpS7,RpS12,RpS6,RpS24,RpS26,"
Respiratory electron transport	Reactome		81	19	5.03e-12	"ND-B17,SdhB,RFeSP,ND-B18,ND-24,ND-18,ND-B22,COX4L,ND-B15,ND-B12,levy,UQCR-Q,COX7AL,UQCR-C1,CG7834,UQCR-C2,UQCR-11,COX8,ND-30,"
"Ribosome, archaea"	COMPLEAT	FC1828	40	14	8.45e-12	"RpL4,RpL13,RpL14,RpL31,RpL35A,RpL34b,RpS30,RpS19b,RpL34a,RpS8,RpL30,RpS6,RpS24,RpS26,"
"Formation of the ternary complex, and subsequently, the 43S complex"	Reactome		58	16	1.7e-11	"RpS3,RpS14a,RpS14b,RpS9,CG8335,RpS15,RpS16,CG9769,RpS30,RpS19b,RpS8,RpS7,RpS12,RpS6,RpS24,RpS26,"
mitochondrion	GO_CC_FLAT		581	51	2.8e-11	"ND-B17,l(2)tid,Nmdmc,blw,SdhB,ATPsynD,ATPsynO,ATPsyngamma,Alas,scu,RFeSP,Coprox,Oat,mRpL16,arg,EfTuM,Thiolase,ATPsyndelta,CG3011,CG1824,ND-B18,mRpL22,ND-24,ND-18,Alr,Tspo,ND-B22,COX4L,mRpL42,CG6543,ND-B15,Cyp12b2,CG15093,ND-B12,levy,mRpL2,UQCR-Q,COX7AL,C
generation of precursor metabolites and energy	GO_BP_FLAT		220	29	6.22e-11	"Eno,ImpL3,ND-B17,GlyP,blw,SdhB,Pglym78,ATPsynD,ATPsynO,ATPsyngamma,RFeSP,ATPsyndelta,ND-B18,ND-24,ND-18,ND-B22,COX4L,ND-B15,ND-B12,levy,UQCR-Q,COX7AL,UQCR-C1,CG7834,Tpi,UQCR-C2,UQCR-11,Mdh2,COX8,"
"Activation of the mRNA upon binding of the cap-binding complex and eIFs, and subsequent binding to 43S"	Reactome		74	17	9.59e-11	"RpS3,RpS14a,RpS14b,RpS9,CG8335,RpS15,RpS16,CG9769,RpS30,RpS19b,RpS8,RpS7,RpS12,Thor,RpS6,RpS24,RpS26,"
mitochondrial part	GO_CC_FLAT		421	41	1.24e-10	"ND-B17,l(2)tid,blw,SdhB,ATPsynD,ATPsynO,ATPsyngamma,Alas,RFeSP,Oat,mRpL16,Thiolase,ATPsyndelta,CG1824,ND-B18,mRpL22,ND-24,ND-18,Tspo,ND-B22,COX4L,mRpL42,CG6543,ND-B15,Cyp12b2,ND-B12,levy,mRpL2,UQCR-Q,COX7AL,UQCR-C1,CG5646,CG7834,mRpL36,mRpS14,CG32174,CG3
cytosolic small ribosomal subunit	GO_CC_FLAT		40	13	1.4e-10	"RpS3,RpS14a,RpS14b,RpS9,RpS15,RpS16,RpS30,RpS19b,RpS8,RpS7,RpS6,RpS24,RpS26,"
oxidative phosphorylation	GO_BP_FLAT		134	22	1.89e-10	"ND-B17,blw,SdhB,ATPsynD,ATPsynO,ATPsyngamma,RFeSP,ATPsyndelta,ND-B18,ND-24,ND-B22,COX4L,ND-B15,ND-B12,levy,UQCR-Q,COX7AL,UQCR-C1,CG7834,UQCR-C2,UQCR-11,COX8,"
structural molecule activity	GO_MF_FLAT		463	43	1.94e-10	"RpS3,RpL4,betaTub56D,RpS14a,RpS14b,RpL7,LamC,RpS9,RpL13,RpL14,RpL3,mRpL16,RpL31,RpL23A,RpL17,mRpL22,Arp10,mRpL42,RpS15,RpS16,RpL12,RpL28,Cpr67Fb,mRpL2,RpL26,RpL35A,RpL13A,RpL34b,RpS30,RpS19b,RpL34a,RpS8,RpS7,mRpL36,mRpS14,CG34417,RpL30,RpS12,RpS6,RpS24,R
mitotic spindle elongation	GO_BP_FLAT		78	17	2.33e-10	"RpL7,RpS9,RpL13,RpL14,RpL3,RpL31,RpL17,RpS15,RpS16,RpL12,RpL28,RpL26,RpS30,RpL30,RpS6,RpL8,RpL27A,"
mitochondrial ATP synthesis coupled electron transport	GO_BP_FLAT		68	16	2.34e-10	"ND-B17,SdhB,RFeSP,ND-B18,ND-24,ND-B22,COX4L,ND-B15,ND-B12,levy,UQCR-Q,COX7AL,UQCR-C1,UQCR-C2,UQCR-11,COX8,"
spindle elongation	GO_BP_FLAT		79	17	2.89e-10	"RpL7,RpS9,RpL13,RpL14,RpL3,RpL31,RpL17,RpS15,RpS16,RpL12,RpL28,RpL26,RpS30,RpL30,RpS6,RpL8,RpL27A,"
mitochondrial membrane part	GO_CC_FLAT		137	22	2.94e-10	"ND-B17,blw,SdhB,ATPsynD,ATPsynO,ATPsyngamma,RFeSP,ATPsyndelta,ND-B18,ND-24,ND-18,ND-B22,COX4L,ND-B15,ND-B12,levy,UQCR-Q,COX7AL,UQCR-C1,UQCR-C2,COX8,ND-30,"
00190 Oxidative phosphorylation [PATH: dme00190 ]	KEGG		126	21	3.69e-10	"ND-B17,blw,SdhB,ATPsynD,ATPsynO,ATPsyngamma,RFeSP,ATPsyndelta,ND-B18,ND-24,ND-18,ND-B22,COX4L,ND-B15,ND-B12,levy,UQCR-Q,COX7AL,UQCR-C2,COX8,ND-30,"
oxidation reduction	GO_BP_FLAT		625	51	3.87e-10	"ImpL3,ND-B17,Pgd,Nmdmc,Pxn,SdhB,scu,RFeSP,Coprox,Thiolase,Lrpprc2,CG9360,CG1434,ND-B18,ND-24,CG7322,CG7914,ND-18,Alr,CG3609,CG6287,ND-B22,COX4L,CG3270,CG2064,PPO2,Prx2540-2,Prx2540-1,CG12896,ND-B15,Cyp12b2,CG15093,ND-B12,levy,CG10638,UQCR-Q,COX7AL,CG4860
ATP synthesis coupled electron transport	GO_BP_FLAT		72	16	5.84e-10	"ND-B17,SdhB,RFeSP,ND-B18,ND-24,ND-B22,COX4L,ND-B15,ND-B12,levy,UQCR-Q,COX7AL,UQCR-C1,UQCR-C2,UQCR-11,COX8,"
Ribosomal scanning and start codon recognition	Reactome		72	16	5.84e-10	"RpS3,RpS14a,RpS14b,RpS9,CG8335,RpS15,RpS16,CG9769,RpS30,RpS19b,RpS8,RpS7,RpS12,RpS6,RpS24,RpS26,"
mitochondrial respiratory chain	GO_CC_FLAT		83	17	6.56e-10	"ND-B17,SdhB,RFeSP,ND-B18,ND-24,ND-18,ND-B22,COX4L,ND-B15,ND-B12,levy,UQCR-Q,COX7AL,UQCR-C1,UQCR-C2,COX8,ND-30,"
Translation initiation complex formation	Reactome		73	16	7.27e-10	"RpS3,RpS14a,RpS14b,RpS9,CG8335,RpS15,RpS16,CG9769,RpS30,RpS19b,RpS8,RpS7,RpS12,RpS6,RpS24,RpS26,"
Energy Metabolism	KEGG		131	21	7.75e-10	"ND-B17,blw,SdhB,ATPsynD,ATPsynO,ATPsyngamma,RFeSP,ATPsyndelta,ND-B18,ND-24,ND-18,ND-B22,COX4L,ND-B15,ND-B12,levy,UQCR-Q,COX7AL,UQCR-C2,COX8,ND-30,"
Metabolism of proteins	Reactome		761	57	8.61e-10	"RpS3,RpL4,betaTub56D,RpS14a,RpS14b,RpL7,LamC,RpS9,blw,RpL13,Hsp70Aa,Ost48,sda,RpL14,RpL3,Sec13,RpL31,Rab27,RpL23A,RpL17,CG6308,Alr,SPH93,CG8335,Mmp2,CG6347,RpS15,RpS16,Rrp4,RpL12,RpL28,RpL26,CG9769,RpL35A,RpL13A,RpL34b,UQCR-C1,CG18012,RpS30,RpS19b,RpL34a
respiratory electron transport chain	GO_BP_FLAT		75	16	1.11e-09	"ND-B17,SdhB,RFeSP,ND-B18,ND-24,ND-B22,COX4L,ND-B15,ND-B12,levy,UQCR-Q,COX7AL,UQCR-C1,UQCR-C2,UQCR-11,COX8,"
respiratory chain	GO_CC_FLAT		86	17	1.17e-09	"ND-B17,SdhB,RFeSP,ND-B18,ND-24,ND-18,ND-B22,COX4L,ND-B15,ND-B12,levy,UQCR-Q,COX7AL,UQCR-C1,UQCR-C2,COX8,ND-30,"
cytosol	GO_CC_FLAT		437	40	1.33e-09	"Eno,l(2)tid,RpS3,RpL4,RpS14a,RpS14b,RpL7,RpS9,RpL13,RpL14,Gcn2,RpL3,scu,RpL31,RpL23A,Madm,RpL17,Prx2540-2,Prx2540-1,RpS15,RpS16,RpL12,RpL28,RpL26,RpL35A,RpL13A,RpL34b,RpS30,RpS19b,RpL34a,RpS8,RpS7,CG34424,RpL30,Thor,RpS6,RpS24,RpS26,RpL8,RpL27A,"
centrosome duplication	COMPLEAT	FC4794	14	8	2.31e-09	"RpL7,RpL13,RpL14,RpL3,RpL26,RpS24,RpL8,RpL27A,"
centrosome duplication	COMPLEAT	FC3715	14	8	2.31e-09	"RpL7,RpL13,RpL14,RpL31,RpL26,RpS24,RpL8,RpL27A,"
small ribosomal subunit	GO_CC_FLAT		69	15	2.81e-09	"RpS3,RpS14a,RpS14b,RpS9,mRpL42,RpS15,RpS16,RpS30,RpS19b,RpS8,RpS7,mRpS14,RpS6,RpS24,RpS26,"
electron transport chain	GO_BP_FLAT		91	17	2.93e-09	"ND-B17,SdhB,RFeSP,ND-B18,ND-24,ND-18,ND-B22,COX4L,ND-B15,ND-B12,levy,UQCR-Q,COX7AL,UQCR-C1,UQCR-C2,UQCR-11,COX8,"
organelle inner membrane	GO_CC_FLAT		223	26	8.78e-09	"ND-B17,LamC,blw,SdhB,ATPsynD,ATPsynO,ATPsyngamma,RFeSP,ATPsyndelta,CG1824,ND-B18,ND-24,ND-18,ND-B22,COX4L,ND-B15,ND-B12,levy,Rrp4,UQCR-Q,COX7AL,UQCR-C1,CG32174,UQCR-C2,COX8,ND-30,"
translation	GO_BP_FLAT		518	42	1.85e-08	"RpS3,RpL4,RpS14a,RpS14b,RpL7,RpS9,RpL13,RpL14,RpL3,mRpL16,bbx,EfTuM,RpL31,RpL23A,RpL17,mRpL22,CG8335,mRpL42,RpS15,RpS16,RpL12,RpL28,mRpL2,RpL26,CG9769,RpL35A,RpL13A,RpL34b,RpS30,RpS19b,RpL34a,RpS8,RpS7,mRpL36,mRpS14,RpL30,RpS12,RpS6,RpS24,RpS26,RpL8,RpL2
mitochondrial envelope	GO_CC_FLAT		265	28	2.08e-08	"ND-B17,l(2)tid,blw,SdhB,ATPsynD,ATPsynO,ATPsyngamma,RFeSP,ATPsyndelta,CG1824,ND-B18,ND-24,ND-18,Tspo,ND-B22,COX4L,ND-B15,Cyp12b2,ND-B12,levy,UQCR-Q,COX7AL,UQCR-C1,CG5646,CG32174,UQCR-C2,COX8,ND-30,"
energy derivation by oxidation of organic compounds	GO_BP_FLAT		116	18	2.16e-08	"ND-B17,GlyP,SdhB,RFeSP,ND-B18,ND-24,ND-B22,COX4L,ND-B15,ND-B12,levy,UQCR-Q,COX7AL,UQCR-C1,UQCR-C2,UQCR-11,Mdh2,COX8,"
mitochondrial inner membrane	GO_CC_FLAT		206	24	3.36e-08	"ND-B17,blw,SdhB,ATPsynD,ATPsynO,ATPsyngamma,RFeSP,ATPsyndelta,CG1824,ND-B18,ND-24,ND-18,ND-B22,COX4L,ND-B15,ND-B12,levy,UQCR-Q,COX7AL,UQCR-C1,CG32174,UQCR-C2,COX8,ND-30,"
Parvulin-associated pre-rRNP complex	COMPLEAT	FC741	71	14	3.6e-08	"RpS3,Fib,RpL4,betaTub56D,RpL7,RpS9,RpL13,RpL14,RpL3,RpL26,RpL13A,RpS8,RpS6,RpL8,"
cellular respiration	GO_BP_FLAT		107	17	3.73e-08	"ND-B17,SdhB,RFeSP,ND-B18,ND-24,ND-B22,COX4L,ND-B15,ND-B12,levy,UQCR-Q,COX7AL,UQCR-C1,UQCR-C2,UQCR-11,Mdh2,COX8,"
organelle envelope	GO_CC_FLAT		352	32	7.45e-08	"ND-B17,l(2)tid,LamC,blw,SdhB,toc,ATPsynD,ATPsynO,ATPsyngamma,RFeSP,Nup107,ATPsyndelta,CG1824,ND-B18,ND-24,ND-18,Tspo,ND-B22,COX4L,ND-B15,Cyp12b2,ND-B12,levy,Rrp4,UQCR-Q,COX7AL,UQCR-C1,CG5646,CG32174,UQCR-C2,COX8,ND-30,"
mitochondrial membrane	GO_CC_FLAT		248	26	7.87e-08	"ND-B17,l(2)tid,blw,SdhB,ATPsynD,ATPsynO,ATPsyngamma,RFeSP,ATPsyndelta,CG1824,ND-B18,ND-24,ND-18,ND-B22,COX4L,ND-B15,Cyp12b2,ND-B12,levy,UQCR-Q,COX7AL,UQCR-C1,CG32174,UQCR-C2,COX8,ND-30,"
envelope	GO_CC_FLAT		353	32	7.96e-08	"ND-B17,l(2)tid,LamC,blw,SdhB,toc,ATPsynD,ATPsynO,ATPsyngamma,RFeSP,Nup107,ATPsyndelta,CG1824,ND-B18,ND-24,ND-18,Tspo,ND-B22,COX4L,ND-B15,Cyp12b2,ND-B12,levy,Rrp4,UQCR-Q,COX7AL,UQCR-C1,CG5646,CG32174,UQCR-C2,COX8,ND-30,"
phosphorylation	GO_BP_FLAT		428	36	8.12e-08	"Argk,awd,for,ND-B17,Eip63E,blw,SdhB,ATPsynD,ATPsynO,Gcn2,ATPsyngamma,RFeSP,KP78b,Madm,ATPsyndelta,ND-B18,ND-24,ND-B22,COX4L,Ak6,ND-B15,ND-B12,levy,UQCR-Q,CG12170,COX7AL,UQCR-C1,CG7834,Sk2,UQCR-C2,UQCR-11,PI4KIIIalpha,Gprk2,Src64B,COX8,IP3K2,"
centrosome duplication	COMPLEAT	FC4805	14	7	8.32e-08	"RpL7,RpL13,RpL14,RpL26,RpS24,RpL8,RpL27A,"
centrosome duplication	COMPLEAT	FC5631	15	7	1.52e-07	"RpL31,RpL23A,RpL17,RpS15,RpL26,RpS7,RpL27A,"
small molecule catabolic process	COMPLEAT	FC5674	15	7	1.52e-07	"Eno,Pgd,Oat,Inos,regucalcin,Prx2540-2,CG10638,"
centrosome duplication	COMPLEAT	FC3325	15	7	1.52e-07	"RpL13,RpL31,RpL17,RpL26,RpS7,RpS6,RpL27A,"
mitotic spindle elongation	COMPLEAT	FC3702	15	7	1.52e-07	"RpL31,RpL17,RpS15,RpL26,RpS19b,RpS7,RpL27A,"
centrosome duplication	COMPLEAT	FC6641	15	7	1.52e-07	"RpL31,RpL17,RpS15,RpL26,RpS7,RpS6,RpL27A,"
oxidation-reduction process	COMPLEAT	FC3750	15	7	1.52e-07	"awd,Pgd,Oat,Inos,Prx2540-2,CG2852,CG10638,"
cellular metabolic process	COMPLEAT	FC5865	15	7	1.52e-07	"awd,Eno,Pgd,Pglym78,Oat,Prx2540-2,CG10638,"
small molecule catabolic process	COMPLEAT	FC4025	15	7	1.52e-07	"Eno,Pgd,Oat,Inos,regucalcin,Prx2540-2,CG10638,"
centrosome duplication	COMPLEAT	FC3105	15	7	1.52e-07	"RpL13,RpL14,RpL17,RpL26,RpS6,RpS24,RpL27A,"
"TRBP containing complex (DICER, RPL7A, EIF6, MOV10 and subunits of the 60S ribosomal particle)"	COMPLEAT	FC1075	31	9	3.06e-07	"RpL7,RpL13,RpL14,RpL12,RpL28,RpL35A,RpL34b,RpL34a,RpL30,"
hydrogen ion transmembrane transporter activity	GO_MF_FLAT		97	15	3.42e-07	"blw,ATPsynD,ATPsynO,ATPsyngamma,RFeSP,ATPsyndelta,COX4L,levy,UQCR-Q,COX7AL,UQCR-C1,UQCR-C2,CG42376,UQCR-11,COX8,"
monovalent inorganic cation transmembrane transporter activity	GO_MF_FLAT		100	15	5.13e-07	"blw,ATPsynD,ATPsynO,ATPsyngamma,RFeSP,ATPsyndelta,COX4L,levy,UQCR-Q,COX7AL,UQCR-C1,UQCR-C2,CG42376,UQCR-11,COX8,"
inorganic cation transmembrane transporter activity	GO_MF_FLAT		131	17	7.51e-07	"blw,ATPsynD,ATPsynO,ATPsyngamma,RFeSP,foi,ATPsyndelta,CG4301,COX4L,levy,UQCR-Q,COX7AL,UQCR-C1,UQCR-C2,CG42376,UQCR-11,COX8,"
ATP synthesis coupled proton transport	COMPLEAT	FC5318	13	6	1.34e-06	"ImpL3,blw,ATPsynD,ATPsynO,ATPsyngamma,CG4797,"
small molecule catabolic process	COMPLEAT	FC6041	20	7	1.59e-06	"AnxB10,awd,Eno,Pglym78,scu,CG2852,CG10638,"
cofactor metabolic process	GO_BP_FLAT		109	15	1.59e-06	"Pgd,Nmdmc,SdhB,Alas,scu,Coprox,CG15093,CG7920,Rpi,CG32174,CG32495,CG32857,CG34424,Tpi,Mdh2,"
Amino Acid Metabolism	KEGG		189	20	2.18e-06	"Argk,ImpL3,Pglym78,Alas,scu,Oat,arg,Thiolase,CG3011,Cbs,CG6287,Prx2540-2,Prx2540-1,CG6543,CG15093,CG5144,CG4565,CG4860,CG11876,PPO3,"
centrosome duplication	COMPLEAT	FC4694	14	6	2.29e-06	"RpL13,RpL14,RpL31,RpL26,RpS24,RpL8,"
centrosome duplication	COMPLEAT	FC3686	14	6	2.29e-06	"RpL13,RpL14,RpL31,RpL26,RpL30,RpL27A,"
Disease	Reactome		843	52	2.41e-06	"ImpL3,RpS3,RpL4,rut,RpS14a,RpS14b,RpL7,RpS9,RpL13,Snap25,Pxn,Hsp70Aa,His3.3A,RpL14,RpL3,RpL31,RpL23A,Nup107,RpL17,CG9581,Syx16,CG2064,Ak6,RpS15,RpS16,RpL12,RpL28,CG10638,RpL26,RpL35A,RpL13A,RpL34b,RpS30,RpS19b,RpL34a,RpS8,RpS7,Rpt6R,Roc1b,TfIIA-S-2,Hexo2
metabolic process	COMPLEAT	FC3499	30	8	2.89e-06	"AnxB10,awd,Eno,Pgd,Pglym78,scu,CG2852,CG10638,"
small molecule metabolic process	COMPLEAT	FC5574	15	6	3.71e-06	"awd,Eno,Oat,Inos,Prx2540-2,CG10638,"
centrosome duplication	COMPLEAT	FC5129	15	6	3.71e-06	"RpL13,RpL14,RpL31,RpL23A,RpL30,RpS24,"
protein folding	COMPLEAT	FC6402	15	6	3.71e-06	"Eno,Pgd,Oat,Inos,Prx2540-2,CG10638,"
cellular metabolic process	COMPLEAT	FC4749	15	6	3.71e-06	"Eno,Pgd,Oat,Inos,Prx2540-2,CG10638,"
cellular metabolic process	COMPLEAT	FC5681	15	6	3.71e-06	"awd,Eno,Pglym78,regucalcin,Prx2540-2,CG10638,"
protein folding	COMPLEAT	FC6502	15	6	3.71e-06	"Eno,Oat,Inos,regucalcin,Prx2540-2,CG10638,"
response to chemical stimulus	COMPLEAT	FC4550	15	6	3.71e-06	"awd,Oat,Inos,CG3011,Prx2540-2,CG10638,"
oxidation-reduction process	COMPLEAT	FC4392	15	6	3.71e-06	"Eno,Oat,Inos,regucalcin,Prx2540-2,CG10638,"
small molecule metabolic process	COMPLEAT	FC3374	15	6	3.71e-06	"AnxB10,awd,Eno,scu,CG2852,CG10638,"
protein folding	COMPLEAT	FC3359	15	6	3.71e-06	"Eno,Oat,Inos,regucalcin,Prx2540-2,CG10638,"
centrosome duplication	COMPLEAT	FC5355	15	6	3.71e-06	"RpL13,RpL31,RpL17,RpL26,RpS7,RpL27A,"
generation of precursor metabolites and energy	COMPLEAT	FC5556	43	9	6.12e-06	"Argk,Eno,GlyP,Pglym78,ATPsynO,Scp1,ND-18,CG7920,Nplp2,"
fatty acid metabolic process	COMPLEAT	FC4049	10	5	6.7e-06	"AnxB10,awd,Eno,scu,CG10638,"
ATP synthesis coupled proton transport	COMPLEAT	FC6367	11	5	1.2e-05	"blw,ATPsynD,ATPsynO,ATPsyngamma,ATPsyndelta,"
ATP synthesis coupled proton transport	COMPLEAT	FC3446	11	5	1.2e-05	"blw,ATPsynD,ATPsynO,ATPsyngamma,ATPsyndelta,"
organelle membrane	GO_CC_FLAT		446	32	1.28e-05	"ND-B17,l(2)tid,LamC,blw,SdhB,Ost48,toc,ATPsynD,ATPsynO,ATPsyngamma,RFeSP,ATPsyndelta,CG1824,ND-B18,ND-24,ND-18,Syx16,ND-B22,COX4L,ND-B15,Cyp12b2,ND-B12,levy,Rrp4,UQCR-Q,Grasp65,COX7AL,UQCR-C1,CG32174,UQCR-C2,COX8,ND-30,"
phosphate metabolic process	GO_BP_FLAT		556	37	1.47e-05	"Argk,awd,for,ND-B17,Eip63E,blw,SdhB,ATPsynD,ATPsynO,Gcn2,ATPsyngamma,RFeSP,CG32812,KP78b,Madm,ATPsyndelta,ND-B18,ND-24,ND-B22,COX4L,Ak6,ND-B15,ND-B12,levy,UQCR-Q,CG12170,COX7AL,UQCR-C1,CG7834,Sk2,UQCR-C2,UQCR-11,PI4KIIIalpha,Gprk2,Src64B,COX8,IP3K2,"
phosphorus metabolic process	GO_BP_FLAT		556	37	1.47e-05	"Argk,awd,for,ND-B17,Eip63E,blw,SdhB,ATPsynD,ATPsynO,Gcn2,ATPsyngamma,RFeSP,CG32812,KP78b,Madm,ATPsyndelta,ND-B18,ND-24,ND-B22,COX4L,Ak6,ND-B15,ND-B12,levy,UQCR-Q,CG12170,COX7AL,UQCR-C1,CG7834,Sk2,UQCR-C2,UQCR-11,PI4KIIIalpha,Gprk2,Src64B,COX8,IP3K2,"
ATP synthesis coupled proton transport	COMPLEAT	FC6611	12	5	2e-05	"blw,ATPsynD,ATPsynO,ATPsyngamma,ATPsyndelta,"
ATP synthesis coupled proton transport	COMPLEAT	FC4887	12	5	2e-05	"blw,ATPsynD,ATPsynO,ATPsyngamma,ATPsyndelta,"
ATP synthesis coupled proton transport	COMPLEAT	FC5869	12	5	2e-05	"blw,ATPsynD,ATPsynO,ATPsyngamma,ATPsyndelta,"
ATP synthesis coupled proton transport	COMPLEAT	FC4378	12	5	2e-05	"blw,ATPsynD,ATPsynO,ATPsyngamma,ATPsyndelta,"
ATP synthesis coupled proton transport	COMPLEAT	FC3623	12	5	2e-05	"blw,ATPsynD,ATPsynO,ATPsyngamma,CG10581,"
ubiquinol-cytochrome-c reductase activity	GO_MF_FLAT		12	5	2e-05	"RFeSP,UQCR-Q,UQCR-C1,UQCR-C2,UQCR-11,"
"oxidoreductase activity, acting on diphenols and related substances as donors, cytochrome as acceptor"	GO_MF_FLAT		12	5	2e-05	"RFeSP,UQCR-Q,UQCR-C1,UQCR-C2,UQCR-11,"
coenzyme metabolic process	GO_BP_FLAT		89	12	2.17e-05	"Pgd,Nmdmc,SdhB,scu,CG15093,CG7920,Rpi,CG32174,CG32495,CG34424,Tpi,Mdh2,"
Formation of ATP by chemiosmotic coupling	Reactome		20	6	2.51e-05	"blw,ATPsynD,ATPsynO,ATPsyngamma,ATPsyndelta,hd,"
generation of precursor metabolites and energy	COMPLEAT	FC4972	40	8	2.88e-05	"Argk,Eno,GlyP,Pglym78,ATPsynO,Scp1,ND-18,Nplp2,"
ATP synthesis coupled proton transport	COMPLEAT	FC4360	7	4	3.15e-05	"blw,ATPsynO,ATPsyngamma,ATPsyndelta,"
NADH dehydrogenase (ubiquinone) 1 beta subcomplex	COMPLEAT	FC607	13	5	3.17e-05	"ND-B17,ND-B18,ND-B22,ND-B15,ND-B12,"
ATP synthesis coupled proton transport	COMPLEAT	FC6099	13	5	3.17e-05	"blw,ATPsynD,ATPsynO,ATPsyngamma,ATPsyndelta,"
ATP synthesis coupled proton transport	COMPLEAT	FC5692	13	5	3.17e-05	"blw,ATPsynD,ATPsynO,ATPsyngamma,ATPsyndelta,"
Cytochrome bc1 complex	COMPLEAT	FC1119	13	5	3.17e-05	"RFeSP,UQCR-Q,UQCR-C1,UQCR-C2,UQCR-11,"
ATP synthesis coupled proton transport	COMPLEAT	FC4520	13	5	3.17e-05	"blw,ATPsynD,ATPsynO,ATPsyngamma,ATPsyndelta,"
ATP synthesis coupled proton transport	COMPLEAT	FC5409	13	5	3.17e-05	"blw,ATPsynD,ATPsynO,ATPsyngamma,ATPsyndelta,"
ATP synthesis coupled proton transport	COMPLEAT	FC3358	13	5	3.17e-05	"blw,ATPsynD,ATPsynO,ATPsyngamma,ATPsyndelta,"
"mitochondrial electron transport, ubiquinol to cytochrome c"	GO_BP_FLAT		13	5	3.17e-05	"RFeSP,UQCR-Q,UQCR-C1,UQCR-C2,UQCR-11,"
ATP synthesis coupled proton transport	COMPLEAT	FC4406	13	5	3.17e-05	"blw,ATPsynD,ATPsynO,ATPsyngamma,ATPsyndelta,"
"F-type ATPase, eukaryotes"	COMPLEAT	FC1281	21	6	3.43e-05	"blw,ATPsynD,ATPsynO,ATPsyngamma,ATPsyndelta,hd,"
"Respiratory chain complex I, mitochondrial"	COMPLEAT	FC2402	41	8	3.48e-05	"ND-B17,ND-B18,ND-24,ND-18,ND-B22,ND-B15,ND-B12,ND-30,"
cellular carbohydrate catabolic process	GO_BP_FLAT		53	9	3.64e-05	"Eno,ImpL3,GlyP,Pgd,Pglym78,CG15093,Rpi,Tpi,Mdh2,"
Metabolism	Reactome		1538	76	4.16e-05	"Argk,awd,Eno,for,ImpL3,ND-B17,rut,GlyP,Pgd,blw,Snap25,Pxn,SdhB,Pglym78,ATPsynD,ATPsynO,ATPsyngamma,Alas,scu,RFeSP,Coprox,Oat,arg,Thiolase,Inos,pdgy,Nup107,ATPsyndelta,CG3011,ND-B18,ND-24,CG8034,ND-18,Cbs,CG31689,CG6287,ND-B22,COX4L,CG6543,CG8468,ND-B15,C
mitotic spindle organization	GO_BP_FLAT		195	18	4.52e-05	"RpL7,RpS9,RpL13,toc,RpL14,RpL3,RpL31,RpL17,RpS15,RpS16,RpL12,RpL28,RpL26,RpS30,RpL30,RpS6,RpL8,RpL27A,"
centrosome duplication	COMPLEAT	FC3707	14	5	4.8e-05	"RpL13,RpL31,RpL26,RpS7,RpL30,"
ATP synthesis coupled proton transport	COMPLEAT	FC4201	14	5	4.8e-05	"blw,ATPsynD,ATPsynO,ATPsyngamma,ATPsyndelta,"
mitotic spindle elongation	COMPLEAT	FC6661	14	5	4.8e-05	"RpS9,RpS8,RpS7,RpL30,RpS24,"
centrosome duplication	COMPLEAT	FC6491	14	5	4.8e-05	"RpL7,RpL23A,RpL26,RpL8,RpL27A,"
centrosome duplication	COMPLEAT	FC6659	14	5	4.8e-05	"RpL13,RpL17,RpL26,RpS7,RpL27A,"
Gene Expression	Reactome		919	51	5.4e-05	"Hsp22,Hsp26,RpS3,RpL4,Sry-delta,vls,RpS14a,RpS14b,RpL7,RpS9,RpL13,Hsp70Aa,His3.3A,Ost48,RpL14,RpL3,RpL31,RpL23A,Madm,Nup107,RpL17,CG18262,CG11695,CG8335,Ak6,RpS15,RpS16,Rrp4,RpL12,RpL28,RpL26,CG9769,RpL35A,RpL13A,RpL34b,RpS30,RpS19b,RpL34a,RpS8,RpS7,Rpt6
NADH dehydrogenase activity	GO_MF_FLAT		44	8	5.95e-05	"ND-B17,ND-B18,ND-24,ND-18,ND-B22,ND-B15,ND-B12,ND-30,"
hexose catabolic process	GO_BP_FLAT		44	8	5.95e-05	"Eno,ImpL3,Pgd,Pglym78,CG15093,Rpi,Tpi,Mdh2,"
glucose catabolic process	GO_BP_FLAT		44	8	5.95e-05	"Eno,ImpL3,Pgd,Pglym78,CG15093,Rpi,Tpi,Mdh2,"
mitochondrial respiratory chain complex I	COMPLEAT	FC1841	44	8	5.95e-05	"ND-B17,ND-B18,ND-24,ND-18,ND-B22,ND-B15,ND-B12,ND-30,"
"F1F0-ATP synthase (EC 3.6.3.14), mitochondrial"	COMPLEAT	FC915	23	6	6.04e-05	"blw,ATPsynD,ATPsynO,ATPsyngamma,ATPsyndelta,hd,"
NADP metabolic process	GO_BP_FLAT		8	4	6.15e-05	"Pgd,CG15093,Rpi,Tpi,"
pentose-phosphate shunt	GO_BP_FLAT		8	4	6.15e-05	"Pgd,CG15093,Rpi,Tpi,"
oxidation-reduction process	COMPLEAT	FC3429	15	5	7.01e-05	"Eno,Oat,Inos,Prx2540-2,CG10638,"
establishment of spindle localization	COMPLEAT	FC5162	15	5	7.01e-05	"Eno,regucalcin,Prx2540-2,CG2852,CG10638,"
oxidation-reduction process	COMPLEAT	FC5147	15	5	7.01e-05	"awd,Oat,Inos,Prx2540-2,CG10638,"
oxidation-reduction process	COMPLEAT	FC3271	15	5	7.01e-05	"Pgd,Oat,Inos,Prx2540-2,CG10638,"
glucose catabolic process	COMPLEAT	FC4655	15	5	7.01e-05	"Eno,Pgd,Inos,Prx2540-2,CG2852,"
oxidation-reduction process	COMPLEAT	FC3355	15	5	7.01e-05	"Pgd,Oat,Inos,Prx2540-2,CG10638,"
oxidation-reduction process	COMPLEAT	FC5094	15	5	7.01e-05	"awd,Oat,Inos,Prx2540-2,CG10638,"
glucose catabolic process	COMPLEAT	FC3210	15	5	7.01e-05	"Eno,Pgd,Glo1,Prx2540-2,CG2852,"
mitotic spindle elongation	COMPLEAT	FC4517	15	5	7.01e-05	"RpS3,RpL13,RpL14,RpL17,RpL27A,"
"oxidoreductase activity, acting on diphenols and related substances as donors"	GO_MF_FLAT		15	5	7.01e-05	"RFeSP,UQCR-Q,UQCR-C1,UQCR-C2,UQCR-11,"
cellular metabolic process	COMPLEAT	FC4439	15	5	7.01e-05	"awd,Oat,Inos,Prx2540-2,CG10638,"
oxidation-reduction process	COMPLEAT	FC3237	15	5	7.01e-05	"Oat,Inos,regucalcin,Prx2540-2,CG10638,"
alcohol metabolic process	COMPLEAT	FC3827	15	5	7.01e-05	"Eno,scu,Inos,Prx2540-2,CG2852,"
protein folding	COMPLEAT	FC3263	15	5	7.01e-05	"awd,Oat,Inos,Prx2540-2,CG10638,"
actin polymerization or depolymerization	COMPLEAT	FC3674	15	5	7.01e-05	"Eno,Oat,Inos,regucalcin,CG10638,"
protein folding	COMPLEAT	FC3830	15	5	7.01e-05	"awd,Oat,Inos,Prx2540-2,CG10638,"
cell redox homeostasis	COMPLEAT	FC3927	15	5	7.01e-05	"awd,Eno,Prx2540-2,CG2852,CG10638,"
centrosome duplication	COMPLEAT	FC6216	15	5	7.01e-05	"RpL13,RpL14,RpL3,RpS24,RpL27A,"
cellular metabolic process	COMPLEAT	FC5269	15	5	7.01e-05	"awd,Oat,Inos,Prx2540-2,CG10638,"
mitotic spindle elongation	COMPLEAT	FC5360	15	5	7.01e-05	"RpS3,RpS9,RpS15,RpS7,RpL27A,"
metabolic process	COMPLEAT	FC5229	15	5	7.01e-05	"awd,Eno,Prx2540-2,CG2852,CG10638,"
protein folding	COMPLEAT	FC4154	15	5	7.01e-05	"Oat,Inos,regucalcin,Prx2540-2,CG10638,"
metabolic process	COMPLEAT	FC3460	15	5	7.01e-05	"Eno,Pgd,Glo1,CG2852,CG10638,"
metabolic process	COMPLEAT	FC4376	15	5	7.01e-05	"Eno,Pgd,Prx2540-2,CG2852,CG10638,"
oxidation-reduction process	COMPLEAT	FC5525	15	5	7.01e-05	"awd,Oat,Inos,Prx2540-2,CG10638,"
generation of precursor metabolites and energy	COMPLEAT	FC5266	15	5	7.01e-05	"ImpL3,Sec13,Mec2,Tspo,Tg,"
mitotic spindle elongation	COMPLEAT	FC6056	15	5	7.01e-05	"RpL13,RpL26,RpL13A,RpS8,RpL8,"
respiratory chain complex I	GO_CC_FLAT		45	8	7.04e-05	"ND-B17,ND-B18,ND-24,ND-18,ND-B22,ND-B15,ND-B12,ND-30,"
"Respiratory chain complex I, mitochondrial"	COMPLEAT	FC563	45	8	7.04e-05	"ND-B17,ND-B18,ND-24,ND-18,ND-B22,ND-B15,ND-B12,ND-30,"
NADH dehydrogenase complex	GO_CC_FLAT		45	8	7.04e-05	"ND-B17,ND-B18,ND-24,ND-18,ND-B22,ND-B15,ND-B12,ND-30,"
mitochondrial respiratory chain complex I	GO_CC_FLAT		45	8	7.04e-05	"ND-B17,ND-B18,ND-24,ND-18,ND-B22,ND-B15,ND-B12,ND-30,"
monosaccharide catabolic process	GO_BP_FLAT		45	8	7.04e-05	"Eno,ImpL3,Pgd,Pglym78,CG15093,Rpi,Tpi,Mdh2,"
"Respiratory chain complex I (holoenzyme), mitochondrial"	COMPLEAT	FC2968	47	8	9.72e-05	"ND-B17,ND-B18,ND-24,ND-18,ND-B22,ND-B15,ND-B12,ND-30,"
"mitochondrial proton-transporting ATP synthase complex, catalytic core F(1)"	GO_CC_FLAT		9	4	0.000108	"blw,ATPsynO,ATPsyngamma,ATPsyndelta,"
protein folding	COMPLEAT	FC1280	48	8	0.000113	"AnxB10,Eno,Pgd,scu,l(1)G0004,Glo1,CG2852,CG10638,"
Carbohydrate Metabolism	KEGG		287	22	0.000114	"Eno,ImpL3,GlyP,Pgd,SdhB,Pglym78,CG13369,Inos,CG3011,CG3609,Glo1,CG6543,CG15093,CG4860,Acyp2,CG11876,Hexo2,Rpi,Tpi,PI4KIIIalpha,Mdh2,IP3K2,"
ATP synthesis coupled proton transport	COMPLEAT	FC719	4	3	0.000121	"ATPsynD,ATPsynO,ATPsyngamma,"
cellular macromolecule biosynthetic process	COMPLEAT	FC6567	4	3	0.000121	"RpS14a,RpS14b,Ak6,"
ATP synthesis coupled proton transport	COMPLEAT	FC2964	4	3	0.000121	"ATPsynD,CG4797,CG12170,"
glucose metabolic process	GO_BP_FLAT		62	9	0.00013	"Eno,ImpL3,GlyP,Pgd,Pglym78,CG15093,Rpi,Tpi,Mdh2,"
Respiratory chain complex I (beta subunit) mitochondrial	COMPLEAT	FC1372	17	5	0.000137	"ND-B17,ND-B18,ND-B22,ND-B15,ND-B12,"
intracellular non-membrane-bounded organelle	GO_CC_FLAT		1079	56	0.00014	"awd,RpS3,squ,Fib,RpL4,Sce,Sry-delta,betaTub56D,vls,RpS14a,RpS14b,RpL7,LamC,RpS9,RpL13,His3.3A,toc,pgc,RpL14,RpL3,mRpL16,RpL31,RpL23A,l(1)G0004,RpL17,mRpL22,Arp10,CG10834,mRpL42,RpS15,RpS16,RpL12,RpL28,mRpL2,RpL26,RpL35A,RpL13A,RpL34b,cona,RpS30,RpS19b,Rp
non-membrane-bounded organelle	GO_CC_FLAT		1079	56	0.00014	"awd,RpS3,squ,Fib,RpL4,Sce,Sry-delta,betaTub56D,vls,RpS14a,RpS14b,RpL7,LamC,RpS9,RpL13,His3.3A,toc,pgc,RpL14,RpL3,mRpL16,RpL31,RpL23A,l(1)G0004,RpL17,mRpL22,Arp10,CG10834,mRpL42,RpS15,RpS16,RpL12,RpL28,mRpL2,RpL26,RpL35A,RpL13A,RpL34b,cona,RpS30,RpS19b,Rp
"proton-transporting ATP synthase complex, catalytic core F(1)"	GO_CC_FLAT		10	4	0.000175	"blw,ATPsynO,ATPsyngamma,ATPsyndelta,"
ATP synthesis coupled proton transport	COMPLEAT	FC3735	10	4	0.000175	"blw,ATPsynO,ATPsyngamma,ATPsyndelta,"
ATP synthesis coupled proton transport	COMPLEAT	FC6565	10	4	0.000175	"blw,ATPsynD,ATPsynO,ATPsyngamma,"
F0/F1 ATP synthase (complex V)	COMPLEAT	FC1789	18	5	0.000185	"blw,ATPsynD,ATPsynO,ATPsyngamma,ATPsyndelta,"
mitotic cell cycle	GO_BP_FLAT		360	25	0.000191	"awd,pim,vls,RpL7,CycJ,LamC,RpS9,RpL13,toc,RpL14,RpL3,RpL31,RpL17,RpS15,RpS16,RpL12,RpL28,RpL26,rev7,RpS30,hd,RpL30,RpS6,RpL8,RpL27A,"
cellular metabolic process	COMPLEAT	FC4782	66	9	0.000212	"AnxB10,awd,Eno,Pgd,Pglym78,scu,Inos,CG2852,CG10638,"
alcohol catabolic process	GO_BP_FLAT		53	8	0.000232	"Eno,ImpL3,Pgd,Pglym78,CG15093,Rpi,Tpi,Mdh2,"
Yph1-L	COMPLEAT	FC636	19	5	0.000245	"RpL4,RpL3,RpL17,RpL35A,RpL8,"
"oxidoreductase activity, acting on NADH or NADPH"	GO_MF_FLAT		54	8	0.000265	"ND-B17,ND-B18,ND-24,ND-18,ND-B22,ND-B15,ND-B12,ND-30,"
determination of adult lifespan	COMPLEAT	FC3526	11	4	0.000269	"Hsp22,Hsp26,Hsp70Aa,stv,"
"Cytochrome bc1 complex (Ubiquinol-cytochrome c reductase complex, complex III)"	COMPLEAT	FC2380	11	4	0.000269	"RFeSP,UQCR-Q,UQCR-C1,UQCR-C2,"
spindle organization	GO_BP_FLAT		226	18	0.000295	"RpL7,RpS9,RpL13,toc,RpL14,RpL3,RpL31,RpL17,RpS15,RpS16,RpL12,RpL28,RpL26,RpS30,RpL30,RpS6,RpL8,RpL27A,"
L-serine metabolic process	GO_BP_FLAT		5	3	0.000296	"CG3011,Cbs,CG6287,"
monosaccharide metabolic process	GO_BP_FLAT		100	11	0.000304	"Eno,ImpL3,GlyP,Pgd,Pglym78,CG13369,O-fut2,CG15093,Rpi,Tpi,Mdh2,"
respiratory chain complex III	GO_CC_FLAT		12	4	0.000393	"RFeSP,UQCR-Q,UQCR-C1,UQCR-C2,"
ATP synthesis coupled proton transport	COMPLEAT	FC3774	12	4	0.000393	"blw,ATPsynD,ATPsynO,ATPsyngamma,"
alkaloid metabolic process	GO_BP_FLAT		12	4	0.000393	"Pgd,CG15093,Rpi,Tpi,"
nicotinamide metabolic process	GO_BP_FLAT		12	4	0.000393	"Pgd,CG15093,Rpi,Tpi,"
nicotinamide nucleotide metabolic process	GO_BP_FLAT		12	4	0.000393	"Pgd,CG15093,Rpi,Tpi,"
heat shock-mediated polytene chromosome puffing	COMPLEAT	FC3117	12	4	0.000393	"Hsp70Aa,CG14407,Hsp70Bbb,stv,"
heat shock-mediated polytene chromosome puffing	COMPLEAT	FC4290	12	4	0.000393	"Hsp70Aa,CG14407,Hsp70Bbb,stv,"
heat shock-mediated polytene chromosome puffing	COMPLEAT	FC3491	12	4	0.000393	"Hsp70Aa,CG14407,Hsp70Bbb,stv,"
ATP synthesis coupled proton transport	COMPLEAT	FC4104	12	4	0.000393	"blw,ATPsynO,ATPsyngamma,ATPsyndelta,"
mitochondrial respiratory chain complex III	GO_CC_FLAT		12	4	0.000393	"RFeSP,UQCR-Q,UQCR-C1,UQCR-C2,"
TNF-alpha/NF-kappa B signaling complex 6	COMPLEAT	FC659	12	4	0.000393	"Fib,RpL4,RpL30,RpL8,"
hexose metabolic process	GO_BP_FLAT		87	10	0.000398	"Eno,ImpL3,GlyP,Pgd,Pglym78,O-fut2,CG15093,Rpi,Tpi,Mdh2,"
"oxidoreductase activity, acting on heme group of donors"	GO_MF_FLAT		21	5	0.000406	"COX4L,levy,COX7AL,CG42376,COX8,"
"oxidoreductase activity, acting on heme group of donors, oxygen as acceptor"	GO_MF_FLAT		21	5	0.000406	"COX4L,levy,COX7AL,CG42376,COX8,"
cytochrome-c oxidase activity	GO_MF_FLAT		21	5	0.000406	"COX4L,levy,COX7AL,CG42376,COX8,"
heme-copper terminal oxidase activity	GO_MF_FLAT		21	5	0.000406	"COX4L,levy,COX7AL,CG42376,COX8,"
oxidoreduction coenzyme metabolic process	GO_BP_FLAT		21	5	0.000406	"Pgd,CG15093,Rpi,CG32174,Tpi,"
carbohydrate catabolic process	GO_BP_FLAT		88	10	0.000436	"Eno,ImpL3,GlyP,Pgd,Pglym78,PGRP-SA,CG15093,Rpi,Tpi,Mdh2,"
mitochondrial matrix	GO_CC_FLAT		159	14	0.000505	"Alas,Oat,mRpL16,Thiolase,mRpL22,mRpL42,CG6543,mRpL2,UQCR-C1,CG7834,mRpL36,mRpS14,CG34148,Mdh2,"
mitochondrial lumen	GO_CC_FLAT		159	14	0.000505	"Alas,Oat,mRpL16,Thiolase,mRpL22,mRpL42,CG6543,mRpL2,UQCR-C1,CG7834,mRpL36,mRpS14,CG34148,Mdh2,"
cellular metabolic process	COMPLEAT	FC3919	90	10	0.000523	"AnxB10,awd,Eno,Pgd,Pglym78,scu,Inos,l(1)G0004,CG2852,CG10638,"
pyridine nucleotide metabolic process	GO_BP_FLAT		13	4	0.000554	"Pgd,CG15093,Rpi,Tpi,"
cellular carbohydrate catabolic process	COMPLEAT	FC6439	13	4	0.000554	"Argk,Eno,GlyP,Pglym78,"
cellular protein metabolic process	COMPLEAT	FC5898	13	4	0.000554	"Hsp22,Hsp26,Hsp70Aa,stv,"
protein folding	COMPLEAT	FC5524	13	4	0.000554	"Hsp22,Hsp26,Hsp70Aa,stv,"
ATP synthesis coupled electron transport	COMPLEAT	FC2031	6	3	0.000578	"CG11752,ND-24,Tg,"
CAND1-CUL2-RBX1 complex	COMPLEAT	FC1078	6	3	0.000578	"CG9581,Cul2,Roc1b,"
putative complex without known function	COMPLEAT	FC6646	6	3	0.000578	"RpS14a,RpS14b,Ak6,"
putative complex without known function	COMPLEAT	FC5941	6	3	0.000578	"RpS14a,RpS14b,Ak6,"
cellular macromolecule biosynthetic process	COMPLEAT	FC3540	6	3	0.000578	"RpS14a,RpS14b,Ak6,"
"mitochondrial electron transport, ubiquinol to cytochrome c"	COMPLEAT	FC4738	6	3	0.000578	"RFeSP,UQCR-Q,UQCR-C2,"
"mitochondrial electron transport, ubiquinol to cytochrome c"	COMPLEAT	FC5085	6	3	0.000578	"RFeSP,UQCR-Q,UQCR-C2,"
small molecule metabolic process	COMPLEAT	FC5076	6	3	0.000578	"awd,scu,CG10638,"
"Methane oxidation, methylotroph, methane => CO2"	COMPLEAT	FC2858	6	3	0.000578	"Prx2540-2,Prx2540-1,CG12896,"
melanin biosynthetic process	GO_BP_FLAT		6	3	0.000578	"PPO2,yellow-f2,PPO3,"
"mitochondrial electron transport, NADH to ubiquinone"	GO_BP_FLAT		35	6	0.000705	"ND-B17,ND-B18,ND-24,ND-B22,ND-B15,ND-B12,"
"Respiratory chain complex I (holoenzyme), mitochondrial"	COMPLEAT	FC1921	14	4	0.000756	"ND-B17,ND-24,ND-18,ND-30,"
heat shock-mediated polytene chromosome puffing	COMPLEAT	FC5228	14	4	0.000756	"Hsp70Aa,CG14407,Hsp70Bbb,stv,"
heat shock-mediated polytene chromosome puffing	COMPLEAT	FC3748	14	4	0.000756	"Sry-delta,Hsp70Aa,RpL35A,Hsp70Bbb,"
mitochondrial proton-transporting ATP synthase complex	GO_CC_FLAT		24	5	0.000785	"blw,ATPsynD,ATPsynO,ATPsyngamma,ATPsyndelta,"
SUMO binding	GO_MF_FLAT		65	8	0.000952	"awd,RpS3,vls,RpL13,RpS16,RpS7,RpL8,RpL27A,"
NADH dehydrogenase (ubiquinone) activity	GO_MF_FLAT		37	6	0.000958	"ND-B18,ND-24,ND-18,ND-B22,ND-B12,ND-30,"
NADH dehydrogenase (quinone) activity	GO_MF_FLAT		37	6	0.000958	"ND-B18,ND-24,ND-18,ND-B22,ND-B12,ND-30,"
"oxidoreductase activity, acting on NADH or NADPH, quinone or similar compound as acceptor"	GO_MF_FLAT		37	6	0.000958	"ND-B18,ND-24,ND-18,ND-B22,ND-B12,ND-30,"
Beta oxidation of hexanoyl-CoA to butanoyl-CoA	Reactome		7	3	0.000988	"Thiolase,CG6543,CG4860,"
serine family amino acid biosynthetic process	GO_BP_FLAT		7	3	0.000988	"CG3011,Cbs,CG6287,"
putative complex without known function	COMPLEAT	FC4361	7	3	0.000988	"RpS14a,RpS14b,Ak6,"
cellular macromolecule metabolic process	COMPLEAT	FC3665	7	3	0.000988	"RpS14a,RpS14b,Ak6,"

## Sheet: enrichment zn wt up
Term	Source	ComplexID	Size	count hit	Pvalue	Hits
determination of adult lifespan	COMPLEAT	FC3526	11	4	1.67e-06	"Hsp22,Hsp26,Hsp70Aa,stv,"
cellular protein metabolic process	COMPLEAT	FC5898	13	4	3.57e-06	"Hsp22,Hsp26,Hsp70Aa,stv,"
protein folding	COMPLEAT	FC5524	13	4	3.57e-06	"Hsp22,Hsp26,Hsp70Aa,stv,"
determination of adult lifespan	COMPLEAT	FC5491	9	3	5.09e-05	"Hsp22,Hsp26,Hsp70Aa,"
response to heat	COMPLEAT	FC4659	10	3	7.23e-05	"Hsp22,Hsp26,Hsp70Aa,"
response to heat	COMPLEAT	FC6070	11	3	9.88e-05	"Hsp22,Hsp26,Hsp70Aa,"
determination of adult lifespan	COMPLEAT	FC5750	11	3	9.88e-05	"Hsp22,Hsp26,Hsp70Aa,"
heat shock-mediated polytene chromosome puffing	COMPLEAT	FC5555	12	3	0.000131	"Hsp70Aa,Hsp70Bbb,stv,"
heat shock-mediated polytene chromosome puffing	COMPLEAT	FC4290	12	3	0.000131	"Hsp70Aa,Hsp70Bbb,stv,"
heat shock-mediated polytene chromosome puffing	COMPLEAT	FC3491	12	3	0.000131	"Hsp70Aa,Hsp70Bbb,stv,"
response to heat	COMPLEAT	FC3479	12	3	0.000131	"Hsp22,Hsp26,Hsp70Aa,"
heat shock-mediated polytene chromosome puffing	COMPLEAT	FC3117	12	3	0.000131	"Hsp70Aa,Hsp70Bbb,stv,"
HSP70-BAG5-PARK2 complex	COMPLEAT	FC3033	12	3	0.000131	"Hsp70Aa,Hsp70Bbb,stv,"
heat shock-mediated polytene chromosome puffing	COMPLEAT	FC3205	12	3	0.000131	"Hsp70Aa,Hsp70Bbb,stv,"
response to heat	COMPLEAT	FC6560	12	3	0.000131	"Hsp22,Hsp26,Hsp70Aa,"
response to heat	COMPLEAT	FC3168	12	3	0.000131	"Hsp22,Hsp26,Hsp70Aa,"
response to heat	COMPLEAT	FC3254	12	3	0.000131	"Hsp22,Hsp26,Hsp70Aa,"
response to heat	COMPLEAT	FC4176	13	3	0.000169	"Hsp22,Hsp26,Hsp70Aa,"
protein folding	COMPLEAT	FC3398	13	3	0.000169	"Hsp22,Hsp26,Hsp70Aa,"
response to heat	COMPLEAT	FC5668	13	3	0.000169	"Hsp22,Hsp26,Hsp70Aa,"
determination of adult lifespan	COMPLEAT	FC6553	14	3	0.000214	"Hsp22,Hsp26,Hsp70Aa,"
heat shock-mediated polytene chromosome puffing	COMPLEAT	FC5228	14	3	0.000214	"Hsp70Aa,Hsp70Bbb,stv,"
protein folding	COMPLEAT	FC3618	14	3	0.000214	"Hsp70Aa,Hsp70Bbb,stv,"
cadmium ion binding	GO_MF_FLAT		4	2	0.000439	"MtnA,MtnB,"
Destabilization of mRNA by AUF1 (hnRNP D0)	Reactome		82	5	0.000712	"Hsp22,Hsp26,Hsp70Aa,Rpt6R,Hsp70Bbb,"
heme-copper terminal oxidase activity	GO_MF_FLAT		21	3	0.000748	"COX4L,COX7AL,CG42376,"
cytochrome-c oxidase activity	GO_MF_FLAT		21	3	0.000748	"COX4L,COX7AL,CG42376,"
"oxidoreductase activity, acting on heme group of donors, oxygen as acceptor"	GO_MF_FLAT		21	3	0.000748	"COX4L,COX7AL,CG42376,"
Metallothionein-3 complex	COMPLEAT	FC2101	21	3	0.000748	"Hsp70Aa,CG5144,Hsp70Bbb,"
"oxidoreductase activity, acting on heme group of donors"	GO_MF_FLAT		21	3	0.000748	"COX4L,COX7AL,CG42376,"
protein folding	COMPLEAT	FC4877	6	2	0.00108635	"Hsp70Aa,stv,"
protein folding	COMPLEAT	FC6058	7	2	0.00151229	"Hsp22,Hsp70Aa,"
heat shock-mediated polytene chromosome puffing	GO_BP_FLAT		7	2	0.00151229	"Hsp70Aa,Hsp70Bbb,"
polytene chromosome puffing	GO_BP_FLAT		7	2	0.00151229	"Hsp70Aa,Hsp70Bbb,"
response to heat	COMPLEAT	FC4577	8	2	0.002005	"Hsp22,Hsp26,"
protein folding	COMPLEAT	FC4630	8	2	0.002005	"Hsp70Aa,stv,"
protein refolding	COMPLEAT	FC5337	8	2	0.002005	"Hsp22,Hsp26,"
determination of adult lifespan	COMPLEAT	FC3194	8	2	0.002005	"Hsp22,Hsp26,"
nucleobase-containing small molecule metabolic process	COMPLEAT	FC4510	8	2	0.002005	"Hsp22,Hsp26,"
determination of adult lifespan	COMPLEAT	FC4184	8	2	0.002005	"Hsp22,Hsp26,"
protein folding	COMPLEAT	FC5814	8	2	0.002005	"Hsp70Aa,stv,"
protein refolding	COMPLEAT	FC5786	8	2	0.002005	"Hsp22,Hsp26,"
response to heat	COMPLEAT	FC5083	8	2	0.002005	"Hsp70Aa,stv,"
response to heat	COMPLEAT	FC5095	8	2	0.002005	"Hsp70Aa,stv,"
response to heat	COMPLEAT	FC3265	8	2	0.002005	"Hsp22,Hsp70Aa,"
protein refolding	COMPLEAT	FC5740	8	2	0.002005	"Hsp22,Hsp26,"
cellular response to heat	GO_BP_FLAT		8	2	0.002005	"Hsp70Aa,Hsp70Bbb,"
protein refolding	COMPLEAT	FC4118	8	2	0.002005	"Hsp22,Hsp26,"
response to heat	COMPLEAT	FC4853	9	2	0.0025633	"Hsp22,Hsp70Aa,"
response to heat	COMPLEAT	FC6108	9	2	0.0025633	"Hsp22,Hsp70Aa,"
response to heat	COMPLEAT	FC4523	9	2	0.0025633	"Hsp22,Hsp70Aa,"
protein folding	COMPLEAT	FC3588	9	2	0.0025633	"Hsp22,Hsp70Aa,"
Hsp110-Hsc70-Hsp25 complex	COMPLEAT	FC664	9	2	0.0025633	"Hsp22,Hsp26,"
positive regulation of growth	COMPLEAT	FC6663	9	2	0.0025633	"Hsp22,Hsp70Aa,"
Sac3-Thp	COMPLEAT	FC2796	9	2	0.0025633	"CG9406,e(y)2b,"
protein folding	COMPLEAT	FC3405	9	2	0.0025633	"Hsp22,Hsp70Aa,"
response to heat	COMPLEAT	FC5015	10	2	0.00318605	"Hsp22,Hsp70Aa,"
heat shock-mediated polytene chromosome puffing	COMPLEAT	FC3535	10	2	0.00318605	"Hsp22,Hsp70Aa,"
response to heat	COMPLEAT	FC6587	10	2	0.00318605	"Hsp22,Hsp70Aa,"
response to heat	COMPLEAT	FC6455	10	2	0.00318605	"Hsp22,Hsp70Aa,"
protein folding	COMPLEAT	FC5885	10	2	0.00318605	"Hsp22,Hsp70Aa,"
Regulation of mRNA Stability by Proteins that Bind AU-rich Elements	Reactome		116	5	0.00331945	"Hsp22,Hsp26,Hsp70Aa,Rpt6R,Hsp70Bbb,"
response to heat	GO_BP_FLAT		72	4	0.00347359	"Hsp22,Hsp26,Hsp70Aa,Hsp70Bbb,"
neurogenesis	COMPLEAT	FC5706	11	2	0.00387211	"Hsp22,Hsp70Aa,"
heat shock-mediated polytene chromosome puffing	COMPLEAT	FC5217	11	2	0.00387211	"Hsp22,Hsp70Aa,"
ubiquitin-dependent protein catabolic process	COMPLEAT	FC5320	11	2	0.00387211	"Hsp70Aa,Cul2,"
heat shock-mediated polytene chromosome puffing	COMPLEAT	FC4714	11	2	0.00387211	"Hsp70Aa,Hsp70Bbb,"
Cyclin D1-associated protein complex	COMPLEAT	FC843	11	2	0.00387211	"Hsp70Aa,Hsp70Bbb,"
N-NOS-CHIP-HSP70-1 complex	COMPLEAT	FC2002	11	2	0.00387211	"Hsp70Aa,Hsp70Bbb,"
response to temperature stimulus	GO_BP_FLAT		77	4	0.0044209	"Hsp22,Hsp26,Hsp70Aa,Hsp70Bbb,"
heat shock-mediated polytene chromosome puffing	COMPLEAT	FC2504	12	2	0.00462036	"Hsp70Aa,Hsp70Bbb,"
heat shock-mediated polytene chromosome puffing	COMPLEAT	FC3103	12	2	0.00462036	"Hsp70Aa,Hsp70Bbb,"
heat shock-mediated polytene chromosome puffing	COMPLEAT	FC6187	12	2	0.00462036	"Hsp70Aa,Hsp70Bbb,"
chromosome organization	COMPLEAT	FC4202	12	2	0.00462036	"Hsp22,Hsp70Aa,"
Viral RNP Complexes in the Host Cell Nucleus	Reactome		12	2	0.00462036	"Hsp70Aa,Hsp70Bbb,"
heat shock-mediated polytene chromosome puffing	COMPLEAT	FC5275	12	2	0.00462036	"Hsp70Aa,Hsp70Bbb,"
heat shock-mediated polytene chromosome puffing	COMPLEAT	FC5040	13	2	0.00542968	"Hsp70Aa,Hsp70Bbb,"
heat shock-mediated polytene chromosome puffing	COMPLEAT	FC2174	13	2	0.00542968	"Hsp70Aa,Hsp70Bbb,"
PABPC1-HSPA8-HNRPD-EIF4G1 complex	COMPLEAT	FC2890	13	2	0.00542968	"Hsp70Aa,Hsp70Bbb,"
signal transduction	COMPLEAT	FC4823	13	2	0.00542968	"Cul2,rev7,"
mitosis	COMPLEAT	FC6019	13	2	0.00542968	"CycJ,KP78b,"
inorganic cation transmembrane transporter activity	GO_MF_FLAT		131	5	0.00556185	"CG4301,COX4L,COX7AL,CG42376,UQCR-11,"
P granule	GO_CC_FLAT		14	2	0.00629899	"squ,pgc,"
response to heat	COMPLEAT	FC4326	14	2	0.00629899	"Hsp70Aa,Hsp70Bbb,"
heat shock-mediated polytene chromosome puffing	COMPLEAT	FC3748	14	2	0.00629899	"Hsp70Aa,Hsp70Bbb,"
germ plasm	GO_CC_FLAT		14	2	0.00629899	"squ,pgc,"
mitosis	COMPLEAT	FC6651	14	2	0.00629899	"CycJ,Hsp70Aa,"
heat shock-mediated polytene chromosome puffing	COMPLEAT	FC3281	14	2	0.00629899	"Hsp70Aa,Hsp70Bbb,"
heat shock-mediated polytene chromosome puffing	COMPLEAT	FC5557	14	2	0.00629899	"Hsp70Aa,Hsp70Bbb,"
heat shock-mediated polytene chromosome puffing	COMPLEAT	FC6257	14	2	0.00629899	"Hsp70Aa,Hsp70Bbb,"
heat shock-mediated polytene chromosome puffing	COMPLEAT	FC5200	14	2	0.00629899	"Hsp70Aa,Hsp70Bbb,"
HMC Complex	COMPLEAT	FC2624	14	2	0.00629899	"Hsp70Aa,Hsp70Bbb,"
chromosome organization	COMPLEAT	FC5889	14	2	0.00629899	"Hsp70Aa,Hsp70Bbb,"
M phase	COMPLEAT	FC3327	14	2	0.00629899	"Hsp22,CycJ,"
heat shock-mediated polytene chromosome puffing	COMPLEAT	FC5902	14	2	0.00629899	"Hsp70Aa,Hsp70Bbb,"
heat shock-mediated polytene chromosome puffing	COMPLEAT	FC3143	14	2	0.00629899	"Hsp70Aa,Hsp70Bbb,"
cellular protein metabolic process	COMPLEAT	FC4986	14	2	0.00629899	"Hsp22,Hsp70Aa,"
heat shock-mediated polytene chromosome puffing	COMPLEAT	FC3187	15	2	0.0072272	"Hsp70Aa,Hsp70Bbb,"
heat shock-mediated polytene chromosome puffing	COMPLEAT	FC3612	15	2	0.0072272	"Hsp70Aa,Hsp70Bbb,"
heat shock-mediated polytene chromosome puffing	COMPLEAT	FC3875	15	2	0.0072272	"Hsp70Aa,Hsp70Bbb,"
heat shock-mediated polytene chromosome puffing	COMPLEAT	FC3731	15	2	0.0072272	"Hsp70Aa,Hsp70Bbb,"
myofibril assembly	COMPLEAT	FC3662	15	2	0.0072272	"CG10581,CG17514,"
heat shock-mediated polytene chromosome puffing	COMPLEAT	FC6398	15	2	0.0072272	"Hsp70Aa,Hsp70Bbb,"
heat shock-mediated polytene chromosome puffing	COMPLEAT	FC3916	15	2	0.0072272	"Hsp70Aa,Hsp70Bbb,"
myofibril assembly	COMPLEAT	FC3936	15	2	0.0072272	"CG10581,CG17514,"
heat shock-mediated polytene chromosome puffing	COMPLEAT	FC3747	15	2	0.0072272	"Hsp70Aa,Hsp70Bbb,"
heat shock-mediated polytene chromosome puffing	COMPLEAT	FC3601	15	2	0.0072272	"Hsp70Aa,Hsp70Bbb,"
heat shock-mediated polytene chromosome puffing	COMPLEAT	FC3600	15	2	0.0072272	"Hsp70Aa,Hsp70Bbb,"
heat shock-mediated polytene chromosome puffing	COMPLEAT	FC3581	15	2	0.0072272	"Hsp70Aa,Hsp70Bbb,"
heat shock-mediated polytene chromosome puffing	COMPLEAT	FC3568	15	2	0.0072272	"Hsp70Aa,Hsp70Bbb,"
myofibril assembly	COMPLEAT	FC3555	15	2	0.0072272	"CG10581,CG17514,"
myofibril assembly	COMPLEAT	FC6676	15	2	0.0072272	"CG10581,CG17514,"
heat shock-mediated polytene chromosome puffing	COMPLEAT	FC3530	15	2	0.0072272	"Hsp70Aa,Hsp70Bbb,"
heat shock-mediated polytene chromosome puffing	COMPLEAT	FC6539	15	2	0.0072272	"Hsp70Aa,Hsp70Bbb,"
heat shock-mediated polytene chromosome puffing	COMPLEAT	FC3471	15	2	0.0072272	"Hsp70Aa,Hsp70Bbb,"
histone modification	COMPLEAT	FC3959	15	2	0.0072272	"Ak6,e(y)2b,"
heat shock-mediated polytene chromosome puffing	COMPLEAT	FC4274	15	2	0.0072272	"Hsp70Aa,Hsp70Bbb,"
MOF complex	COMPLEAT	FC286	15	2	0.0072272	"Ak6,CG1894,"
heat shock-mediated polytene chromosome puffing	COMPLEAT	FC3388	15	2	0.0072272	"Hsp70Aa,Hsp70Bbb,"
"mitochondrial electron transport, cytochrome c to oxygen"	GO_BP_FLAT		15	2	0.0072272	"COX4L,COX7AL,"
heat shock-mediated polytene chromosome puffing	COMPLEAT	FC6483	15	2	0.0072272	"Hsp70Aa,Hsp70Bbb,"
myofibril assembly	COMPLEAT	FC5395	15	2	0.0072272	"CG10581,CG17514,"
sarcomere organization	COMPLEAT	FC4943	15	2	0.0072272	"CG10581,CG17514,"
heat shock-mediated polytene chromosome puffing	COMPLEAT	FC6355	15	2	0.0072272	"Hsp70Aa,Hsp70Bbb,"
heat shock-mediated polytene chromosome puffing	COMPLEAT	FC4954	15	2	0.0072272	"Hsp70Aa,Hsp70Bbb,"
heat shock-mediated polytene chromosome puffing	COMPLEAT	FC4215	15	2	0.0072272	"Hsp70Aa,Hsp70Bbb,"
myofibril assembly	COMPLEAT	FC5131	15	2	0.0072272	"CG10581,CG17514,"
heat shock-mediated polytene chromosome puffing	COMPLEAT	FC5155	15	2	0.0072272	"Hsp70Aa,Hsp70Bbb,"
heat shock-mediated polytene chromosome puffing	COMPLEAT	FC5207	15	2	0.0072272	"Hsp70Aa,Hsp70Bbb,"
heat shock-mediated polytene chromosome puffing	COMPLEAT	FC5232	15	2	0.0072272	"Hsp70Aa,Hsp70Bbb,"
heat shock-mediated polytene chromosome puffing	COMPLEAT	FC4890	15	2	0.0072272	"Hsp70Aa,Hsp70Bbb,"
heat shock-mediated polytene chromosome puffing	COMPLEAT	FC5874	15	2	0.0072272	"Hsp70Aa,Hsp70Bbb,"
heat shock-mediated polytene chromosome puffing	COMPLEAT	FC4946	15	2	0.0072272	"Hsp70Aa,Hsp70Bbb,"
heat shock-mediated polytene chromosome puffing	COMPLEAT	FC5474	15	2	0.0072272	"Hsp70Aa,Hsp70Bbb,"
myofibril assembly	COMPLEAT	FC5839	15	2	0.0072272	"CG10581,CG17514,"
heat shock-mediated polytene chromosome puffing	COMPLEAT	FC5508	15	2	0.0072272	"Hsp70Aa,Hsp70Bbb,"
heat shock-mediated polytene chromosome puffing	COMPLEAT	FC5836	15	2	0.0072272	"Hsp70Aa,Hsp70Bbb,"
myofibril assembly	COMPLEAT	FC5807	15	2	0.0072272	"CG10581,CG17514,"
chromosome organization	COMPLEAT	FC5591	15	2	0.0072272	"Hsp70Aa,Hsp70Bbb,"
heat shock-mediated polytene chromosome puffing	COMPLEAT	FC5602	15	2	0.0072272	"Hsp70Aa,Hsp70Bbb,"
sarcomere organization	COMPLEAT	FC5806	15	2	0.0072272	"CG10581,CG17514,"
heat shock-mediated polytene chromosome puffing	COMPLEAT	FC5677	15	2	0.0072272	"Hsp70Aa,Hsp70Bbb,"
heat shock-mediated polytene chromosome puffing	COMPLEAT	FC5313	15	2	0.0072272	"Hsp70Aa,Hsp70Bbb,"
heat shock-mediated polytene chromosome puffing	COMPLEAT	FC6262	15	2	0.0072272	"Hsp70Aa,Hsp70Bbb,"
heat shock-mediated polytene chromosome puffing	COMPLEAT	FC6250	15	2	0.0072272	"Hsp70Aa,Hsp70Bbb,"
heat shock-mediated polytene chromosome puffing	COMPLEAT	FC4297	15	2	0.0072272	"Hsp70Aa,Hsp70Bbb,"
sarcomere organization	COMPLEAT	FC4489	15	2	0.0072272	"CG10581,CG17514,"
heat shock-mediated polytene chromosome puffing	COMPLEAT	FC6217	15	2	0.0072272	"Hsp70Aa,Hsp70Bbb,"
heat shock-mediated polytene chromosome puffing	COMPLEAT	FC6208	15	2	0.0072272	"Hsp70Aa,Hsp70Bbb,"
heat shock-mediated polytene chromosome puffing	COMPLEAT	FC5105	15	2	0.0072272	"Hsp70Aa,Hsp70Bbb,"
heat shock-mediated polytene chromosome puffing	COMPLEAT	FC4254	15	2	0.0072272	"Hsp70Aa,Hsp70Bbb,"
cellular process	COMPLEAT	FC6001	15	2	0.0072272	"Hsp70Aa,Hsp70Bbb,"
heat shock-mediated polytene chromosome puffing	COMPLEAT	FC5800	15	2	0.0072272	"Hsp70Aa,Hsp70Bbb,"
heat shock-mediated polytene chromosome puffing	COMPLEAT	FC4602	15	2	0.0072272	"Hsp70Aa,Hsp70Bbb,"
response to heat	COMPLEAT	FC4541	15	2	0.0072272	"Hsp70Aa,Hsp70Bbb,"
myofibril assembly	COMPLEAT	FC4632	15	2	0.0072272	"CG10581,CG17514,"
heat shock-mediated polytene chromosome puffing	COMPLEAT	FC6144	15	2	0.0072272	"Hsp70Aa,Hsp70Bbb,"
heat shock-mediated polytene chromosome puffing	COMPLEAT	FC4131	15	2	0.0072272	"Hsp70Aa,Hsp70Bbb,"
heat shock-mediated polytene chromosome puffing	COMPLEAT	FC4129	15	2	0.0072272	"Hsp70Aa,Hsp70Bbb,"
heat shock-mediated polytene chromosome puffing	COMPLEAT	FC4674	15	2	0.0072272	"Hsp70Aa,Hsp70Bbb,"
heat shock-mediated polytene chromosome puffing	COMPLEAT	FC4687	15	2	0.0072272	"Hsp70Aa,Hsp70Bbb,"
heat shock-mediated polytene chromosome puffing	COMPLEAT	FC4762	15	2	0.0072272	"Hsp70Aa,Hsp70Bbb,"
heat shock-mediated polytene chromosome puffing	COMPLEAT	FC4788	15	2	0.0072272	"Hsp70Aa,Hsp70Bbb,"
heat shock-mediated polytene chromosome puffing	COMPLEAT	FC4809	15	2	0.0072272	"Hsp70Aa,Hsp70Bbb,"
heat shock-mediated polytene chromosome puffing	COMPLEAT	FC6201	15	2	0.0072272	"Hsp70Aa,Hsp70Bbb,"
LSD1 complex	COMPLEAT	FC2081	16	2	0.00821325	"Hsp70Aa,Hsp70Bbb,"
"Cytochrome c oxidase (EC 1.9.3.1), mitochondrial"	COMPLEAT	FC2197	17	2	0.00925609	"COX4L,COX7AL,"
"Polycomb repressive complex 1 (PRC1, hPRC-H)"	COMPLEAT	FC2731	17	2	0.00925609	"Hsp70Aa,Hsp70Bbb,"
mitochondrial respiratory chain complex IV	COMPLEAT	FC922	17	2	0.00925609	"COX4L,COX7AL,"
"Spliceosome, Prp19/CDC5L complex"	COMPLEAT	FC1658	17	2	0.00925609	"Hsp70Aa,Hsp70Bbb,"
hydrogen ion transmembrane transporter activity	GO_MF_FLAT		97	4	0.00992407	"COX4L,COX7AL,CG42376,UQCR-11,"

## Sheet: enrichment zn wt down
Term	Source	ComplexID	Size	count hit	Pvalue	Hits
Eukaryotic Translation Elongation	Reactome		95	31	2e-15	"RpS3,RpL4,RpS14a,RpS14b,RpL7,RpS9,RpL13,RpL14,RpL3,RpL31,RpL23A,RpL17,RpS15,RpS16,RpL12,RpL28,RpL26,RpL35A,RpL13A,RpL34b,RpS30,RpL34a,RpS8,RpS7,RpL30,RpS12,RpS6,RpS24,RpS26,RpL8,RpL27A,"
Nonsense Mediated Decay Enhanced by the Exon Junction Complex	Reactome		116	31	3.33e-15	"RpS3,RpL4,RpS14a,RpS14b,RpL7,RpS9,RpL13,RpL14,RpL3,RpL31,RpL23A,RpL17,RpS15,RpS16,RpL12,RpL28,RpL26,RpL35A,RpL13A,RpL34b,RpS30,RpL34a,RpS8,RpS7,RpL30,RpS12,RpS6,RpS24,RpS26,RpL8,RpL27A,"
Nonsense-Mediated Decay	Reactome		116	31	3.33e-15	"RpS3,RpL4,RpS14a,RpS14b,RpL7,RpS9,RpL13,RpL14,RpL3,RpL31,RpL23A,RpL17,RpS15,RpS16,RpL12,RpL28,RpL26,RpL35A,RpL13A,RpL34b,RpS30,RpL34a,RpS8,RpS7,RpL30,RpS12,RpS6,RpS24,RpS26,RpL8,RpL27A,"
Nonsense Mediated Decay Independent of the Exon Junction Complex	Reactome		99	31	4.22e-15	"RpS3,RpL4,RpS14a,RpS14b,RpL7,RpS9,RpL13,RpL14,RpL3,RpL31,RpL23A,RpL17,RpS15,RpS16,RpL12,RpL28,RpL26,RpL35A,RpL13A,RpL34b,RpS30,RpL34a,RpS8,RpS7,RpL30,RpS12,RpS6,RpS24,RpS26,RpL8,RpL27A,"
Influenza Infection	Reactome		167	32	4.22e-15	"RpS3,RpL4,RpS14a,RpS14b,RpL7,RpS9,RpL13,RpL14,RpL3,RpL31,RpL23A,Nup107,RpL17,RpS15,RpS16,RpL12,RpL28,RpL26,RpL35A,RpL13A,RpL34b,RpS30,RpL34a,RpS8,RpS7,RpL30,RpS12,RpS6,RpS24,RpS26,RpL8,RpL27A,"
The citric acid (TCA) cycle and respiratory electron transport	Reactome		148	27	4.66e-15	"ImpL3,ND-B17,blw,SdhB,ATPsynD,ATPsynO,ATPsyngamma,RFeSP,ATPsyndelta,ND-B18,ND-24,CG8034,ND-18,ND-B22,CG8468,ND-B15,ND-B12,levy,UQCR-Q,UQCR-C1,CG11876,CG7834,hd,UQCR-C2,Mdh2,COX8,ND-30,"
structural constituent of ribosome	GO_MF_FLAT		180	37	5.11e-15	"RpS3,RpL4,RpS14a,RpS14b,RpL7,RpS9,RpL13,RpL14,RpL3,mRpL16,RpL31,RpL23A,RpL17,mRpL22,mRpL42,RpS15,RpS16,RpL12,RpL28,mRpL2,RpL26,RpL35A,RpL13A,RpL34b,RpS30,RpL34a,RpS8,RpS7,mRpL36,mRpS14,RpL30,RpS12,RpS6,RpS24,RpS26,RpL8,RpL27A,"
Metabolism of mRNA	Reactome		260	32	5.22e-15	"RpS3,RpL4,RpS14a,RpS14b,RpL7,RpS9,RpL13,RpL14,RpL3,RpL31,RpL23A,RpL17,RpS15,RpS16,Rrp4,RpL12,RpL28,RpL26,RpL35A,RpL13A,RpL34b,RpS30,RpL34a,RpS8,RpS7,RpL30,RpS12,RpS6,RpS24,RpS26,RpL8,RpL27A,"
Translation	Reactome		164	34	6.88e-15	"RpS3,RpL4,RpS14a,RpS14b,RpL7,RpS9,RpL13,Ost48,RpL14,RpL3,RpL31,RpL23A,RpL17,RpS15,RpS16,RpL12,RpL28,RpL26,CG9769,RpL35A,RpL13A,RpL34b,RpS30,RpL34a,RpS8,RpS7,RpL30,RpS12,Thor,RpS6,RpS24,RpS26,RpL8,RpL27A,"
ribosome	GO_CC_FLAT		189	37	8.66e-15	"RpS3,RpL4,RpS14a,RpS14b,RpL7,RpS9,RpL13,RpL14,RpL3,mRpL16,RpL31,RpL23A,RpL17,mRpL22,mRpL42,RpS15,RpS16,RpL12,RpL28,mRpL2,RpL26,RpL35A,RpL13A,RpL34b,RpS30,RpL34a,RpS8,RpS7,mRpL36,mRpS14,RpL30,RpS12,RpS6,RpS24,RpS26,RpL8,RpL27A,"
Formation of a pool of free 40S subunits	Reactome		104	32	9.44e-15	"RpS3,RpL4,RpS14a,RpS14b,RpL7,RpS9,RpL13,RpL14,RpL3,RpL31,RpL23A,RpL17,RpS15,RpS16,RpL12,RpL28,RpL26,CG9769,RpL35A,RpL13A,RpL34b,RpS30,RpL34a,RpS8,RpS7,RpL30,RpS12,RpS6,RpS24,RpS26,RpL8,RpL27A,"
Peptide chain elongation	Reactome		92	31	1.02e-14	"RpS3,RpL4,RpS14a,RpS14b,RpL7,RpS9,RpL13,RpL14,RpL3,RpL31,RpL23A,RpL17,RpS15,RpS16,RpL12,RpL28,RpL26,RpL35A,RpL13A,RpL34b,RpS30,RpL34a,RpS8,RpS7,RpL30,RpS12,RpS6,RpS24,RpS26,RpL8,RpL27A,"
translation	COMPLEAT	FC942	153	29	1.1e-14	"RpS3,Fib,RpL4,RpS14a,RpS14b,RpL7,Nmdmc,RpS9,RpL13,RpL14,RpL3,RpL31,RpL23A,RpL17,RpS15,RpS16,RpL12,RpL26,RpL35A,RpL13A,RpS30,RpS8,RpS7,RpL30,RpS6,RpS24,RpS26,RpL8,RpL27A,"
cytosolic large ribosomal subunit	GO_CC_FLAT		55	18	1.17e-14	"RpL4,RpL7,RpL13,RpL14,RpL3,RpL31,RpL23A,RpL17,RpL12,RpL28,RpL26,RpL35A,RpL13A,RpL34b,RpL34a,RpL30,RpL8,RpL27A,"
cytosolic part	GO_CC_FLAT		129	31	1.55e-14	"Eno,RpS3,RpL4,RpS14a,RpS14b,RpL7,RpS9,RpL13,RpL14,RpL3,RpL31,RpL23A,RpL17,RpS15,RpS16,RpL12,RpL28,RpL26,RpL35A,RpL13A,RpL34b,RpS30,RpL34a,RpS8,RpS7,RpL30,RpS6,RpS24,RpS26,RpL8,RpL27A,"
"60S ribosomal subunit, cytoplasmic"	COMPLEAT	FC1369	52	18	1.67e-14	"RpL4,RpL7,RpL13,RpL14,RpL3,RpL31,RpL23A,RpL17,RpL12,RpL28,RpL26,RpL35A,RpL13A,RpL34b,RpL34a,RpL30,RpL8,RpL27A,"
Metabolism of RNA	Reactome		308	34	1.72e-14	"RpS3,RpL4,vls,RpS14a,RpS14b,RpL7,RpS9,RpL13,RpL14,RpL3,RpL31,RpL23A,Nup107,RpL17,RpS15,RpS16,Rrp4,RpL12,RpL28,RpL26,RpL35A,RpL13A,RpL34b,RpS30,RpL34a,RpS8,RpS7,RpL30,RpS12,RpS6,RpS24,RpS26,RpL8,RpL27A,"
Nop56p-associated pre-rRNA complex	COMPLEAT	FC1821	169	29	1.8e-14	"Fib,RpL4,RpS14a,RpS14b,RpL7,RpS9,RpL13,RpL14,RpL3,EfTuM,RpL31,RpL23A,RpL17,RpS15,RpS16,RpL12,RpL28,CG7564,RpL26,RpL35A,RpL13A,RpS8,RpS7,RpL30,RpS12,RpS6,RpS24,RpL8,RpL27A,"
Viral mRNA Translation	Reactome		91	31	1.89e-14	"RpS3,RpL4,RpS14a,RpS14b,RpL7,RpS9,RpL13,RpL14,RpL3,RpL31,RpL23A,RpL17,RpS15,RpS16,RpL12,RpL28,RpL26,RpL35A,RpL13A,RpL34b,RpS30,RpL34a,RpS8,RpS7,RpL30,RpS12,RpS6,RpS24,RpS26,RpL8,RpL27A,"
Eukaryotic Translation Termination	Reactome		91	31	1.89e-14	"RpS3,RpL4,RpS14a,RpS14b,RpL7,RpS9,RpL13,RpL14,RpL3,RpL31,RpL23A,RpL17,RpS15,RpS16,RpL12,RpL28,RpL26,RpL35A,RpL13A,RpL34b,RpS30,RpL34a,RpS8,RpS7,RpL30,RpS12,RpS6,RpS24,RpS26,RpL8,RpL27A,"
"Ribosome, eukaryotes"	COMPLEAT	FC926	91	31	1.89e-14	"RpS3,RpL4,RpS14a,RpS14b,RpL7,RpS9,RpL13,RpL14,RpL3,RpL31,RpL23A,RpL17,RpS15,RpS16,RpL12,RpL28,RpL26,RpL35A,RpL13A,RpL34b,RpS30,RpL34a,RpS8,RpS7,RpL30,RpS12,RpS6,RpS24,RpS26,RpL8,RpL27A,"
ribonucleoprotein complex	GO_CC_FLAT		387	44	2.01e-14	"RpS3,Fib,RpL4,RpS14a,RpS14b,RpL7,RpS9,RpL13,RpL14,RpL3,mRpL16,sip1,RpL31,RpL23A,CG3198,RpL17,mRpL22,mRpL42,RpS15,RpS16,RpL12,RpL28,mRpL2,CG7564,RpL26,RpL35A,RpL13A,RpL34b,RpS30,RpL34a,BCAS2,RpS8,RpS7,Roc1b,mRpL36,mRpS14,CG31950,RpL30,RpS12,RpS6,RpS24,RpS
"Ribosome, cytoplasmic"	COMPLEAT	FC2239	90	31	2.09e-14	"RpS3,RpL4,RpS14a,RpS14b,RpL7,RpS9,RpL13,RpL14,RpL3,RpL31,RpL23A,RpL17,RpS15,RpS16,RpL12,RpL28,RpL26,RpL35A,RpL13A,RpL34b,RpS30,RpL34a,RpS8,RpS7,RpL30,RpS12,RpS6,RpS24,RpS26,RpL8,RpL27A,"
large ribosomal subunit	GO_CC_FLAT		102	23	2.22e-14	"RpL4,RpL7,RpL13,RpL14,RpL3,mRpL16,RpL31,RpL23A,RpL17,mRpL22,mRpL42,RpL12,RpL28,mRpL2,RpL26,RpL35A,RpL13A,RpL34b,RpL34a,mRpL36,RpL30,RpL8,RpL27A,"
"Respiratory electron transport, ATP synthesis by chemiosmotic coupling, and heat production by uncoupling proteins."	Reactome		102	22	2.3e-14	"ND-B17,blw,SdhB,ATPsynD,ATPsynO,ATPsyngamma,RFeSP,ATPsyndelta,ND-B18,ND-24,ND-18,ND-B22,ND-B15,ND-B12,levy,UQCR-Q,UQCR-C1,CG7834,hd,UQCR-C2,COX8,ND-30,"
Influenza Life Cycle	Reactome		162	32	2.39e-14	"RpS3,RpL4,RpS14a,RpS14b,RpL7,RpS9,RpL13,RpL14,RpL3,RpL31,RpL23A,Nup107,RpL17,RpS15,RpS16,RpL12,RpL28,RpL26,RpL35A,RpL13A,RpL34b,RpS30,RpL34a,RpS8,RpS7,RpL30,RpS12,RpS6,RpS24,RpS26,RpL8,RpL27A,"
lipid particle	GO_CC_FLAT		333	38	2.66e-14	"Eno,RpS3,RpL4,RpS14a,RpS14b,blw,RpL13,Ost48,ATPsynD,ATPsynO,RpL14,ATPsyngamma,scu,Thiolase,RpL23A,ATPsyndelta,regucalcin,CG9577,CG6543,RpS15,CG15093,RpS16,CG2852,levy,RpL12,UQCR-Q,UQCR-C1,RpS30,CG11876,CG7834,RpS8,CG7920,RpS7,CG7630,UQCR-C2,RpS6,RpS24,Md
Eukaryotic Translation Initiation	Reactome		131	33	2.75e-14	"RpS3,RpL4,RpS14a,RpS14b,RpL7,RpS9,RpL13,RpL14,RpL3,RpL31,RpL23A,RpL17,RpS15,RpS16,RpL12,RpL28,RpL26,CG9769,RpL35A,RpL13A,RpL34b,RpS30,RpL34a,RpS8,RpS7,RpL30,RpS12,Thor,RpS6,RpS24,RpS26,RpL8,RpL27A,"
Cap-dependent Translation Initiation	Reactome		131	33	2.75e-14	"RpS3,RpL4,RpS14a,RpS14b,RpL7,RpS9,RpL13,RpL14,RpL3,RpL31,RpL23A,RpL17,RpS15,RpS16,RpL12,RpL28,RpL26,CG9769,RpL35A,RpL13A,RpL34b,RpS30,RpL34a,RpS8,RpS7,RpL30,RpS12,Thor,RpS6,RpS24,RpS26,RpL8,RpL27A,"
structural molecule activity	GO_MF_FLAT		463	42	3.12e-14	"RpS3,RpL4,betaTub56D,RpS14a,RpS14b,RpL7,LamC,RpS9,RpL13,RpL14,RpL3,mRpL16,RpL31,RpL23A,RpL17,mRpL22,Arp10,mRpL42,RpS15,RpS16,RpL12,RpL28,Cpr67Fb,mRpL2,RpL26,RpL35A,RpL13A,RpL34b,RpS30,RpL34a,RpS8,RpS7,mRpL36,mRpS14,CG34417,RpL30,RpS12,RpS6,RpS24,RpS26,Rp
cytoplasmic ribosomal large subunit	COMPLEAT	FC2831	50	17	3.3e-14	"RpL4,RpL7,RpL13,RpL14,RpL3,RpL31,RpL23A,RpL17,RpL12,RpL26,RpL35A,RpL13A,RpL34b,RpL34a,RpL30,RpL8,RpL27A,"
ribosomal subunit	GO_CC_FLAT		166	36	3.42e-14	"RpS3,RpL4,RpS14a,RpS14b,RpL7,RpS9,RpL13,RpL14,RpL3,mRpL16,RpL31,RpL23A,RpL17,mRpL22,mRpL42,RpS15,RpS16,RpL12,RpL28,mRpL2,RpL26,RpL35A,RpL13A,RpL34b,RpS30,RpL34a,RpS8,RpS7,mRpL36,mRpS14,RpL30,RpS6,RpS24,RpS26,RpL8,RpL27A,"
cytosolic ribosome	GO_CC_FLAT		94	30	3.73e-14	"RpS3,RpL4,RpS14a,RpS14b,RpL7,RpS9,RpL13,RpL14,RpL3,RpL31,RpL23A,RpL17,RpS15,RpS16,RpL12,RpL28,RpL26,RpL35A,RpL13A,RpL34b,RpS30,RpL34a,RpS8,RpS7,RpL30,RpS6,RpS24,RpS26,RpL8,RpL27A,"
Influenza Viral RNA Transcription and Replication	Reactome		110	31	4.82e-14	"RpS3,RpL4,RpS14a,RpS14b,RpL7,RpS9,RpL13,RpL14,RpL3,RpL31,RpL23A,RpL17,RpS15,RpS16,RpL12,RpL28,RpL26,RpL35A,RpL13A,RpL34b,RpS30,RpL34a,RpS8,RpS7,RpL30,RpS12,RpS6,RpS24,RpS26,RpL8,RpL27A,"
SRP-dependent cotranslational protein targeting to membrane	Reactome		114	32	5.18e-14	"RpS3,RpL4,RpS14a,RpS14b,RpL7,RpS9,RpL13,Ost48,RpL14,RpL3,RpL31,RpL23A,RpL17,RpS15,RpS16,RpL12,RpL28,RpL26,RpL35A,RpL13A,RpL34b,RpS30,RpL34a,RpS8,RpS7,RpL30,RpS12,RpS6,RpS24,RpS26,RpL8,RpL27A,"
3' -UTR-mediated translational regulation	Reactome		123	32	6.79e-14	"RpS3,RpL4,RpS14a,RpS14b,RpL7,RpS9,RpL13,RpL14,RpL3,RpL31,RpL23A,RpL17,RpS15,RpS16,RpL12,RpL28,RpL26,CG9769,RpL35A,RpL13A,RpL34b,RpS30,RpL34a,RpS8,RpS7,RpL30,RpS12,RpS6,RpS24,RpS26,RpL8,RpL27A,"
GTP hydrolysis and joining of the 60S ribosomal subunit	Reactome		123	32	6.79e-14	"RpS3,RpL4,RpS14a,RpS14b,RpL7,RpS9,RpL13,RpL14,RpL3,RpL31,RpL23A,RpL17,RpS15,RpS16,RpL12,RpL28,RpL26,CG9769,RpL35A,RpL13A,RpL34b,RpS30,RpL34a,RpS8,RpS7,RpL30,RpS12,RpS6,RpS24,RpS26,RpL8,RpL27A,"
L13a-mediated translational silencing of Ceruloplasmin expression	Reactome		123	32	6.79e-14	"RpS3,RpL4,RpS14a,RpS14b,RpL7,RpS9,RpL13,RpL14,RpL3,RpL31,RpL23A,RpL17,RpS15,RpS16,RpL12,RpL28,RpL26,CG9769,RpL35A,RpL13A,RpL34b,RpS30,RpL34a,RpS8,RpS7,RpL30,RpS12,RpS6,RpS24,RpS26,RpL8,RpL27A,"
mitochondrion	GO_CC_FLAT		581	46	1.05e-13	"ND-B17,l(2)tid,Nmdmc,blw,SdhB,ATPsynD,ATPsynO,ATPsyngamma,Alas,scu,RFeSP,Coprox,Oat,mRpL16,arg,EfTuM,Thiolase,ATPsyndelta,CG3011,CG1824,ND-B18,mRpL22,ND-24,ND-18,Alr,Tspo,ND-B22,mRpL42,CG6543,ND-B15,CG15093,ND-B12,levy,mRpL2,UQCR-Q,CG17726,UQCR-C1,CG5646
cytoplasmic ribosomal small subunit	COMPLEAT	FC1045	41	14	2.06e-13	"RpS3,RpS14a,RpS14b,RpS9,Rack1,RpS15,RpS16,RpS30,RpS8,RpS7,RpS12,RpS6,RpS24,RpS26,"
cytosol	GO_CC_FLAT		437	39	2.39e-13	"Eno,l(2)tid,RpS3,RpL4,RpS14a,RpS14b,RpL7,RpS9,RpL13,RpL14,Gcn2,RpL3,scu,RpL31,RpL23A,Madm,RpL17,Prx2540-2,Prx2540-1,RpS15,RpS16,RpL12,RpL28,RpL26,RpL35A,RpL13A,RpL34b,RpS30,RpL34a,RpS8,RpS7,CG34424,RpL30,Thor,RpS6,RpS24,RpS26,RpL8,RpL27A,"
"40S ribosomal subunit, cytoplasmic"	COMPLEAT	FC126	37	13	7.22e-13	"RpS3,RpS14a,RpS14b,RpS9,RpS15,RpS16,RpS30,RpS8,RpS7,RpS12,RpS6,RpS24,RpS26,"
"40S ribosomal subunit, cytoplasmic"	COMPLEAT	FC82	38	13	1.13e-12	"RpS3,RpS14a,RpS14b,RpS9,RpS15,RpS16,RpS30,RpS8,RpS7,RpS12,RpS6,RpS24,RpS26,"
mitotic spindle elongation	GO_BP_FLAT		78	17	1.47e-12	"RpL7,RpS9,RpL13,RpL14,RpL3,RpL31,RpL17,RpS15,RpS16,RpL12,RpL28,RpL26,RpS30,RpL30,RpS6,RpL8,RpL27A,"
mitochondrial part	GO_CC_FLAT		421	37	1.81e-12	"ND-B17,l(2)tid,blw,SdhB,ATPsynD,ATPsynO,ATPsyngamma,Alas,RFeSP,Oat,mRpL16,Thiolase,ATPsyndelta,CG1824,ND-B18,mRpL22,ND-24,ND-18,Tspo,ND-B22,mRpL42,CG6543,ND-B15,ND-B12,levy,mRpL2,UQCR-Q,UQCR-C1,CG5646,CG7834,mRpL36,mRpS14,CG32174,UQCR-C2,Mdh2,COX8,ND-30,
spindle elongation	GO_BP_FLAT		79	17	1.85e-12	"RpL7,RpS9,RpL13,RpL14,RpL3,RpL31,RpL17,RpS15,RpS16,RpL12,RpL28,RpL26,RpS30,RpL30,RpS6,RpL8,RpL27A,"
"Ribosome, archaea"	COMPLEAT	FC1828	40	13	2.54e-12	"RpL4,RpL13,RpL14,RpL31,RpL35A,RpL34b,RpS30,RpL34a,RpS8,RpL30,RpS6,RpS24,RpS26,"
generation of precursor metabolites and energy	GO_BP_FLAT		220	26	6.17e-12	"Eno,ImpL3,ND-B17,GlyP,blw,SdhB,Pglym78,ATPsynD,ATPsynO,ATPsyngamma,RFeSP,ATPsyndelta,ND-B18,ND-24,ND-18,ND-B22,ND-B15,ND-B12,levy,UQCR-Q,UQCR-C1,CG7834,Tpi,UQCR-C2,Mdh2,COX8,"
oxidation reduction	GO_BP_FLAT		625	44	2.45e-11	"ImpL3,ND-B17,Pgd,Nmdmc,Pxn,SdhB,scu,RFeSP,Coprox,Thiolase,Lrpprc2,CG9360,CG1434,ND-B18,ND-24,CG7322,CG7914,ND-18,Alr,CG3609,CG6287,ND-B22,CG3270,PPO2,Prx2540-2,Prx2540-1,CG12896,ND-B15,CG15093,ND-B12,levy,UQCR-Q,CG4860,UQCR-C1,PSR,CG11876,CG9743,UQCR-C2,
"Formation of the ternary complex, and subsequently, the 43S complex"	Reactome		58	14	3.28e-11	"RpS3,RpS14a,RpS14b,RpS9,RpS15,RpS16,CG9769,RpS30,RpS8,RpS7,RpS12,RpS6,RpS24,RpS26,"
Respiratory electron transport	Reactome		81	16	3.35e-11	"ND-B17,SdhB,RFeSP,ND-B18,ND-24,ND-18,ND-B22,ND-B15,ND-B12,levy,UQCR-Q,UQCR-C1,CG7834,UQCR-C2,COX8,ND-30,"
Metabolism of proteins	Reactome		761	49	3.86e-11	"RpS3,RpL4,betaTub56D,RpS14a,RpS14b,RpL7,LamC,RpS9,blw,RpL13,Ost48,sda,RpL14,RpL3,Sec13,RpL31,Rab27,RpL23A,RpL17,CG6308,Alr,Mmp2,CG6347,RpS15,RpS16,Rrp4,RpL12,RpL28,RpL26,CG9769,RpL35A,RpL13A,RpL34b,UQCR-C1,CG18012,RpS30,RpL34a,RpS8,RpS7,Sk2,RpL30,RpS12,n
mitochondrial membrane part	GO_CC_FLAT		137	20	3.88e-11	"ND-B17,blw,SdhB,ATPsynD,ATPsynO,ATPsyngamma,RFeSP,ATPsyndelta,ND-B18,ND-24,ND-18,ND-B22,ND-B15,ND-B12,levy,UQCR-Q,UQCR-C1,UQCR-C2,COX8,ND-30,"
translation	GO_BP_FLAT		518	39	5.13e-11	"RpS3,RpL4,RpS14a,RpS14b,RpL7,RpS9,RpL13,RpL14,RpL3,mRpL16,EfTuM,RpL31,RpL23A,RpL17,mRpL22,mRpL42,RpS15,RpS16,RpL12,RpL28,mRpL2,RpL26,CG9769,RpL35A,RpL13A,RpL34b,RpS30,RpL34a,RpS8,RpS7,mRpL36,mRpS14,RpL30,RpS12,RpS6,RpS24,RpS26,RpL8,RpL27A,"
cytosolic small ribosomal subunit	GO_CC_FLAT		40	12	5.22e-11	"RpS3,RpS14a,RpS14b,RpS9,RpS15,RpS16,RpS30,RpS8,RpS7,RpS6,RpS24,RpS26,"
00190 Oxidative phosphorylation [PATH: dme00190 ]	KEGG		126	19	6.77e-11	"ND-B17,blw,SdhB,ATPsynD,ATPsynO,ATPsyngamma,RFeSP,ATPsyndelta,ND-B18,ND-24,ND-18,ND-B22,ND-B15,ND-B12,levy,UQCR-Q,UQCR-C2,COX8,ND-30,"
"Activation of the mRNA upon binding of the cap-binding complex and eIFs, and subsequent binding to 43S"	Reactome		74	15	9.46e-11	"RpS3,RpS14a,RpS14b,RpS9,RpS15,RpS16,CG9769,RpS30,RpS8,RpS7,RpS12,Thor,RpS6,RpS24,RpS26,"
Energy Metabolism	KEGG		131	19	1.35e-10	"ND-B17,blw,SdhB,ATPsynD,ATPsynO,ATPsyngamma,RFeSP,ATPsyndelta,ND-B18,ND-24,ND-18,ND-B22,ND-B15,ND-B12,levy,UQCR-Q,UQCR-C2,COX8,ND-30,"
centrosome duplication	COMPLEAT	FC4794	14	8	1.82e-10	"RpL7,RpL13,RpL14,RpL3,RpL26,RpS24,RpL8,RpL27A,"
centrosome duplication	COMPLEAT	FC3715	14	8	1.82e-10	"RpL7,RpL13,RpL14,RpL31,RpL26,RpS24,RpL8,RpL27A,"
oxidative phosphorylation	GO_BP_FLAT		134	19	2.02e-10	"ND-B17,blw,SdhB,ATPsynD,ATPsynO,ATPsyngamma,RFeSP,ATPsyndelta,ND-B18,ND-24,ND-B22,ND-B15,ND-B12,levy,UQCR-Q,UQCR-C1,CG7834,UQCR-C2,COX8,"
organelle inner membrane	GO_CC_FLAT		223	24	2.95e-10	"ND-B17,LamC,blw,SdhB,ATPsynD,ATPsynO,ATPsyngamma,RFeSP,ATPsyndelta,CG1824,ND-B18,ND-24,ND-18,ND-B22,ND-B15,ND-B12,levy,Rrp4,UQCR-Q,UQCR-C1,CG32174,UQCR-C2,COX8,ND-30,"
small ribosomal subunit	GO_CC_FLAT		69	14	3.99e-10	"RpS3,RpS14a,RpS14b,RpS9,mRpL42,RpS15,RpS16,RpS30,RpS8,RpS7,mRpS14,RpS6,RpS24,RpS26,"
mitochondrial respiratory chain	GO_CC_FLAT		83	15	5.24e-10	"ND-B17,SdhB,RFeSP,ND-B18,ND-24,ND-18,ND-B22,ND-B15,ND-B12,levy,UQCR-Q,UQCR-C1,UQCR-C2,COX8,ND-30,"
Parvulin-associated pre-rRNP complex	COMPLEAT	FC741	71	14	5.96e-10	"RpS3,Fib,RpL4,betaTub56D,RpL7,RpS9,RpL13,RpL14,RpL3,RpL26,RpL13A,RpS8,RpS6,RpL8,"
Ribosomal scanning and start codon recognition	Reactome		72	14	7.25e-10	"RpS3,RpS14a,RpS14b,RpS9,RpS15,RpS16,CG9769,RpS30,RpS8,RpS7,RpS12,RpS6,RpS24,RpS26,"
Translation initiation complex formation	Reactome		73	14	8.78e-10	"RpS3,RpS14a,RpS14b,RpS9,RpS15,RpS16,CG9769,RpS30,RpS8,RpS7,RpS12,RpS6,RpS24,RpS26,"
respiratory chain	GO_CC_FLAT		86	15	8.82e-10	"ND-B17,SdhB,RFeSP,ND-B18,ND-24,ND-18,ND-B22,ND-B15,ND-B12,levy,UQCR-Q,UQCR-C1,UQCR-C2,COX8,ND-30,"
mitochondrial inner membrane	GO_CC_FLAT		206	22	1.92e-09	"ND-B17,blw,SdhB,ATPsynD,ATPsynO,ATPsyngamma,RFeSP,ATPsyndelta,CG1824,ND-B18,ND-24,ND-18,ND-B22,ND-B15,ND-B12,levy,UQCR-Q,UQCR-C1,CG32174,UQCR-C2,COX8,ND-30,"
mitochondrial envelope	GO_CC_FLAT		265	25	2.01e-09	"ND-B17,l(2)tid,blw,SdhB,ATPsynD,ATPsynO,ATPsyngamma,RFeSP,ATPsyndelta,CG1824,ND-B18,ND-24,ND-18,Tspo,ND-B22,ND-B15,ND-B12,levy,UQCR-Q,UQCR-C1,CG5646,CG32174,UQCR-C2,COX8,ND-30,"
organelle envelope	GO_CC_FLAT		352	29	2.35e-09	"ND-B17,l(2)tid,LamC,blw,SdhB,toc,ATPsynD,ATPsynO,ATPsyngamma,RFeSP,Nup107,ATPsyndelta,CG1824,ND-B18,ND-24,ND-18,Tspo,ND-B22,ND-B15,ND-B12,levy,Rrp4,UQCR-Q,UQCR-C1,CG5646,CG32174,UQCR-C2,COX8,ND-30,"
envelope	GO_CC_FLAT		353	29	2.51e-09	"ND-B17,l(2)tid,LamC,blw,SdhB,toc,ATPsynD,ATPsynO,ATPsyngamma,RFeSP,Nup107,ATPsyndelta,CG1824,ND-B18,ND-24,ND-18,Tspo,ND-B22,ND-B15,ND-B12,levy,Rrp4,UQCR-Q,UQCR-C1,CG5646,CG32174,UQCR-C2,COX8,ND-30,"
mitochondrial ATP synthesis coupled electron transport	GO_BP_FLAT		68	13	3.7e-09	"ND-B17,SdhB,RFeSP,ND-B18,ND-24,ND-B22,ND-B15,ND-B12,levy,UQCR-Q,UQCR-C1,UQCR-C2,COX8,"
ATP synthesis coupled electron transport	GO_BP_FLAT		72	13	7.7e-09	"ND-B17,SdhB,RFeSP,ND-B18,ND-24,ND-B22,ND-B15,ND-B12,levy,UQCR-Q,UQCR-C1,UQCR-C2,COX8,"
centrosome duplication	COMPLEAT	FC4805	14	7	9.13e-09	"RpL7,RpL13,RpL14,RpL26,RpS24,RpL8,RpL27A,"
mitochondrial membrane	GO_CC_FLAT		248	23	1.26e-08	"ND-B17,l(2)tid,blw,SdhB,ATPsynD,ATPsynO,ATPsyngamma,RFeSP,ATPsyndelta,CG1824,ND-B18,ND-24,ND-18,ND-B22,ND-B15,ND-B12,levy,UQCR-Q,UQCR-C1,CG32174,UQCR-C2,COX8,ND-30,"
respiratory electron transport chain	GO_BP_FLAT		75	13	1.29e-08	"ND-B17,SdhB,RFeSP,ND-B18,ND-24,ND-B22,ND-B15,ND-B12,levy,UQCR-Q,UQCR-C1,UQCR-C2,COX8,"
phosphorylation	GO_BP_FLAT		428	31	1.4e-08	"Argk,awd,for,ND-B17,Eip63E,blw,SdhB,ATPsynD,ATPsynO,Gcn2,ATPsyngamma,RFeSP,Madm,ATPsyndelta,ND-B18,ND-24,ND-B22,ND-B15,ND-B12,levy,UQCR-Q,CG12170,UQCR-C1,CG7834,Sk2,UQCR-C2,PI4KIIIalpha,Gprk2,Src64B,COX8,IP3K2,"
centrosome duplication	COMPLEAT	FC6641	15	7	1.68e-08	"RpL31,RpL17,RpS15,RpL26,RpS7,RpS6,RpL27A,"
centrosome duplication	COMPLEAT	FC3105	15	7	1.68e-08	"RpL13,RpL14,RpL17,RpL26,RpS6,RpS24,RpL27A,"
centrosome duplication	COMPLEAT	FC3325	15	7	1.68e-08	"RpL13,RpL31,RpL17,RpL26,RpS7,RpS6,RpL27A,"
centrosome duplication	COMPLEAT	FC5631	15	7	1.68e-08	"RpL31,RpL23A,RpL17,RpS15,RpL26,RpS7,RpL27A,"
electron transport chain	GO_BP_FLAT		91	14	1.75e-08	"ND-B17,SdhB,RFeSP,ND-B18,ND-24,ND-18,ND-B22,ND-B15,ND-B12,levy,UQCR-Q,UQCR-C1,UQCR-C2,COX8,"
"TRBP containing complex (DICER, RPL7A, EIF6, MOV10 and subunits of the 60S ribosomal particle)"	COMPLEAT	FC1075	31	9	1.97e-08	"RpL7,RpL13,RpL14,RpL12,RpL28,RpL35A,RpL34b,RpL34a,RpL30,"
cofactor metabolic process	GO_BP_FLAT		109	15	2.56e-08	"Pgd,Nmdmc,SdhB,Alas,scu,Coprox,CG15093,CG7920,Rpi,CG32174,CG32495,CG32857,CG34424,Tpi,Mdh2,"
energy derivation by oxidation of organic compounds	GO_BP_FLAT		116	15	6.01e-08	"ND-B17,GlyP,SdhB,RFeSP,ND-B18,ND-24,ND-B22,ND-B15,ND-B12,levy,UQCR-Q,UQCR-C1,UQCR-C2,Mdh2,COX8,"
cellular respiration	GO_BP_FLAT		107	14	1.44e-07	"ND-B17,SdhB,RFeSP,ND-B18,ND-24,ND-B22,ND-B15,ND-B12,levy,UQCR-Q,UQCR-C1,UQCR-C2,Mdh2,COX8,"
ATP synthesis coupled proton transport	COMPLEAT	FC5318	13	6	2.04e-07	"ImpL3,blw,ATPsynD,ATPsynO,ATPsyngamma,CG4797,"
Amino Acid Metabolism	KEGG		189	18	3.36e-07	"Argk,ImpL3,Pglym78,Alas,scu,Oat,arg,Thiolase,CG3011,Cbs,CG6287,Prx2540-2,Prx2540-1,CG6543,CG15093,CG4860,CG11876,PPO3,"
centrosome duplication	COMPLEAT	FC3686	14	6	3.5e-07	"RpL13,RpL14,RpL31,RpL26,RpL30,RpL27A,"
centrosome duplication	COMPLEAT	FC4694	14	6	3.5e-07	"RpL13,RpL14,RpL31,RpL26,RpS24,RpL8,"
organelle membrane	GO_CC_FLAT		446	29	4.18e-07	"ND-B17,l(2)tid,LamC,blw,SdhB,Ost48,toc,ATPsynD,ATPsynO,ATPsyngamma,RFeSP,ATPsyndelta,CG1824,ND-B18,ND-24,ND-18,Syx16,ND-B22,ND-B15,ND-B12,levy,Rrp4,UQCR-Q,Grasp65,UQCR-C1,CG32174,UQCR-C2,COX8,ND-30,"
mitotic spindle organization	GO_BP_FLAT		195	18	5.36e-07	"RpL7,RpS9,RpL13,toc,RpL14,RpL3,RpL31,RpL17,RpS15,RpS16,RpL12,RpL28,RpL26,RpS30,RpL30,RpS6,RpL8,RpL27A,"
centrosome duplication	COMPLEAT	FC5355	15	6	5.72e-07	"RpL13,RpL31,RpL17,RpL26,RpS7,RpL27A,"
oxidation-reduction process	COMPLEAT	FC3750	15	6	5.72e-07	"awd,Pgd,Oat,Inos,Prx2540-2,CG2852,"
centrosome duplication	COMPLEAT	FC5129	15	6	5.72e-07	"RpL13,RpL14,RpL31,RpL23A,RpL30,RpS24,"
mitotic spindle elongation	COMPLEAT	FC3702	15	6	5.72e-07	"RpL31,RpL17,RpS15,RpL26,RpS7,RpL27A,"
small molecule catabolic process	COMPLEAT	FC5674	15	6	5.72e-07	"Eno,Pgd,Oat,Inos,regucalcin,Prx2540-2,"
cellular metabolic process	COMPLEAT	FC5865	15	6	5.72e-07	"awd,Eno,Pgd,Pglym78,Oat,Prx2540-2,"
small molecule catabolic process	COMPLEAT	FC4025	15	6	5.72e-07	"Eno,Pgd,Oat,Inos,regucalcin,Prx2540-2,"
Disease	Reactome		843	43	5.96e-07	"ImpL3,RpS3,RpL4,rut,RpS14a,RpS14b,RpL7,RpS9,RpL13,Snap25,Pxn,His3.3A,RpL14,RpL3,RpL31,RpL23A,Nup107,RpL17,CG9581,Syx16,RpS15,RpS16,RpL12,RpL28,RpL26,RpL35A,RpL13A,RpL34b,RpS30,RpL34a,RpS8,RpS7,Roc1b,Hexo2,RpL30,RpS12,RpS6,RpS24,RpS26,RpL8,RpL27A,Gprk2,Sr
coenzyme metabolic process	GO_BP_FLAT		89	12	8.13e-07	"Pgd,Nmdmc,SdhB,scu,CG15093,CG7920,Rpi,CG32174,CG32495,CG34424,Tpi,Mdh2,"
phosphate metabolic process	GO_BP_FLAT		556	32	1.52e-06	"Argk,awd,for,ND-B17,Eip63E,blw,SdhB,ATPsynD,ATPsynO,Gcn2,ATPsyngamma,RFeSP,CG32812,Madm,ATPsyndelta,ND-B18,ND-24,ND-B22,ND-B15,ND-B12,levy,UQCR-Q,CG12170,UQCR-C1,CG7834,Sk2,UQCR-C2,PI4KIIIalpha,Gprk2,Src64B,COX8,IP3K2,"
phosphorus metabolic process	GO_BP_FLAT		556	32	1.52e-06	"Argk,awd,for,ND-B17,Eip63E,blw,SdhB,ATPsynD,ATPsynO,Gcn2,ATPsyngamma,RFeSP,CG32812,Madm,ATPsyndelta,ND-B18,ND-24,ND-B22,ND-B15,ND-B12,levy,UQCR-Q,CG12170,UQCR-C1,CG7834,Sk2,UQCR-C2,PI4KIIIalpha,Gprk2,Src64B,COX8,IP3K2,"
ATP synthesis coupled proton transport	COMPLEAT	FC6367	11	5	2.5e-06	"blw,ATPsynD,ATPsynO,ATPsyngamma,ATPsyndelta,"
ATP synthesis coupled proton transport	COMPLEAT	FC3446	11	5	2.5e-06	"blw,ATPsynD,ATPsynO,ATPsyngamma,ATPsyndelta,"
cellular carbohydrate catabolic process	GO_BP_FLAT		53	9	2.78e-06	"Eno,ImpL3,GlyP,Pgd,Pglym78,CG15093,Rpi,Tpi,Mdh2,"
Carbohydrate Metabolism	KEGG		287	21	2.8e-06	"Eno,ImpL3,GlyP,Pgd,SdhB,Pglym78,CG13369,Inos,CG3011,CG3609,Glo1,CG6543,CG15093,CG4860,CG11876,Hexo2,Rpi,Tpi,PI4KIIIalpha,Mdh2,IP3K2,"
"Respiratory chain complex I, mitochondrial"	COMPLEAT	FC2402	41	8	3.38e-06	"ND-B17,ND-B18,ND-24,ND-18,ND-B22,ND-B15,ND-B12,ND-30,"
metabolic process	COMPLEAT	FC3499	30	7	3.95e-06	"AnxB10,awd,Eno,Pgd,Pglym78,scu,CG2852,"
small molecule catabolic process	COMPLEAT	FC6041	20	6	4.02e-06	"AnxB10,awd,Eno,Pglym78,scu,CG2852,"
Formation of ATP by chemiosmotic coupling	Reactome		20	6	4.02e-06	"blw,ATPsynD,ATPsynO,ATPsyngamma,ATPsyndelta,hd,"
ATP synthesis coupled proton transport	COMPLEAT	FC4887	12	5	4.2e-06	"blw,ATPsynD,ATPsynO,ATPsyngamma,ATPsyndelta,"
ATP synthesis coupled proton transport	COMPLEAT	FC4378	12	5	4.2e-06	"blw,ATPsynD,ATPsynO,ATPsyngamma,ATPsyndelta,"
ATP synthesis coupled proton transport	COMPLEAT	FC5869	12	5	4.2e-06	"blw,ATPsynD,ATPsynO,ATPsyngamma,ATPsyndelta,"
ATP synthesis coupled proton transport	COMPLEAT	FC6611	12	5	4.2e-06	"blw,ATPsynD,ATPsynO,ATPsyngamma,ATPsyndelta,"
spindle organization	GO_BP_FLAT		226	18	4.51e-06	"RpL7,RpS9,RpL13,toc,RpL14,RpL3,RpL31,RpL17,RpS15,RpS16,RpL12,RpL28,RpL26,RpS30,RpL30,RpS6,RpL8,RpL27A,"
generation of precursor metabolites and energy	COMPLEAT	FC5556	43	8	4.93e-06	"Argk,Eno,GlyP,Pglym78,ATPsynO,ND-18,CG7920,Nplp2,"
"F-type ATPase, eukaryotes"	COMPLEAT	FC1281	21	6	5.53e-06	"blw,ATPsynD,ATPsynO,ATPsyngamma,ATPsyndelta,hd,"
hexose catabolic process	GO_BP_FLAT		44	8	5.91e-06	"Eno,ImpL3,Pgd,Pglym78,CG15093,Rpi,Tpi,Mdh2,"
NADH dehydrogenase activity	GO_MF_FLAT		44	8	5.91e-06	"ND-B17,ND-B18,ND-24,ND-18,ND-B22,ND-B15,ND-B12,ND-30,"
mitochondrial respiratory chain complex I	COMPLEAT	FC1841	44	8	5.91e-06	"ND-B17,ND-B18,ND-24,ND-18,ND-B22,ND-B15,ND-B12,ND-30,"
glucose catabolic process	GO_BP_FLAT		44	8	5.91e-06	"Eno,ImpL3,Pgd,Pglym78,CG15093,Rpi,Tpi,Mdh2,"
ATP synthesis coupled proton transport	COMPLEAT	FC4520	13	5	6.69e-06	"blw,ATPsynD,ATPsynO,ATPsyngamma,ATPsyndelta,"
ATP synthesis coupled proton transport	COMPLEAT	FC5409	13	5	6.69e-06	"blw,ATPsynD,ATPsynO,ATPsyngamma,ATPsyndelta,"
NADH dehydrogenase (ubiquinone) 1 beta subcomplex	COMPLEAT	FC607	13	5	6.69e-06	"ND-B17,ND-B18,ND-B22,ND-B15,ND-B12,"
ATP synthesis coupled proton transport	COMPLEAT	FC3358	13	5	6.69e-06	"blw,ATPsynD,ATPsynO,ATPsyngamma,ATPsyndelta,"
ATP synthesis coupled proton transport	COMPLEAT	FC4406	13	5	6.69e-06	"blw,ATPsynD,ATPsynO,ATPsyngamma,ATPsyndelta,"
ATP synthesis coupled proton transport	COMPLEAT	FC5692	13	5	6.69e-06	"blw,ATPsynD,ATPsynO,ATPsyngamma,ATPsyndelta,"
ATP synthesis coupled proton transport	COMPLEAT	FC6099	13	5	6.69e-06	"blw,ATPsynD,ATPsynO,ATPsyngamma,ATPsyndelta,"
monosaccharide catabolic process	GO_BP_FLAT		45	8	7.04e-06	"Eno,ImpL3,Pgd,Pglym78,CG15093,Rpi,Tpi,Mdh2,"
mitochondrial respiratory chain complex I	GO_CC_FLAT		45	8	7.04e-06	"ND-B17,ND-B18,ND-24,ND-18,ND-B22,ND-B15,ND-B12,ND-30,"
NADH dehydrogenase complex	GO_CC_FLAT		45	8	7.04e-06	"ND-B17,ND-B18,ND-24,ND-18,ND-B22,ND-B15,ND-B12,ND-30,"
respiratory chain complex I	GO_CC_FLAT		45	8	7.04e-06	"ND-B17,ND-B18,ND-24,ND-18,ND-B22,ND-B15,ND-B12,ND-30,"
"Respiratory chain complex I, mitochondrial"	COMPLEAT	FC563	45	8	7.04e-06	"ND-B17,ND-B18,ND-24,ND-18,ND-B22,ND-B15,ND-B12,ND-30,"
ATP synthesis coupled proton transport	COMPLEAT	FC4360	7	4	8.88e-06	"blw,ATPsynO,ATPsyngamma,ATPsyndelta,"
"Respiratory chain complex I (holoenzyme), mitochondrial"	COMPLEAT	FC2968	47	8	9.87e-06	"ND-B17,ND-B18,ND-24,ND-18,ND-B22,ND-B15,ND-B12,ND-30,"
"F1F0-ATP synthase (EC 3.6.3.14), mitochondrial"	COMPLEAT	FC915	23	6	9.89e-06	"blw,ATPsynD,ATPsynO,ATPsyngamma,ATPsyndelta,hd,"
ATP synthesis coupled proton transport	COMPLEAT	FC4201	14	5	1.02e-05	"blw,ATPsynD,ATPsynO,ATPsyngamma,ATPsyndelta,"
mitotic spindle elongation	COMPLEAT	FC6661	14	5	1.02e-05	"RpS9,RpS8,RpS7,RpL30,RpS24,"
centrosome duplication	COMPLEAT	FC6491	14	5	1.02e-05	"RpL7,RpL23A,RpL26,RpL8,RpL27A,"
centrosome duplication	COMPLEAT	FC3707	14	5	1.02e-05	"RpL13,RpL31,RpL26,RpS7,RpL30,"
centrosome duplication	COMPLEAT	FC6659	14	5	1.02e-05	"RpL13,RpL17,RpL26,RpS7,RpL27A,"
glucose metabolic process	GO_BP_FLAT		62	9	1.06e-05	"Eno,ImpL3,GlyP,Pgd,Pglym78,CG15093,Rpi,Tpi,Mdh2,"
hydrogen ion transmembrane transporter activity	GO_MF_FLAT		97	11	1.29e-05	"blw,ATPsynD,ATPsynO,ATPsyngamma,RFeSP,ATPsyndelta,levy,UQCR-Q,UQCR-C1,UQCR-C2,COX8,"
Gene Expression	Reactome		919	42	1.3e-05	"RpS3,RpL4,Sry-delta,vls,RpS14a,RpS14b,RpL7,RpS9,RpL13,His3.3A,Ost48,RpL14,RpL3,RpL31,RpL23A,Madm,Nup107,RpL17,CG18262,CG11695,RpS15,RpS16,Rrp4,RpL12,RpL28,RpL26,CG9769,RpL35A,RpL13A,RpL34b,RpS30,RpL34a,RpS8,RpS7,RpL30,RpS12,Thor,RpS6,RpS24,RpS26,RpL8,RpL
cellular metabolic process	COMPLEAT	FC5681	15	5	1.5e-05	"awd,Eno,Pglym78,regucalcin,Prx2540-2,"
protein folding	COMPLEAT	FC6402	15	5	1.5e-05	"Eno,Pgd,Oat,Inos,Prx2540-2,"
cellular metabolic process	COMPLEAT	FC4749	15	5	1.5e-05	"Eno,Pgd,Oat,Inos,Prx2540-2,"
glucose catabolic process	COMPLEAT	FC4655	15	5	1.5e-05	"Eno,Pgd,Inos,Prx2540-2,CG2852,"
protein folding	COMPLEAT	FC6502	15	5	1.5e-05	"Eno,Oat,Inos,regucalcin,Prx2540-2,"
response to chemical stimulus	COMPLEAT	FC4550	15	5	1.5e-05	"awd,Oat,Inos,CG3011,Prx2540-2,"
generation of precursor metabolites and energy	COMPLEAT	FC5266	15	5	1.5e-05	"ImpL3,Sec13,Mec2,Tspo,Tg,"
mitotic spindle elongation	COMPLEAT	FC6056	15	5	1.5e-05	"RpL13,RpL26,RpL13A,RpS8,RpL8,"
small molecule metabolic process	COMPLEAT	FC5574	15	5	1.5e-05	"awd,Eno,Oat,Inos,Prx2540-2,"
alcohol metabolic process	COMPLEAT	FC3827	15	5	1.5e-05	"Eno,scu,Inos,Prx2540-2,CG2852,"
mitotic spindle elongation	COMPLEAT	FC4517	15	5	1.5e-05	"RpS3,RpL13,RpL14,RpL17,RpL27A,"
centrosome duplication	COMPLEAT	FC6216	15	5	1.5e-05	"RpL13,RpL14,RpL3,RpS24,RpL27A,"
oxidation-reduction process	COMPLEAT	FC4392	15	5	1.5e-05	"Eno,Oat,Inos,regucalcin,Prx2540-2,"
mitotic spindle elongation	COMPLEAT	FC5360	15	5	1.5e-05	"RpS3,RpS9,RpS15,RpS7,RpL27A,"
glucose catabolic process	COMPLEAT	FC3210	15	5	1.5e-05	"Eno,Pgd,Glo1,Prx2540-2,CG2852,"
small molecule metabolic process	COMPLEAT	FC3374	15	5	1.5e-05	"AnxB10,awd,Eno,scu,CG2852,"
protein folding	COMPLEAT	FC3359	15	5	1.5e-05	"Eno,Oat,Inos,regucalcin,Prx2540-2,"
monosaccharide metabolic process	GO_BP_FLAT		100	11	1.73e-05	"Eno,ImpL3,GlyP,Pgd,Pglym78,CG13369,O-fut2,CG15093,Rpi,Tpi,Mdh2,"
monovalent inorganic cation transmembrane transporter activity	GO_MF_FLAT		100	11	1.73e-05	"blw,ATPsynD,ATPsynO,ATPsyngamma,RFeSP,ATPsyndelta,levy,UQCR-Q,UQCR-C1,UQCR-C2,COX8,"
NADP metabolic process	GO_BP_FLAT		8	4	1.74e-05	"Pgd,CG15093,Rpi,Tpi,"
pentose-phosphate shunt	GO_BP_FLAT		8	4	1.74e-05	"Pgd,CG15093,Rpi,Tpi,"
alcohol catabolic process	GO_BP_FLAT		53	8	2.47e-05	"Eno,ImpL3,Pgd,Pglym78,CG15093,Rpi,Tpi,Mdh2,"
"oxidoreductase activity, acting on NADH or NADPH"	GO_MF_FLAT		54	8	2.84e-05	"ND-B17,ND-B18,ND-24,ND-18,ND-B22,ND-B15,ND-B12,ND-30,"
hexose metabolic process	GO_BP_FLAT		87	10	2.85e-05	"Eno,ImpL3,GlyP,Pgd,Pglym78,O-fut2,CG15093,Rpi,Tpi,Mdh2,"
mitotic cell cycle	GO_BP_FLAT		360	22	2.85e-05	"awd,vls,RpL7,LamC,RpS9,RpL13,toc,RpL14,RpL3,RpL31,RpL17,RpS15,RpS16,RpL12,RpL28,RpL26,RpS30,hd,RpL30,RpS6,RpL8,RpL27A,"
Respiratory chain complex I (beta subunit) mitochondrial	COMPLEAT	FC1372	17	5	2.98e-05	"ND-B17,ND-B18,ND-B22,ND-B15,ND-B12,"
generation of precursor metabolites and energy	COMPLEAT	FC4972	40	7	2.98e-05	"Argk,Eno,GlyP,Pglym78,ATPsynO,ND-18,Nplp2,"
"mitochondrial proton-transporting ATP synthase complex, catalytic core F(1)"	GO_CC_FLAT		9	4	3.08e-05	"blw,ATPsynO,ATPsyngamma,ATPsyndelta,"
carbohydrate catabolic process	GO_BP_FLAT		88	10	3.15e-05	"Eno,ImpL3,GlyP,Pgd,Pglym78,PGRP-SA,CG15093,Rpi,Tpi,Mdh2,"
F0/F1 ATP synthase (complex V)	COMPLEAT	FC1789	18	5	4.06e-05	"blw,ATPsynD,ATPsynO,ATPsyngamma,ATPsyndelta,"
inorganic cation transmembrane transporter activity	GO_MF_FLAT		131	12	4.62e-05	"blw,ATPsynD,ATPsynO,ATPsyngamma,RFeSP,foi,ATPsyndelta,levy,UQCR-Q,UQCR-C1,UQCR-C2,COX8,"
ATP synthesis coupled proton transport	COMPLEAT	FC2964	4	3	4.65e-05	"ATPsynD,CG4797,CG12170,"
ATP synthesis coupled proton transport	COMPLEAT	FC719	4	3	4.65e-05	"ATPsynD,ATPsynO,ATPsyngamma,"
"proton-transporting ATP synthase complex, catalytic core F(1)"	GO_CC_FLAT		10	4	5.05e-05	"blw,ATPsynO,ATPsyngamma,ATPsyndelta,"
ATP synthesis coupled proton transport	COMPLEAT	FC3735	10	4	5.05e-05	"blw,ATPsynO,ATPsyngamma,ATPsyndelta,"
fatty acid metabolic process	COMPLEAT	FC4049	10	4	5.05e-05	"AnxB10,awd,Eno,scu,"
ATP synthesis coupled proton transport	COMPLEAT	FC6565	10	4	5.05e-05	"blw,ATPsynD,ATPsynO,ATPsyngamma,"
Yph1-L	COMPLEAT	FC636	19	5	5.4e-05	"RpL4,RpL3,RpL17,RpL35A,RpL8,"
mitochondrial matrix	GO_CC_FLAT		159	13	7.36e-05	"Alas,Oat,mRpL16,Thiolase,mRpL22,mRpL42,CG6543,mRpL2,UQCR-C1,CG7834,mRpL36,mRpS14,Mdh2,"
mitochondrial lumen	GO_CC_FLAT		159	13	7.36e-05	"Alas,Oat,mRpL16,Thiolase,mRpL22,mRpL42,CG6543,mRpL2,UQCR-C1,CG7834,mRpL36,mRpS14,Mdh2,"
"Cytochrome bc1 complex (Ubiquinol-cytochrome c reductase complex, complex III)"	COMPLEAT	FC2380	11	4	7.79e-05	"RFeSP,UQCR-Q,UQCR-C1,UQCR-C2,"
oxidoreduction coenzyme metabolic process	GO_BP_FLAT		21	5	9.1e-05	"Pgd,CG15093,Rpi,CG32174,Tpi,"
protein folding	COMPLEAT	FC1280	48	7	0.0001	"AnxB10,Eno,Pgd,scu,l(1)G0004,Glo1,CG2852,"
SUMO binding	GO_MF_FLAT		65	8	0.000111	"awd,RpS3,vls,RpL13,RpS16,RpS7,RpL8,RpL27A,"
L-serine metabolic process	GO_BP_FLAT		5	3	0.000114	"CG3011,Cbs,CG6287,"
respiratory chain complex III	GO_CC_FLAT		12	4	0.000115	"RFeSP,UQCR-Q,UQCR-C1,UQCR-C2,"
ATP synthesis coupled proton transport	COMPLEAT	FC3774	12	4	0.000115	"blw,ATPsynD,ATPsynO,ATPsyngamma,"
alkaloid metabolic process	GO_BP_FLAT		12	4	0.000115	"Pgd,CG15093,Rpi,Tpi,"
ubiquinol-cytochrome-c reductase activity	GO_MF_FLAT		12	4	0.000115	"RFeSP,UQCR-Q,UQCR-C1,UQCR-C2,"
ATP synthesis coupled proton transport	COMPLEAT	FC3623	12	4	0.000115	"blw,ATPsynD,ATPsynO,ATPsyngamma,"
"oxidoreductase activity, acting on diphenols and related substances as donors, cytochrome as acceptor"	GO_MF_FLAT		12	4	0.000115	"RFeSP,UQCR-Q,UQCR-C1,UQCR-C2,"
mitochondrial respiratory chain complex III	GO_CC_FLAT		12	4	0.000115	"RFeSP,UQCR-Q,UQCR-C1,UQCR-C2,"
TNF-alpha/NF-kappa B signaling complex 6	COMPLEAT	FC659	12	4	0.000115	"Fib,RpL4,RpL30,RpL8,"
ATP synthesis coupled proton transport	COMPLEAT	FC4104	12	4	0.000115	"blw,ATPsynO,ATPsyngamma,ATPsyndelta,"
nicotinamide metabolic process	GO_BP_FLAT		12	4	0.000115	"Pgd,CG15093,Rpi,Tpi,"
nicotinamide nucleotide metabolic process	GO_BP_FLAT		12	4	0.000115	"Pgd,CG15093,Rpi,Tpi,"
small conjugating protein binding	GO_MF_FLAT		66	8	0.000124	"awd,RpS3,vls,RpL13,RpS16,RpS7,RpL8,RpL27A,"
cellular metabolic process	COMPLEAT	FC4782	66	8	0.000124	"AnxB10,awd,Eno,Pgd,Pglym78,scu,Inos,CG2852,"
"mitochondrial electron transport, NADH to ubiquinone"	GO_BP_FLAT		35	6	0.000126	"ND-B17,ND-B18,ND-24,ND-B22,ND-B15,ND-B12,"
cellular carbohydrate catabolic process	COMPLEAT	FC6439	13	4	0.000163	"Argk,Eno,GlyP,Pglym78,"
Cytochrome bc1 complex	COMPLEAT	FC1119	13	4	0.000163	"RFeSP,UQCR-Q,UQCR-C1,UQCR-C2,"
pyridine nucleotide metabolic process	GO_BP_FLAT		13	4	0.000163	"Pgd,CG15093,Rpi,Tpi,"
"mitochondrial electron transport, ubiquinol to cytochrome c"	GO_BP_FLAT		13	4	0.000163	"RFeSP,UQCR-Q,UQCR-C1,UQCR-C2,"
"oxidoreductase activity, acting on NADH or NADPH, quinone or similar compound as acceptor"	GO_MF_FLAT		37	6	0.000174	"ND-B18,ND-24,ND-18,ND-B22,ND-B12,ND-30,"
NADH dehydrogenase (ubiquinone) activity	GO_MF_FLAT		37	6	0.000174	"ND-B18,ND-24,ND-18,ND-B22,ND-B12,ND-30,"
NADH dehydrogenase (quinone) activity	GO_MF_FLAT		37	6	0.000174	"ND-B18,ND-24,ND-18,ND-B22,ND-B12,ND-30,"
mitochondrial proton-transporting ATP synthase complex	GO_CC_FLAT		24	5	0.00018	"blw,ATPsynD,ATPsynO,ATPsyngamma,ATPsyndelta,"
microtubule cytoskeleton organization	GO_BP_FLAT		301	18	0.000199	"RpL7,RpS9,RpL13,toc,RpL14,RpL3,RpL31,RpL17,RpS15,RpS16,RpL12,RpL28,RpL26,RpS30,RpL30,RpS6,RpL8,RpL27A,"
cellular metabolic process	COMPLEAT	FC3919	90	9	0.000212	"AnxB10,awd,Eno,Pgd,Pglym78,scu,Inos,l(1)G0004,CG2852,"
"Respiratory chain complex I (holoenzyme), mitochondrial"	COMPLEAT	FC1921	14	4	0.000224	"ND-B17,ND-24,ND-18,ND-30,"
melanin biosynthetic process	GO_BP_FLAT		6	3	0.000225	"PPO2,yellow-f2,PPO3,"
"mitochondrial electron transport, ubiquinol to cytochrome c"	COMPLEAT	FC5085	6	3	0.000225	"RFeSP,UQCR-Q,UQCR-C2,"
ATP synthesis coupled electron transport	COMPLEAT	FC2031	6	3	0.000225	"CG11752,ND-24,Tg,"
"mitochondrial electron transport, ubiquinol to cytochrome c"	COMPLEAT	FC4738	6	3	0.000225	"RFeSP,UQCR-Q,UQCR-C2,"
"Methane oxidation, methylotroph, methane => CO2"	COMPLEAT	FC2858	6	3	0.000225	"Prx2540-2,Prx2540-1,CG12896,"
cellular metabolic process	COMPLEAT	FC4439	15	4	0.0003	"awd,Oat,Inos,Prx2540-2,"
metabolic process	COMPLEAT	FC5229	15	4	0.0003	"awd,Eno,Prx2540-2,CG2852,"
glucose catabolic process	COMPLEAT	FC3173	15	4	0.0003	"Pgd,Glo1,Prx2540-2,CG2852,"
cellular metabolic process	COMPLEAT	FC5269	15	4	0.0003	"awd,Oat,Inos,Prx2540-2,"
metabolic process	COMPLEAT	FC4397	15	4	0.0003	"Eno,Pgd,Prx2540-2,CG2852,"
metabolic process	COMPLEAT	FC4376	15	4	0.0003	"Eno,Pgd,Prx2540-2,CG2852,"
putative complex without known function	COMPLEAT	FC4303	15	4	0.0003	"Eno,scu,Prx2540-2,CG2852,"
glycolysis	COMPLEAT	FC5932	15	4	0.0003	"Eno,Pglym78,scu,Prx2540-2,"
putative complex without known function	COMPLEAT	FC5377	15	4	0.0003	"ImpL3,Ost48,Mec2,Tspo,"
cellular metabolic process	COMPLEAT	FC4440	15	4	0.0003	"Eno,scu,Prx2540-2,CG2852,"
"oxidoreductase activity, acting on diphenols and related substances as donors"	GO_MF_FLAT		15	4	0.0003	"RFeSP,UQCR-Q,UQCR-C1,UQCR-C2,"
metabolic process	COMPLEAT	FC5384	15	4	0.0003	"Eno,Pgd,Prx2540-2,CG2852,"
protein folding	COMPLEAT	FC4154	15	4	0.0003	"Oat,Inos,regucalcin,Prx2540-2,"
putative complex without known function	COMPLEAT	FC4134	15	4	0.0003	"Eno,scu,Inos,Prx2540-2,"
oxidation-reduction process	COMPLEAT	FC5525	15	4	0.0003	"awd,Oat,Inos,Prx2540-2,"
putative complex without known function	COMPLEAT	FC4033	15	4	0.0003	"scu,Inos,Prx2540-2,CG2852,"
cell redox homeostasis	COMPLEAT	FC3927	15	4	0.0003	"awd,Eno,Prx2540-2,CG2852,"
protein folding	COMPLEAT	FC3830	15	4	0.0003	"awd,Oat,Inos,Prx2540-2,"
metabolic process	COMPLEAT	FC3769	15	4	0.0003	"Eno,Pgd,Prx2540-2,CG2852,"
actin polymerization or depolymerization	COMPLEAT	FC3674	15	4	0.0003	"Eno,Oat,Inos,regucalcin,"
protein folding	COMPLEAT	FC4251	15	4	0.0003	"Eno,scu,Prx2540-2,CG2852,"
glycolysis	COMPLEAT	FC6487	15	4	0.0003	"Eno,Pglym78,scu,Prx2540-2,"
protein folding	COMPLEAT	FC6699	15	4	0.0003	"awd,Eno,regucalcin,CG2852,"
metabolic process	COMPLEAT	FC5071	15	4	0.0003	"Eno,Pgd,Prx2540-2,CG2852,"
oxidation-reduction process	COMPLEAT	FC3355	15	4	0.0003	"Pgd,Oat,Inos,Prx2540-2,"
glycolysis	COMPLEAT	FC5059	15	4	0.0003	"Eno,Pglym78,scu,Prx2540-2,"
glucose catabolic process	COMPLEAT	FC5007	15	4	0.0003	"Eno,Pgd,Inos,Prx2540-2,"
metabolic process	COMPLEAT	FC4982	15	4	0.0003	"Eno,Pgd,Prx2540-2,CG2852,"
metabolic process	COMPLEAT	FC3460	15	4	0.0003	"Eno,Pgd,Glo1,CG2852,"
oxidation-reduction process	COMPLEAT	FC5147	15	4	0.0003	"awd,Oat,Inos,Prx2540-2,"
cellular response to reactive oxygen species	COMPLEAT	FC6066	15	4	0.0003	"Eno,scu,Prx2540-2,CG2852,"
glycolysis	COMPLEAT	FC4849	15	4	0.0003	"Eno,scu,Inos,Prx2540-2,"
putative complex without known function	COMPLEAT	FC4469	15	4	0.0003	"Eno,Pgd,Prx2540-2,CG2852,"
establishment of spindle localization	COMPLEAT	FC5162	15	4	0.0003	"Eno,regucalcin,Prx2540-2,CG2852,"
mitotic spindle elongation	COMPLEAT	FC6421	15	4	0.0003	"RpL13,RpL31,RpL26,RpS7,"
protein folding	COMPLEAT	FC3263	15	4	0.0003	"awd,Oat,Inos,Prx2540-2,"
alcohol metabolic process	COMPLEAT	FC4721	15	4	0.0003	"Eno,Pgd,Inos,Prx2540-2,"
glycolysis	COMPLEAT	FC4636	15	4	0.0003	"Eno,Pglym78,scu,Prx2540-2,"
oxidation-reduction process	COMPLEAT	FC3237	15	4	0.0003	"Oat,Inos,regucalcin,Prx2540-2,"
metabolic process	COMPLEAT	FC4575	15	4	0.0003	"Eno,Pgd,Prx2540-2,CG2852,"
oxidation-reduction process	COMPLEAT	FC3429	15	4	0.0003	"Eno,Oat,Inos,Prx2540-2,"
cellular protein metabolic process	COMPLEAT	FC3372	15	4	0.0003	"awd,Eno,Pgd,Prx2540-2,"
oxidation-reduction process	COMPLEAT	FC5094	15	4	0.0003	"awd,Oat,Inos,Prx2540-2,"
oxidation-reduction process	COMPLEAT	FC3271	15	4	0.0003	"Pgd,Oat,Inos,Prx2540-2,"
serine family amino acid biosynthetic process	GO_BP_FLAT		7	3	0.000387	"CG3011,Cbs,CG6287,"
Beta oxidation of hexanoyl-CoA to butanoyl-CoA	Reactome		7	3	0.000387	"Thiolase,CG6543,CG4860,"
"00260 Glycine, serine and threonine metabolism [PATH: dme00260 ]"	KEGG		29	5	0.000457	"Pglym78,Alas,CG3011,Cbs,CG6287,"
cellular amide metabolic process	GO_BP_FLAT		17	4	0.000504	"Pgd,CG15093,Rpi,Tpi,"
cofactor biosynthetic process	GO_BP_FLAT		62	7	0.000511	"Nmdmc,Alas,Coprox,CG32174,CG32495,CG32857,CG34424,"
proton-transporting ATP synthase complex	GO_CC_FLAT		30	5	0.000539	"blw,ATPsynD,ATPsynO,ATPsyngamma,ATPsyndelta,"
"hydrogen ion transporting ATP synthase activity, rotational mechanism"	GO_MF_FLAT		18	4	0.000636	"blw,ATPsynO,ATPsyngamma,ATPsyndelta,"
"00280 Valine, leucine and isoleucine degradation [PATH: dme00280 ]"	KEGG		32	5	0.000733	"scu,Thiolase,CG6543,CG15093,CG4860,"
Pyruvate metabolism	Reactome		19	4	0.000791	"ImpL3,CG8034,CG8468,CG11876,"
extracellular region part	GO_CC_FLAT		154	11	0.000826	"CecA1,CecC,Tig,Pxn,sip1,gbb,SPARC,Mmp2,Nplp2,Src64B,sli,"
"Transport of glucose and other sugars, bile salts and organic acids, metal ions and amine compounds"	Reactome		87	8	0.000832	"Orct,foi,CG8034,CG8468,CG4797,CG10960,Tret1-1,Orct2,"
nervous system development	COMPLEAT	FC852	68	7	0.000896	"Fib,RpS9,Rack1,l(1)G0004,RpS8,RpS7,RpS24,"
mitochondrial fatty acid beta-oxidation of saturated fatty acids	Reactome		9	3	0.000897	"Thiolase,CG6543,CG4860,"
proteinaceous extracellular matrix	GO_CC_FLAT		50	6	0.000927	"Tig,Pxn,sip1,SPARC,Mmp2,sli,"
microtubule-based process	GO_BP_FLAT		409	20	0.00118734	"awd,betaTub56D,RpL7,RpS9,RpL13,toc,RpL14,RpL3,RpL31,RpL17,RpS15,RpS16,RpL12,RpL28,RpL26,RpS30,RpL30,RpS6,RpL8,RpL27A,"
secondary metabolic process	GO_BP_FLAT		72	7	0.0012601	"Pgd,PPO2,CG15093,yellow-f2,Rpi,Tpi,PPO3,"
extracellular matrix	GO_CC_FLAT		53	6	0.00126492	"Tig,Pxn,sip1,SPARC,Mmp2,sli,"
Pyruvate metabolism and Citric Acid (TCA) cycle	Reactome		53	6	0.00126492	"ImpL3,SdhB,CG8034,CG8468,CG11876,Mdh2,"
glycolysis	GO_BP_FLAT		36	5	0.00127395	"Eno,ImpL3,Pglym78,Tpi,Mdh2,"
cofactor binding	GO_MF_FLAT		189	12	0.00136433	"GlyP,Pgd,Alas,Oat,CG3011,CG1434,ND-24,Cbs,CG6287,CG15093,UQCR-Q,CG4860,"
cell redox homeostasis	GO_BP_FLAT		54	6	0.00139617	"CG14407,CG14221,Prx2540-2,Prx2540-1,CG12896,CG15456,"
mitochondrial ribosomal large subunit	COMPLEAT	FC1895	37	5	0.00144582	"mRpL16,mRpL22,mRpL2,mRpL36,RpL8,"
"Formaldehyde assimilation, serine pathway"	COMPLEAT	FC1701	3	2	0.0015389	"Eno,CG3011,"
"C1-unit interconversion, eukaryotes"	COMPLEAT	FC1779	3	2	0.0015389	"Nmdmc,CG3011,"
monophenol monooxygenase activity	GO_MF_FLAT		3	2	0.0015389	"PPO2,PPO3,"
protein processing	COMPLEAT	FC450	3	2	0.0015389	"CG11095,UQCR-C1,"
"oxidoreductase activity, acting on paired donors, with incorporation or reduction of molecular oxygen, another compound as one donor, and incorporation of one atom of oxygen"	GO_MF_FLAT		3	2	0.0015389	"PPO2,PPO3,"
cellular biosynthetic process	COMPLEAT	FC2145	3	2	0.0015389	"RpS3,RpL3,"
00030 Pentose phosphate pathway [PATH: dme00030 ]	KEGG		23	4	0.00168219	"Pgd,CG13369,CG15093,Rpi,"
"proton-transporting ATPase activity, rotational mechanism"	GO_MF_FLAT		23	4	0.00168219	"blw,ATPsynO,ATPsyngamma,ATPsyndelta,"
hydrogen peroxide metabolic process	GO_BP_FLAT		11	3	0.00170322	"Pxn,Prx2540-2,Prx2540-1,"
hydrogen peroxide catabolic process	GO_BP_FLAT		11	3	0.00170322	"Pxn,Prx2540-2,Prx2540-1,"
melanin metabolic process	GO_BP_FLAT		11	3	0.00170322	"PPO2,yellow-f2,PPO3,"
cellular response to hydrogen peroxide	GO_BP_FLAT		11	3	0.00170322	"Pxn,Prx2540-2,Prx2540-1,"
ATP synthesis coupled proton transport	COMPLEAT	FC1358	11	3	0.00170322	"blw,ATPsynO,ATPsyndelta,"
pyridoxal phosphate binding	GO_MF_FLAT		39	5	0.00183995	"GlyP,Alas,Oat,CG3011,Cbs,"
vitamin B6 binding	GO_MF_FLAT		39	5	0.00183995	"GlyP,Alas,Oat,CG3011,Cbs,"
rRNA binding	GO_MF_FLAT		24	4	0.00198268	"RpL7,RpS9,mRpL16,RpL8,"
glycolysis	COMPLEAT	FC6673	12	3	0.00223273	"Argk,GlyP,Pglym78,"
response to hydrogen peroxide	GO_BP_FLAT		12	3	0.00223273	"Pxn,Prx2540-2,Prx2540-1,"
glycolysis	COMPLEAT	FC6026	12	3	0.00223273	"Argk,GlyP,Pglym78,"
Basigin interactions	Reactome		26	4	0.00269112	"CG8034,Mmp2,CG8468,CG11703,"
cellular response to reactive oxygen species	GO_BP_FLAT		13	3	0.00285374	"Pxn,Prx2540-2,Prx2540-1,"
"Respiratory chain complex I (intermediate VII/650kD), mitochondrial"	COMPLEAT	FC293	13	3	0.00285374	"ND-24,ND-18,ND-30,"
cellular response to oxidative stress	GO_BP_FLAT		13	3	0.00285374	"Pxn,Prx2540-2,Prx2540-1,"
cellular process	COMPLEAT	FC6011	13	3	0.00285374	"Argk,GlyP,Pglym78,"
"Glycolysis, core module involving three-carbon compounds"	COMPLEAT	FC514	13	3	0.00285374	"Eno,Pglym78,Tpi,"
purine ribonucleoside triphosphate biosynthetic process	GO_BP_FLAT		83	7	0.00287064	"awd,blw,ATPsynD,ATPsynO,ATPsyngamma,ATPsyndelta,CG11703,"
purine nucleoside triphosphate biosynthetic process	GO_BP_FLAT		83	7	0.00287064	"awd,blw,ATPsynD,ATPsynO,ATPsyngamma,ATPsyndelta,CG11703,"
phosphogluconate dehydrogenase (decarboxylating) activity	GO_MF_FLAT		4	2	0.00303127	"Pgd,CG15093,"
L-serine biosynthetic process	GO_BP_FLAT		4	2	0.00303127	"CG3011,CG6287,"
cellular macromolecule biosynthetic process	COMPLEAT	FC6567	4	2	0.00303127	"RpS14a,RpS14b,"
Beta oxidation of lauroyl-CoA to decanoyl-CoA-CoA	Reactome		4	2	0.00303127	"Thiolase,CG6543,"
ornithine metabolic process	GO_BP_FLAT		4	2	0.00303127	"Oat,arg,"
nitrogen compound biosynthetic process	GO_BP_FLAT		236	13	0.00309276	"awd,rut,blw,ATPsynD,ATPsynO,ATPsyngamma,Alas,Coprox,ATPsyndelta,CG3011,Cbs,CG6287,CG11703,"
intramolecular oxidoreductase activity	GO_MF_FLAT		27	4	0.00310302	"CG9577,yellow-f2,Rpi,Tpi,"
nucleoside triphosphate biosynthetic process	GO_BP_FLAT		85	7	0.00328341	"awd,blw,ATPsynD,ATPsynO,ATPsyngamma,ATPsyndelta,CG11703,"
ribonucleoside triphosphate biosynthetic process	GO_BP_FLAT		85	7	0.00328341	"awd,blw,ATPsynD,ATPsynO,ATPsyngamma,ATPsyndelta,CG11703,"
"Gluconeogenesis, oxaloacetate => fructose-6P"	COMPLEAT	FC1420	14	3	0.00357103	"Eno,Pglym78,Tpi,"
NuA4/Tip60 HAT complex	COMPLEAT	FC216	14	3	0.00357103	"Ing3,MrgBP,Nipped-A,"
Mitochondrial Fatty Acid Beta-Oxidation	Reactome		14	3	0.00357103	"Thiolase,CG6543,CG4860,"
cytoskeleton organization	COMPLEAT	FC6486	14	3	0.00357103	"Eno,scu,Prx2540-2,"
nuclear periphery	GO_CC_FLAT		14	3	0.00357103	"RpS3,LamC,Rrp4,"
purine ribonucleoside triphosphate metabolic process	GO_BP_FLAT		88	7	0.00398561	"awd,blw,ATPsynD,ATPsynO,ATPsyngamma,ATPsyndelta,CG11703,"
purine nucleoside triphosphate metabolic process	GO_BP_FLAT		88	7	0.00398561	"awd,blw,ATPsynD,ATPsynO,ATPsyngamma,ATPsyndelta,CG11703,"
cation-transporting ATPase activity	GO_MF_FLAT		29	4	0.00405169	"blw,ATPsynO,ATPsyngamma,ATPsyndelta,"
"proton-transporting two-sector ATPase complex, catalytic domain"	GO_CC_FLAT		29	4	0.00405169	"blw,ATPsynO,ATPsyngamma,ATPsyndelta,"
cell cycle phase	GO_BP_FLAT		520	22	0.0041759	"awd,Sce,vls,RpL7,RpS9,RpL13,toc,RpL14,RpL3,RpL31,RpL17,RpS15,RpS16,RpL12,RpL28,RpL26,RpS30,hd,RpL30,RpS6,RpL8,RpL27A,"
mitochondrial large ribosomal subunit	GO_CC_FLAT		47	5	0.00422574	"mRpL16,mRpL22,mRpL42,mRpL2,mRpL36,"
organellar large ribosomal subunit	GO_CC_FLAT		47	5	0.00422574	"mRpL16,mRpL22,mRpL42,mRpL2,mRpL36,"
response to oxidative stress	COMPLEAT	FC3426	15	3	0.0043889	"scu,Prx2540-2,CG2852,"
"regulation of transcription, DNA-dependent"	COMPLEAT	FC3648	15	3	0.0043889	"His3.3A,MrgBP,Nipped-A,"
cell morphogenesis	COMPLEAT	FC5703	15	3	0.0043889	"Pgd,Oat,Inos,"
cellular protein metabolic process	COMPLEAT	FC3786	15	3	0.0043889	"awd,Eno,Prx2540-2,"
small GTPase mediated signal transduction	COMPLEAT	FC5628	15	3	0.0043889	"ImpL3,Mec2,Tspo,"
putative complex without known function	COMPLEAT	FC3785	15	3	0.0043889	"scu,Prx2540-2,CG2852,"
protein folding	COMPLEAT	FC3651	15	3	0.0043889	"Eno,Prx2540-2,CG2852,"
regulation of actin polymerization or depolymerization	COMPLEAT	FC5945	15	3	0.0043889	"Oat,Inos,Arp10,"
centrosome duplication	COMPLEAT	FC5784	15	3	0.0043889	"RpL13,RpS7,RpL27A,"
metabolic process	COMPLEAT	FC5906	15	3	0.0043889	"Eno,Prx2540-2,CG2852,"
protein folding	COMPLEAT	FC5757	15	3	0.0043889	"Eno,Prx2540-2,CG2852,"
positive regulation of catalytic activity	COMPLEAT	FC5709	15	3	0.0043889	"awd,Oat,Inos,"
metabolic process	COMPLEAT	FC3736	15	3	0.0043889	"Eno,Inos,Prx2540-2,"
centrosome duplication	COMPLEAT	FC3699	15	3	0.0043889	"RpL4,RpL23A,RpL13A,"
cellular metabolic process	COMPLEAT	FC3569	15	3	0.0043889	"Eno,Nmdmc,Prx2540-2,"
protein folding	COMPLEAT	FC3615	15	3	0.0043889	"Oat,Inos,Prx2540-2,"
eggshell chorion gene amplification	COMPLEAT	FC5718	15	3	0.0043889	"Eno,scu,Prx2540-2,"
oxidation-reduction process	COMPLEAT	FC5997	15	3	0.0043889	"awd,Eno,Prx2540-2,"
NuA4/Tip60 HAT complex	COMPLEAT	FC1110	15	3	0.0043889	"Ing3,MrgBP,Nipped-A,"
protein targeting	COMPLEAT	FC4383	15	3	0.0043889	"Ost48,Tspo,Tg,"
response to oxidative stress	COMPLEAT	FC4781	15	3	0.0043889	"Inos,Prx2540-2,CG2852,"
cellular metabolic process	COMPLEAT	FC3270	15	3	0.0043889	"Eno,Pgd,Prx2540-2,"
putative complex without known function	COMPLEAT	FC4830	15	3	0.0043889	"scu,Inos,Prx2540-2,"
putative complex without known function	COMPLEAT	FC4866	15	3	0.0043889	"Inos,Prx2540-2,CG2852,"
protein ADP-ribosylation	COMPLEAT	FC4712	15	3	0.0043889	"Ost48,Mec2,Tspo,"
actin polymerization or depolymerization	COMPLEAT	FC3247	15	3	0.0043889	"scu,Inos,Prx2540-2,"
metabolic process	COMPLEAT	FC4569	15	3	0.0043889	"Eno,Prx2540-2,CG2852,"
M phase	COMPLEAT	FC4549	15	3	0.0043889	"RpS3,RpS9,Rack1,"
oxidation-reduction process	COMPLEAT	FC5656	15	3	0.0043889	"Oat,Inos,Prx2540-2,"
"NADH dehydrogenase (ubiquinone) Fe-S protein/flavoprotein complex, mitochondria"	COMPLEAT	FC2976	15	3	0.0043889	"ND-24,ND-18,ND-30,"
cellular catabolic process	COMPLEAT	FC6180	15	3	0.0043889	"Eno,scu,Prx2540-2,"
metabolic process	COMPLEAT	FC4958	15	3	0.0043889	"Oat,Inos,Prx2540-2,"
protein localization	COMPLEAT	FC3840	15	3	0.0043889	"Ost48,Mec2,Tspo,"
actin polymerization or depolymerization	COMPLEAT	FC5051	15	3	0.0043889	"awd,Eno,Prx2540-2,"
putative complex without known function	COMPLEAT	FC3100	15	3	0.0043889	"scu,Inos,Prx2540-2,"
metabolic process	COMPLEAT	FC4191	15	3	0.0043889	"Eno,Prx2540-2,CG2852,"
centrosome duplication	COMPLEAT	FC4144	15	3	0.0043889	"RpL4,RpL7,RpL23A,"
protein folding	COMPLEAT	FC4470	15	3	0.0043889	"Pgd,Prx2540-2,CG2852,"
cellular metabolic process	COMPLEAT	FC6032	15	3	0.0043889	"Eno,Pgd,CG2852,"
catabolic process	COMPLEAT	FC5238	15	3	0.0043889	"Eno,Pglym78,Prx2540-2,"
oxidation-reduction process	COMPLEAT	FC3998	15	3	0.0043889	"Oat,Inos,Prx2540-2,"
glycolysis	COMPLEAT	FC3987	15	3	0.0043889	"Eno,Pglym78,Prx2540-2,"
small GTPase mediated signal transduction	COMPLEAT	FC5300	15	3	0.0043889	"ImpL3,Mec2,UQCR-C2,"
glycolysis	COMPLEAT	FC4950	15	3	0.0043889	"Eno,ImpL3,Prx2540-2,"
ribonucleoside triphosphate metabolic process	GO_BP_FLAT		90	7	0.00451336	"awd,blw,ATPsynD,ATPsynO,ATPsyngamma,ATPsyndelta,CG11703,"
nucleoside triphosphate metabolic process	GO_BP_FLAT		91	7	0.00479621	"awd,blw,ATPsynD,ATPsynO,ATPsyngamma,ATPsyndelta,CG11703,"
Beta oxidation of octanoyl-CoA to hexanoyl-CoA	Reactome		5	2	0.00497588	"Thiolase,CG6543,"
pentose metabolic process	GO_BP_FLAT		5	2	0.00497588	"CG13369,Rpi,"
Cul3-SPOP complex	COMPLEAT	FC2670	5	2	0.00497588	"CG9581,Roc1b,"
organic cation transport	GO_BP_FLAT		5	2	0.00497588	"Orct,Orct2,"
"mitochondrial electron transport, ubiquinol to cytochrome c"	COMPLEAT	FC2729	5	2	0.00497588	"UQCR-C1,UQCR-C2,"
Beta oxidation of decanoyl-CoA to octanoyl-CoA-CoA	Reactome		5	2	0.00497588	"Thiolase,CG6543,"
Nup84p complex	COMPLEAT	FC2767	5	2	0.00497588	"Sec13,Nup107,"
"Respiratory chain complex I (intermediate II/230kD), mitochondrial"	COMPLEAT	FC300	5	2	0.00497588	"ND-24,ND-18,"
Oxidative reactions of the pentose phosphate	BioCarta		5	2	0.00497588	"Pgd,Rpi,"
protein-DNA complex assembly	COMPLEAT	FC5775	5	2	0.00497588	"RpL14,ND-24,"
Proton-coupled monocarboxylate transport	Reactome		5	2	0.00497588	"CG8034,CG8468,"
production of siRNA involved in RNA interference	COMPLEAT	FC5181	5	2	0.00497588	"RpL4,RpL35A,"
Beta oxidation of butanoyl-CoA to acetyl-CoA	Reactome		5	2	0.00497588	"CG6543,CG4860,"
mesoderm development	GO_BP_FLAT		92	7	0.00509222	"foi,SPARC,CG12896,Npc2g,CG34417,sli,Pde8,"
glucose transmembrane transporter activity	GO_MF_FLAT		16	3	0.00531121	"CG4797,CG10960,Tret1-1,"
serine family amino acid metabolic process	GO_BP_FLAT		16	3	0.00531121	"CG3011,Cbs,CG6287,"
00010 Glycolysis / Gluconeogenesis [PATH: dme00010 ]	KEGG		50	5	0.00552177	"Eno,ImpL3,Pglym78,CG11876,Tpi,"
M phase	GO_BP_FLAT		502	21	0.00576318	"awd,Sce,vls,RpL7,RpS9,RpL13,toc,RpL14,RpL3,RpL31,RpL17,RpS15,RpS16,RpL12,RpL28,RpL26,RpS30,RpL30,RpS6,RpL8,RpL27A,"
cytoskeleton organization	GO_BP_FLAT		472	20	0.00608047	"RpL7,RpS9,RpL13,toc,RpL14,RpL3,RpL31,RpL17,Arp10,RpS15,RpS16,RpL12,RpL28,RpL26,RpS30,RpL30,RpS6,RpL8,RpL27A,Src64B,"
cell cycle process	GO_BP_FLAT		571	23	0.00618009	"awd,Sce,vls,RpL7,LamC,RpS9,RpL13,toc,RpL14,RpL3,RpL31,RpL17,RpS15,RpS16,RpL12,RpL28,RpL26,RpS30,hd,RpL30,RpS6,RpL8,RpL27A,"
response to reactive oxygen species	GO_BP_FLAT		17	3	0.00634138	"Pxn,Prx2540-2,Prx2540-1,"
cysteine-type endopeptidase activity	GO_MF_FLAT		33	4	0.0064992	"toc,CG6337,CG6347,Swim,"
"39S ribosomal subunit, mitochondrial"	COMPLEAT	FC1699	52	5	0.00652763	"mRpL16,mRpL22,mRpL42,mRpL2,mRpL36,"
organellar ribosome	GO_CC_FLAT		74	6	0.00685191	"mRpL16,mRpL22,mRpL42,mRpL2,mRpL36,mRpS14,"
mitochondrial ribosome	GO_CC_FLAT		74	6	0.00685191	"mRpL16,mRpL22,mRpL42,mRpL2,mRpL36,mRpS14,"
fatty acid metabolic process	GO_BP_FLAT		53	5	0.00707583	"scu,Thiolase,CG6543,CG9743,Tpi,"
"hydrogen-exporting ATPase activity, phosphorylative mechanism"	GO_MF_FLAT		53	5	0.00707583	"blw,ATPsynD,ATPsynO,ATPsyngamma,ATPsyndelta,"
00562 Inositol phosphate metabolism [PATH: dme00562 ]	KEGG		34	4	0.00723562	"Inos,Tpi,PI4KIIIalpha,IP3K2,"
The SARS-coronavirus Life Cycle	BioCarta		34	4	0.00723562	"Argk,ImpL3,Fib,sda,"
"Ubiquitin E3 ligase (DDB1, CUL4A, RBX1)"	COMPLEAT	FC1268	6	2	0.00735142	"CG9581,Roc1b,"
CAND1-CUL2-RBX1 complex	COMPLEAT	FC1078	6	2	0.00735142	"CG9581,Roc1b,"
CAND1-CUL4A-RBX1 complex	COMPLEAT	FC123	6	2	0.00735142	"CG9581,Roc1b,"
putative complex without known function	COMPLEAT	FC5941	6	2	0.00735142	"RpS14a,RpS14b,"
"negative regulation of transcription, DNA-dependent"	COMPLEAT	FC6650	6	2	0.00735142	"Rack1,RpL26,"
Biosynthesis of Proline in Bacteria	BioCarta		6	2	0.00735142	"Oat,arg,"
putative complex without known function	COMPLEAT	FC6646	6	2	0.00735142	"RpS14a,RpS14b,"
mitochondrial ATP synthesis coupled electron transport	COMPLEAT	FC6132	6	2	0.00735142	"Mec2,UQCR-C2,"
"Fatty acid biosynthesis, elongation, mitochondria"	COMPLEAT	FC1893	6	2	0.00735142	"Thiolase,CG6543,"
cellular catabolic process	COMPLEAT	FC5712	6	2	0.00735142	"regucalcin,CG6543,"
SMAD protein import into nucleus	COMPLEAT	FC5680	6	2	0.00735142	"Sec13,Nup107,"
SMAD protein import into nucleus	COMPLEAT	FC5546	6	2	0.00735142	"Sec13,Nup107,"
small molecule metabolic process	COMPLEAT	FC5076	6	2	0.00735142	"awd,scu,"
putative complex without known function	COMPLEAT	FC239	6	2	0.00735142	"awd,Inos,"
synaptic vesicle coating	COMPLEAT	FC6377	6	2	0.00735142	"ImpL3,CG3091,"
cellular catabolic process	COMPLEAT	FC4967	6	2	0.00735142	"regucalcin,CG6543,"
CAND1-CUL1-RBX1 complex	COMPLEAT	FC271	6	2	0.00735142	"CG9581,Roc1b,"
CAND1-CUL3-RBX1 complex	COMPLEAT	FC316	6	2	0.00735142	"CG9581,Roc1b,"
SMAD protein import into nucleus	COMPLEAT	FC3218	6	2	0.00735142	"Sec13,Nup107,"
"Ubiquitin E3 ligase (CDC34, CUL1, RBX1)"	COMPLEAT	FC347	6	2	0.00735142	"CG9581,Roc1b,"
cellular macromolecule biosynthetic process	COMPLEAT	FC3540	6	2	0.00735142	"RpS14a,RpS14b,"
SMAD protein import into nucleus	COMPLEAT	FC4024	6	2	0.00735142	"Sec13,Nup107,"
putative complex without known function	COMPLEAT	FC4335	6	2	0.00735142	"regucalcin,CG6543,"
protein folding	COMPLEAT	FC4371	6	2	0.00735142	"awd,CG2852,"
Electron Transport Reaction in Mitochondria	BioCarta		18	3	0.00748243	"blw,SdhB,UQCR-C1,"
Gluconeogenesis	Reactome		35	4	0.00802504	"Eno,Pglym78,Tpi,Mdh2,"
"ATPase activity, coupled to transmembrane movement of ions, phosphorylative mechanism"	GO_MF_FLAT		77	6	0.00828675	"blw,ATPsynD,ATPsynO,ATPsyngamma,ATPsyndelta,CG11703,"
purine nucleotide biosynthetic process	GO_BP_FLAT		126	8	0.00834679	"awd,rut,blw,ATPsynD,ATPsynO,ATPsyngamma,ATPsyndelta,CG11703,"
oxygen and reactive oxygen species metabolic process	GO_BP_FLAT		19	3	0.00873702	"Pxn,Prx2540-2,Prx2540-1,"
hexose transmembrane transporter activity	GO_MF_FLAT		19	3	0.00873702	"CG4797,CG10960,Tret1-1,"
pigment biosynthetic process	GO_BP_FLAT		56	5	0.00891204	"Alas,Coprox,PPO2,yellow-f2,PPO3,"
purine ribonucleotide biosynthetic process	GO_BP_FLAT		103	7	0.00932374	"awd,blw,ATPsynD,ATPsynO,ATPsyngamma,ATPsyndelta,CG11703,"
ATP biosynthetic process	GO_BP_FLAT		79	6	0.00935577	"blw,ATPsynD,ATPsynO,ATPsyngamma,ATPsyndelta,CG11703,"
ATP synthesis coupled proton transport	GO_BP_FLAT		57	5	0.00959082	"blw,ATPsynD,ATPsynO,ATPsyngamma,ATPsyndelta,"
"energy coupled proton transport, down electrochemical gradient"	GO_BP_FLAT		57	5	0.00959082	"blw,ATPsynD,ATPsynO,ATPsyngamma,ATPsyndelta,"

## Sheet: enrichment zn ZnT63C all hits
Term	Source	ComplexID	Size	count hit	Pvalue	Hits
Destabilization of mRNA by AUF1 (hnRNP D0)	Reactome		82	34	1.58e-10	"Hsp22,Hsp23,Hsp26,Hsp27,Hsp68,Prosbeta6,Ubi-p63E,Prosbeta1,Hsp70Aa,Hsp70Ab,Hsp70Ba,Hsp70Bc,Rpt2,Prosalpha5,Prosalpha7,eIF4G,Prosbeta3,Rpt1,Rpn7,Rpn5,Rpn12,Rpn1,Prosbeta5,PI31,CG4461,Prosbeta2R2,CG9588,CG30382,Hsp70Bbb,Prosalpha2,Ubi-p5E,Prosbeta7,Prosalp
protein metabolic process	COMPLEAT	FC4661	189	54	1.24e-08	"Chc,Prosbeta6,r,Dsor1,Prosbeta1,atms,l(3)02640,Ost48,Rpt2,HDAC1,Prosalpha5,Prosalpha7,Bub3,CG3164,Ate1,Prosbeta3,CSN4,FASN1,CG17834,Rpt1,Rpn7,Rpn5,Rpn12,Rpn1,Prosbeta5,Aos1,Corp,CG15643,Tgt,Gmd,CG9536,CG9547,GCS2beta,CG2064,Nup50,CG8026,CG9945,CG12262,ld
Metabolism of amino acids and derivatives	Reactome		217	59	1.99e-08	"Ddc,Gs1,Prosbeta6,r,Gad1,Sam-S,Prosbeta1,Pxn,Oda,CG11899,CG14630,Rpt2,P5cr,Prosalpha5,scu,Oat,Prosalpha7,arg,CG17896,Pcd,Prosbeta3,Rpt1,Rpn7,Rpn5,Rpn12,Rpn1,CG15279,Prosbeta5,CG1628,CG11134,CG7280,CG9547,CG6287,CG12338,PI31,CG15093,CG10444,CG14997,CG1226
Signaling by Wnt	Reactome		171	49	5.25e-08	"arm,Prosbeta6,Ubi-p63E,Prosbeta1,l(2)not,OstStt3,Ugt,Ost48,Rpt2,Prosalpha5,Prosalpha7,Sec13,SkpB,Prosbeta3,alpha-Man-IIb,beta4GalNAcTA,CG3149,Rpt1,Rpn7,Rpn5,Rpn12,Rpn1,Prosbeta5,xit,GCS1,CG6308,SkpE,gny,GCS2beta,ERp60,PI31,CG8207,CG8311,Prosbeta2R2,CG841
mitochondrial membrane part	GO_CC_FLAT		137	42	5.82e-08	"ND-B17,ATPsynG,unc-45,blw,sun,Tom40,ATPsynD,ATPsynO,COX5A,ND-42,Mitofilin,ATPsyngamma,RFeSP,ND-PDSW,ND-B14.5A,ATPsyndelta,ND-ASHI,ND-B18,ND-24,ND-18,ND-51,COX5B,Tom70,ND-B14,ND-B15,ND-B12,levy,ttm2,CG7506,UQCR-Q,ND-39,COX7AL,CG11779,CIA30,ND-B8,CG31229,C
response to heat	COMPLEAT	FC3254	12	10	7.47e-08	"Hsp22,Hsp23,Hsp26,Hsp27,Hsp68,alphaTub84D,nmo,Hsp70Aa,RhoL,MRG15,"
putative complex without known function	COMPLEAT	FC4695	10	9	9.86e-08	"GstD1,GstD2,GstD4,GstD5,GstD7,Clp,GstD9,CG5196,GstD10,"
putative complex without known function	COMPLEAT	FC4770	10	9	9.86e-08	"GstD1,GstD2,GstD4,GstD5,GstD7,Clp,CG14718,GstD9,GstD10,"
putative complex without known function	COMPLEAT	FC6152	10	9	9.86e-08	"GstD1,pnr,GstD2,GstD4,GstD5,GstD7,Clp,GstD9,GstD10,"
Metabolism of RNA	Reactome		308	74	1e-07	"SmF,Hsp22,Hsp23,Hsp26,Hsp27,Hsp68,Prosbeta6,RpS3,RpL4,Ubi-p63E,vls,Prosbeta1,twin,Hsp70Aa,Hsp70Ab,Hsp70Ba,Hsp70Bc,RpL11,Mtor,Psi,Rpt2,Prosalpha5,RpL14,Smg5,Prosalpha7,eIF4G,RpL23A,Prosbeta3,Nup107,Rpt1,Rpn7,Rpn5,Rpn12,Rpn1,Prosbeta5,RpL17,CG6540,Nup44A,N
"Respiratory electron transport, ATP synthesis by chemiosmotic coupling, and heat production by uncoupling proteins."	Reactome		102	34	1.12e-07	"ND-B17,ATPsynG,blw,sun,ATPsynD,ATPsynO,COX5A,ND-42,ATPsyngamma,RFeSP,ND-PDSW,ND-B14.5A,ATPsyndelta,ND-ASHI,ND-B18,ND-24,ND-18,ND-51,COX5B,ND-B14,ND-B15,ND-B12,levy,CG4611,UQCR-Q,ND-39,COX7AL,CG7834,ND-B8,CG34172,UQCR-C2,SdhA,COX8,ND-30,"
ubiquitin-dependent protein catabolic process	COMPLEAT	FC4804	15	11	1.56e-07	"Prosbeta6,Prosbeta1,rpr,Prosalpha5,Prosalpha7,Prosbeta3,msps,Prosbeta5,Prosalpha2,Prosbeta7,Prosalpha3,"
ubiquitin-dependent protein catabolic process	COMPLEAT	FC3541	15	11	1.56e-07	"Prosbeta6,Prosbeta1,Prosalpha5,Prosalpha7,Prosbeta3,Prosbeta5,Prosbeta2R2,CG12321,Prosalpha2,Prosbeta7,Prosalpha3,"
Regulation of Apoptosis	Reactome		68	26	1.6e-07	"Prosbeta6,Ubi-p63E,Prosbeta1,fra,Rpt2,Prosalpha5,Drice,Prosalpha7,Prosbeta3,Decay,Rpt1,Rpn7,Rpn5,Rpn12,Rpn1,Prosbeta5,PI31,Prosbeta2R2,MAGE,CG9588,CG30382,Prosalpha2,Ubi-p5E,Prosbeta7,Prosalpha3,Rpn3,"
ATP synthesis coupled proton transport	COMPLEAT	FC5692	13	10	2.86e-07	"Hsp83,Egfr,ATPsynG,blw,sun,ATPsynD,ATPsynO,Mitofilin,ATPsyngamma,ATPsyndelta,"
M Phase	Reactome		206	54	2.88e-07	"Prosbeta6,rod,Ubi-p63E,LamC,Prosbeta1,pav,Mtor,barr,Rpt2,Prosalpha5,Prosalpha7,aurB,Sec13,Bub3,Prosbeta3,SMC2,Nup107,ball,msps,Rpt1,Rpn7,Rpn5,Rpn12,Rpn1,Prosbeta5,APC7,CG6540,CG9135,borr,Nup44A,Nup50,PI31,Nup54,CG18190,Rae1,GM130,Prosbeta2R2,CG9588,Nup43
"Cell Cycle, Mitotic"	Reactome		379	85	2.96e-07	"Pka-C3,Hsp83,Prosbeta6,sti,rod,stg,alphaTub84D,betaTub56D,Ubi-p63E,Dhfr,CycD,LamC,Prosbeta1,pav,Wee1,Cdc2rk,Mtor,barr,Rpt2,HDAC1,Prosalpha5,dnk,Prosalpha7,aurB,Sec13,Ts,Bub3,Mcm6,HDAC3,Fen1,SkpB,Prosbeta3,Grip84,spd-2,SMC2,Nup107,ball,CG12018,msps,Rpt1,R
Regulation of mRNA Stability by Proteins that Bind AU-rich Elements	Reactome		116	36	3.61e-07	"Hsp22,Hsp23,Hsp26,Hsp27,Hsp68,Prosbeta6,Ubi-p63E,Prosbeta1,Hsp70Aa,Hsp70Ab,Hsp70Ba,Hsp70Bc,Psi,Rpt2,Prosalpha5,Prosalpha7,eIF4G,Prosbeta3,Rpt1,Rpn7,Rpn5,Rpn12,Rpn1,Prosbeta5,PI31,CG4461,Prosbeta2R2,CG9588,CG30382,Hsp70Bbb,Prosalpha2,Ubi-p5E,Prosbeta7,ela
proteolysis involved in cellular protein catabolic process	COMPLEAT	FC5585	35	17	4e-07	"Prosbeta6,Prosbeta1,Rpt2,Prosalpha5,Prosalpha7,Prosbeta3,CG17834,Rpt1,Rpn7,Rpn5,Rpn12,Rpn1,Prosbeta5,Aos1,CG12321,Prosalpha3,Rpn3,"
Energy Metabolism	KEGG		131	39	4.01e-07	"ND-B17,ATPsynG,blw,sun,ATPsynD,ATPsynO,COX5A,ND-42,ATPsyngamma,RFeSP,ND-PDSW,ND-B14.5A,ATPsyndelta,Vha100-1,ND-ASHI,CG15743,ND-B18,CG9065,ND-24,CG7280,ND-18,ND-51,COX5B,ND-B14,Vha36-2,ND-B15,ND-B12,levy,UQCR-Q,ND-39,COX7AL,CG7789,Vha36-3,ND-B8,UQCR-C2,Sd
ATP synthesis coupled proton transport	COMPLEAT	FC6367	11	9	4.79e-07	"Hsp83,ATPsynG,blw,sun,ATPsynD,ATPsynO,ATPsyngamma,ATPsyndelta,cv-c,"
response to heat	GO_BP_FLAT		72	26	5.95e-07	"Hsc70-5,Hsf,Hsp22,Hsp23,Hsp26,Hsp27,Hsp68,Hsp83,Ubi-p63E,Parp,Hsp70Aa,Hsp70Ab,Hsp70Ba,Hsp70Bc,Nf1,mth,hang,CG2887,MED16,CG4461,CG7130,Hcs,TotF,Hsp70Bbb,pain,DnaJ-1,"
Host Interactions of HIV factors	Reactome		143	41	6.21e-07	"Prosbeta6,Ubi-p63E,Prosbeta1,Mtor,Rpt2,mbc,Prosalpha5,Prosalpha7,SkpB,Prosbeta3,Nup107,Rpt1,Rpn7,Rpn5,Rpn12,Rpn1,Prosbeta5,CG6540,SkpE,CG9581,Nup44A,Nup50,PI31,Nup54,Rae1,CG7768,Prosbeta2R2,CG9588,Nup43,Roc2,CG30382,Prosalpha2,Ubi-p5E,Prosbeta7,Prosalpha
putative complex without known function	COMPLEAT	FC2675	7	7	6.55e-07	"GstD1,GstD2,GstD4,GstD5,GstD7,GstD9,GstD10,"
proteolysis involved in cellular protein catabolic process	COMPLEAT	FC3720	36	17	6.66e-07	"Prosbeta6,Prosbeta1,Rpt2,Prosalpha5,Prosalpha7,Prosbeta3,CG17834,Rpt1,Rpn7,Rpn5,Rpn12,Rpn1,Prosbeta5,Aos1,CG12321,Prosalpha3,Rpn3,"
response to temperature stimulus	GO_BP_FLAT		77	27	7.15e-07	"Hsc70-5,Hsf,Hsp22,Hsp23,Hsp26,Hsp27,Hsp68,Hsp83,Atpalpha,Ubi-p63E,Parp,Hsp70Aa,Hsp70Ab,Hsp70Ba,Hsp70Bc,Nf1,mth,hang,CG2887,MED16,CG4461,CG7130,Hcs,TotF,Hsp70Bbb,pain,DnaJ-1,"
proteolysis	COMPLEAT	FC6374	40	18	7.66e-07	"Prosbeta6,Prosbeta1,Rpt2,Prosalpha5,Prosalpha7,Prosbeta3,CG17834,Rpt1,Rpn7,Rpn5,Rpn12,Rpn1,Prosbeta5,Aos1,Corp,CG12321,Prosalpha3,Rpn3,"
Ubiquitin-dependent degradation of Cyclin D1	Reactome		60	23	7.8e-07	"Prosbeta6,Ubi-p63E,CycD,Prosbeta1,Rpt2,Prosalpha5,Prosalpha7,Prosbeta3,Rpt1,Rpn7,Rpn5,Rpn12,Rpn1,Prosbeta5,PI31,Prosbeta2R2,CG9588,CG30382,Prosalpha2,Ubi-p5E,Prosbeta7,Prosalpha3,Rpn3,"
Ubiquitin-dependent degradation of Cyclin D	Reactome		60	23	7.8e-07	"Prosbeta6,Ubi-p63E,CycD,Prosbeta1,Rpt2,Prosalpha5,Prosalpha7,Prosbeta3,Rpt1,Rpn7,Rpn5,Rpn12,Rpn1,Prosbeta5,PI31,Prosbeta2R2,CG9588,CG30382,Prosalpha2,Ubi-p5E,Prosbeta7,Prosalpha3,Rpn3,"
Stabilization of p53	Reactome		60	23	7.8e-07	"Prosbeta6,Ubi-p63E,Prosbeta1,Rpt2,Prosalpha5,Prosalpha7,Prosbeta3,Rpt1,Rpn7,Rpn5,Rpn12,Rpn1,Prosbeta5,PI31,Prosbeta2R2,CG9588,p53,CG30382,Prosalpha2,Ubi-p5E,Prosbeta7,Prosalpha3,Rpn3,"
Autodegradation of the E3 ubiquitin ligase COP1	Reactome		60	23	7.8e-07	"Prosbeta6,Ubi-p63E,Prosbeta1,Rpt2,Prosalpha5,Prosalpha7,Prosbeta3,Rpt1,Rpn7,Rpn5,Rpn12,Rpn1,Prosbeta5,PI31,Prosbeta2R2,CG9588,p53,CG30382,Prosalpha2,Ubi-p5E,Prosbeta7,Prosalpha3,Rpn3,"
Xenobiotics Biodegradation and Metabolism	KEGG		79	27	1.28e-06	"GstD1,GstD2,GstD3,GstD4,GstD5,GstD6,GstD7,GstS1,Fdh,l(2)k01209,Ugt35a,CG17224,CG8349,Fmo-2,GstE1,CG3788,pyd3,GstD9,CG5999,betaGlu,Ugt58Fa,Ugt86Dd,Ugt36Bc,GstD10,GstE9,GstE7,GstE5,"
Vpu mediated degradation of CD4	Reactome		66	24	1.39e-06	"Prosbeta6,Ubi-p63E,Prosbeta1,Rpt2,Prosalpha5,Prosalpha7,SkpB,Prosbeta3,Rpt1,Rpn7,Rpn5,Rpn12,Rpn1,Prosbeta5,SkpE,PI31,Prosbeta2R2,CG9588,CG30382,Prosalpha2,Ubi-p5E,Prosbeta7,Prosalpha3,Rpn3,"
Vif-mediated degradation of APOBEC3G	Reactome		66	24	1.39e-06	"Prosbeta6,Ubi-p63E,Prosbeta1,Rpt2,Prosalpha5,Prosalpha7,Prosbeta3,Rpt1,Rpn7,Rpn5,Rpn12,Rpn1,Prosbeta5,CG9581,PI31,Prosbeta2R2,CG9588,Roc2,CG30382,Prosalpha2,Ubi-p5E,Prosbeta7,Prosalpha3,Rpn3,"
proteolysis involved in cellular protein catabolic process	COMPLEAT	FC3248	34	16	1.51e-06	"Prosbeta6,Prosbeta1,Rpt2,Prosalpha5,Prosalpha7,Prosbeta3,Rpt1,Rpn7,Rpn5,Rpn12,Rpn1,Prosbeta5,Aos1,CG12321,Prosalpha3,Rpn3,"
Toll pathway	DRSC		62	23	1.53e-06	"ea,Prosbeta6,Prosbeta1,Rpt2,Prosalpha5,Prosalpha7,Prosbeta3,Rpt1,Rpn7,Rpn5,Rpn12,Rpn1,Spn27A,Tollo,Prosbeta5,PGRP-SA,grass,GNBP3,GNBP1,CG30382,Prosalpha2,Prosbeta7,Rpn3,"
SCF-beta-TrCP mediated degradation of Emi1	Reactome		71	25	1.68e-06	"Prosbeta6,Ubi-p63E,Prosbeta1,Rpt2,Prosalpha5,Prosalpha7,SkpB,Prosbeta3,Rpt1,Rpn7,Rpn5,Rpn12,Rpn1,Prosbeta5,SkpE,PI31,fzr2,Prosbeta2R2,CG9588,CG30382,Prosalpha2,Ubi-p5E,Prosbeta7,Prosalpha3,Rpn3,"
ATP synthesis coupled proton transport	COMPLEAT	FC5869	12	9	1.69e-06	"Hsp83,ATPsynG,blw,sun,ATPsynD,ATPsynO,Mitofilin,ATPsyngamma,ATPsyndelta,"
ATP synthesis coupled proton transport	COMPLEAT	FC6611	12	9	1.69e-06	"ATPsynG,blw,sun,ATPsynD,ATPsynO,Mitofilin,ATPsyngamma,CG3814,ATPsyndelta,"
APC/C:Cdh1 mediated degradation of Cdc20 and other APC/C:Cdh1 targeted proteins in late mitosis/early G1	Reactome		80	27	1.69e-06	"Prosbeta6,Ubi-p63E,Prosbeta1,Rpt2,Prosalpha5,Prosalpha7,aurB,Prosbeta3,Rpt1,Rpn7,Rpn5,Rpn12,Rpn1,Prosbeta5,APC7,PI31,fzr2,Skp2,Prosbeta2R2,CG9588,ida,CG30382,Prosalpha2,Ubi-p5E,Prosbeta7,Prosalpha3,Rpn3,"
cellular macromolecule metabolic process	COMPLEAT	FC3902	138	39	1.72e-06	"Chc,Prosbeta6,Dsor1,Prosbeta1,Ost48,Rpt2,HDAC1,Prosalpha5,Prosalpha7,Bub3,Prosbeta3,CSN4,CG17834,Rpt1,Rpn7,Rpn5,Rpn12,Rpn1,Prosbeta5,Aos1,Corp,CG15643,Gmd,CG9536,CG9547,GCS2beta,Nup50,CG9945,CG12262,ldbr,CG2931,CG12321,Gfat2,CG11876,CG12084,Pp2A-29B,gamm
p53-Independent DNA Damage Response	Reactome		63	23	2.11e-06	"Prosbeta6,stg,Ubi-p63E,Prosbeta1,Rpt2,Prosalpha5,Prosalpha7,Prosbeta3,Rpt1,Rpn7,Rpn5,Rpn12,Rpn1,Prosbeta5,PI31,Prosbeta2R2,CG9588,CG30382,Prosalpha2,Ubi-p5E,Prosbeta7,Prosalpha3,Rpn3,"
p53-Independent G1/S DNA damage checkpoint	Reactome		63	23	2.11e-06	"Prosbeta6,stg,Ubi-p63E,Prosbeta1,Rpt2,Prosalpha5,Prosalpha7,Prosbeta3,Rpt1,Rpn7,Rpn5,Rpn12,Rpn1,Prosbeta5,PI31,Prosbeta2R2,CG9588,CG30382,Prosalpha2,Ubi-p5E,Prosbeta7,Prosalpha3,Rpn3,"
Ubiquitin Mediated Degradation of Phosphorylated Cdc25A	Reactome		63	23	2.11e-06	"Prosbeta6,stg,Ubi-p63E,Prosbeta1,Rpt2,Prosalpha5,Prosalpha7,Prosbeta3,Rpt1,Rpn7,Rpn5,Rpn12,Rpn1,Prosbeta5,PI31,Prosbeta2R2,CG9588,CG30382,Prosalpha2,Ubi-p5E,Prosbeta7,Prosalpha3,Rpn3,"
Cell Cycle	Reactome		506	103	2.32e-06	"Pka-C3,Hsp68,Hsp83,Prosbeta6,sti,rod,stg,alphaTub84D,betaTub56D,Ubi-p63E,Dhfr,CycD,LamC,Prosbeta1,pav,Wee1,Hsp70Aa,Hsp70Ab,Hsp70Ba,Hsp70Bc,Cdc2rk,Mtor,barr,Rpt2,HDAC1,Prosalpha5,dnk,Prosalpha7,aurB,Sec13,Ts,Bub3,Mcm6,HDAC3,Fen1,SkpB,Prosbeta3,Hus1-like,G
ubiquitin-dependent protein catabolic process	COMPLEAT	FC3666	15	10	2.33e-06	"Prosbeta6,RpS3,Prosbeta1,Prosalpha5,Prosalpha7,Prosbeta3,Prosbeta5,CG12321,Prosalpha2,Prosalpha3,"
ubiquitin-dependent protein catabolic process	COMPLEAT	FC5432	15	10	2.33e-06	"Prosbeta6,Prosbeta1,Prosalpha5,Lk6,Prosalpha7,Prosbeta3,Prosbeta5,Prosalpha2,Prosbeta7,Prosalpha3,"
proteolysis involved in cellular protein catabolic process	COMPLEAT	FC4400	15	10	2.33e-06	"Prosbeta1,Prosalpha5,Prosalpha7,CSN4,Rpt1,CSN6,Prosbeta5,Prosbeta2R2,Prosalpha2,Prosalpha3,"
ubiquitin-dependent protein catabolic process	COMPLEAT	FC3258	15	10	2.33e-06	"Prosbeta6,Prosbeta1,Prosalpha5,Prosalpha7,Prosbeta3,Rpt1,Prosbeta2R2,Prosalpha2,Prosbeta7,Prosalpha3,"
proteolysis involved in cellular protein catabolic process	COMPLEAT	FC4772	15	10	2.33e-06	"Prosbeta6,Prosbeta1,Prosalpha5,Prosalpha7,Prosbeta3,Prosbeta5,Prosbeta2R2,CG12321,Prosbeta7,Prosalpha3,"
ubiquitin-dependent protein catabolic process	COMPLEAT	FC4930	15	10	2.33e-06	"Prosbeta6,Prosbeta1,Prosalpha5,Prosalpha7,Prosbeta3,Prosbeta5,CG12321,Prosalpha2,Prosbeta7,Prosalpha3,"
ubiquitin-dependent protein catabolic process	COMPLEAT	FC6545	15	10	2.33e-06	"Prosalpha5,Prosalpha7,Prosbeta3,Prosbeta5,CG15717,CG8525,Prosbeta2R2,Prosalpha2,Prosbeta7,Prosalpha3,"
ubiquitin-dependent protein catabolic process	COMPLEAT	FC6354	15	10	2.33e-06	"cni,Prosbeta6,Prosbeta1,Prosalpha5,Prosalpha7,Prosbeta3,Prosbeta5,CG9536,Prosbeta7,Prosalpha3,"
Regulation of mitotic cell cycle	Reactome		100	31	2.36e-06	"Prosbeta6,Ubi-p63E,Prosbeta1,Rpt2,Prosalpha5,Prosalpha7,aurB,Bub3,SkpB,Prosbeta3,Rpt1,Rpn7,Rpn5,Rpn12,Rpn1,Prosbeta5,APC7,SkpE,PI31,fzr2,Skp2,Prosbeta2R2,CG9588,ida,CG30382,Prosalpha2,Ubi-p5E,Prosbeta7,Prosalpha3,Rpn3,BubR1,"
APC/C-mediated degradation of cell cycle proteins	Reactome		100	31	2.36e-06	"Prosbeta6,Ubi-p63E,Prosbeta1,Rpt2,Prosalpha5,Prosalpha7,aurB,Bub3,SkpB,Prosbeta3,Rpt1,Rpn7,Rpn5,Rpn12,Rpn1,Prosbeta5,APC7,SkpE,PI31,fzr2,Skp2,Prosbeta2R2,CG9588,ida,CG30382,Prosalpha2,Ubi-p5E,Prosbeta7,Prosalpha3,Rpn3,BubR1,"
organelle envelope	GO_CC_FLAT		352	77	2.91e-06	"e(y)2,ND-B17,LamC,ATPsynG,unc-45,blw,rpr,Mtor,Ugt,sun,toc,Tom40,ATPsynD,ATPsynO,Lk6,COX5A,ND-42,Mitofilin,ATPsyngamma,RFeSP,ND-PDSW,ND-B14.5A,Nup107,ATPsyndelta,Nxt1,Surf1,ND-ASHI,CG1628,ND-B18,CG9065,ND-24,CG7280,ND-18,Ranbp21,ND-51,COX5B,Tom70,CG9410,N
putative complex without known function	COMPLEAT	FC4081	10	8	3.01e-06	"GstD1,GstD2,GstD4,GstD5,GstD7,Clp,GstD9,GstD10,"
Metabolism of mRNA	Reactome		260	61	3.02e-06	"Hsp22,Hsp23,Hsp26,Hsp27,Hsp68,Prosbeta6,RpS3,RpL4,Ubi-p63E,Prosbeta1,twin,Hsp70Aa,Hsp70Ab,Hsp70Ba,Hsp70Bc,RpL11,Psi,Rpt2,Prosalpha5,RpL14,Smg5,Prosalpha7,eIF4G,RpL23A,Prosbeta3,Rpt1,Rpn7,Rpn5,Rpn12,Rpn1,Prosbeta5,RpL17,PI31,RpL37b,RpL18,CG4461,Pop2,Edc3,
00190 Oxidative phosphorylation [PATH: dme00190 ]	KEGG		126	36	3.22e-06	"ND-B17,ATPsynG,blw,sun,ATPsynD,ATPsynO,COX5A,ND-42,ATPsyngamma,RFeSP,ND-PDSW,ND-B14.5A,ATPsyndelta,Vha100-1,ND-ASHI,ND-B18,CG9065,ND-24,ND-18,ND-51,COX5B,ND-B14,Vha36-2,ND-B15,ND-B12,levy,UQCR-Q,ND-39,COX7AL,Vha36-3,ND-B8,UQCR-C2,SdhA,COX8,Vha68-1,ND-30,
Regulation of activated PAK-2p34 by proteasome mediated degradation	Reactome		60	22	3.23e-06	"Prosbeta6,Ubi-p63E,Prosbeta1,Rpt2,Prosalpha5,Prosalpha7,Prosbeta3,Rpt1,Rpn7,Rpn5,Rpn12,Rpn1,Prosbeta5,PI31,Prosbeta2R2,CG9588,CG30382,Prosalpha2,Ubi-p5E,Prosbeta7,Prosalpha3,Rpn3,"
envelope	GO_CC_FLAT		353	77	3.26e-06	"e(y)2,ND-B17,LamC,ATPsynG,unc-45,blw,rpr,Mtor,Ugt,sun,toc,Tom40,ATPsynD,ATPsynO,Lk6,COX5A,ND-42,Mitofilin,ATPsyngamma,RFeSP,ND-PDSW,ND-B14.5A,Nup107,ATPsyndelta,Nxt1,Surf1,ND-ASHI,CG1628,ND-B18,CG9065,ND-24,CG7280,ND-18,Ranbp21,ND-51,COX5B,Tom70,CG9410,N
G1/S DNA Damage Checkpoints	Reactome		69	24	3.45e-06	"Prosbeta6,stg,Ubi-p63E,Prosbeta1,Rpt2,Prosalpha5,Prosalpha7,Prosbeta3,Rpt1,Rpn7,Rpn5,Rpn12,Rpn1,Prosbeta5,PI31,Prosbeta2R2,CG9588,p53,CG30382,Prosalpha2,Ubi-p5E,Prosbeta7,Prosalpha3,Rpn3,"
00982 Drug metabolism - cytochrome P450 [PATH: dme00982 ]	KEGG		56	21	3.54e-06	"GstD1,GstD2,GstD3,GstD4,GstD5,GstD6,GstD7,GstS1,Fdh,Ugt35a,Fmo-2,GstE1,GstD9,CG5999,Ugt58Fa,Ugt86Dd,Ugt36Bc,GstD10,GstE9,GstE7,GstE5,"
Antigen processing-Cross presentation	Reactome		102	31	3.76e-06	"if,Prosbeta6,Ubi-p63E,Prosbeta1,Rpt2,sda,Prosalpha5,Prosalpha7,Prosbeta3,Rpt1,Rpn7,Rpn5,Rpn12,Rpn1,Prosbeta5,Duox,ERp60,PI31,CG9875,Prosbeta2R2,CG9588,CG14516,CG30382,CG32473,Prosalpha2,Ubi-p5E,Prosbeta7,rgn,Prosalpha3,Rpn3,SP1029,"
p53-Dependent G1 DNA Damage Response	Reactome		65	23	3.93e-06	"Prosbeta6,Ubi-p63E,Prosbeta1,Rpt2,Prosalpha5,Prosalpha7,Prosbeta3,Rpt1,Rpn7,Rpn5,Rpn12,Rpn1,Prosbeta5,PI31,Prosbeta2R2,CG9588,p53,CG30382,Prosalpha2,Ubi-p5E,Prosbeta7,Prosalpha3,Rpn3,"
p53-Dependent G1/S DNA damage checkpoint	Reactome		65	23	3.93e-06	"Prosbeta6,Ubi-p63E,Prosbeta1,Rpt2,Prosalpha5,Prosalpha7,Prosbeta3,Rpt1,Rpn7,Rpn5,Rpn12,Rpn1,Prosbeta5,PI31,Prosbeta2R2,CG9588,p53,CG30382,Prosalpha2,Ubi-p5E,Prosbeta7,Prosalpha3,Rpn3,"
Mitotic Anaphase	Reactome		158	42	3.98e-06	"Prosbeta6,rod,Ubi-p63E,LamC,Prosbeta1,Rpt2,Prosalpha5,Prosalpha7,aurB,Sec13,Bub3,Prosbeta3,Nup107,ball,msps,Rpt1,Rpn7,Rpn5,Rpn12,Rpn1,Prosbeta5,APC7,CG9135,borr,Nup44A,PI31,CG18190,Prosbeta2R2,CG9588,Nup43,cmet,cid,ida,CG30382,Prosalpha2,Ubi-p5E,Prosbeta
organelle inner membrane	GO_CC_FLAT		223	54	4.07e-06	"ND-B17,LamC,ATPsynG,blw,sun,ATPsynD,ATPsynO,COX5A,ND-42,Mitofilin,ATPsyngamma,RFeSP,ND-PDSW,ND-B14.5A,ATPsyndelta,Surf1,ND-ASHI,CG1628,ND-B18,ND-24,ND-18,ND-51,COX5B,CG9410,CG8026,ND-B14,CG8323,ND-B15,ND-B12,LBR,levy,ttm2,CG4942,UQCR-Q,Dic4,ND-39,COX7AL,
Cyclin A:Cdk2-associated events at S phase entry	Reactome		88	28	4.08e-06	"Prosbeta6,stg,Ubi-p63E,Prosbeta1,Wee1,Rpt2,Prosalpha5,Prosalpha7,SkpB,Prosbeta3,Rpt1,Rpn7,Rpn5,Rpn12,Rpn1,Prosbeta5,SkpE,PI31,fzr2,Skp2,Prosbeta2R2,CG9588,CG30382,Prosalpha2,Ubi-p5E,Prosbeta7,Prosalpha3,Rpn3,"
proteolysis involved in cellular protein catabolic process	COMPLEAT	FC1783	40	17	4.09e-06	"Prosbeta6,Prosbeta1,rpr,Rpt2,Prosalpha5,Prosalpha7,Prosbeta3,Rpn7,Rpn5,Rpn1,Prosbeta5,CG12321,GNBP2,Prosalpha2,Prosbeta7,Prosalpha3,Rpn3,"
The citric acid (TCA) cycle and respiratory electron transport	Reactome		148	40	4.32e-06	"ImpL3,ND-B17,ATPsynG,blw,sun,ATPsynD,ATPsynO,T3dh,COX5A,ND-42,ATPsyngamma,RFeSP,ND-PDSW,ND-B14.5A,l(1)G0255,ATPsyndelta,ND-ASHI,ND-B18,ND-24,ND-18,ND-51,COX5B,ND-B14,ND-B15,ND-B12,levy,CG4611,UQCR-Q,CG7430,ND-39,COX7AL,CG11876,CG7834,ND-B8,CG34172,UQCR-C
proteolysis involved in cellular protein catabolic process	COMPLEAT	FC5720	29	14	4.71e-06	"Prosbeta6,Prosbeta1,Rpt2,Prosalpha5,Prosalpha7,Prosbeta3,Rpt1,Rpn7,Rpn5,Rpn1,Prosbeta5,CG12321,Prosalpha3,Rpn3,"
Mitotic Metaphase and Anaphase	Reactome		159	42	4.74e-06	"Prosbeta6,rod,Ubi-p63E,LamC,Prosbeta1,Rpt2,Prosalpha5,Prosalpha7,aurB,Sec13,Bub3,Prosbeta3,Nup107,ball,msps,Rpt1,Rpn7,Rpn5,Rpn12,Rpn1,Prosbeta5,APC7,CG9135,borr,Nup44A,PI31,CG18190,Prosbeta2R2,CG9588,Nup43,cmet,cid,ida,CG30382,Prosalpha2,Ubi-p5E,Prosbeta
ATP synthesis coupled proton transport	COMPLEAT	FC6099	13	9	4.85e-06	"Hsp68,ATPsynG,blw,sun,ATPsynD,ATPsynO,Mitofilin,ATPsyngamma,ATPsyndelta,"
cellular protein metabolic process	COMPLEAT	FC5898	13	9	4.85e-06	"Hsp22,Hsp23,Hsp26,Hsp27,Hsp68,kay,nmo,Hsp70Aa,stv,"
protein folding	COMPLEAT	FC3398	13	9	4.85e-06	"Hsp22,Hsp23,Hsp26,Hsp27,Hsp68,mal,nmo,Hsp70Aa,RhoL,"
Regulation of ornithine decarboxylase (ODC)	Reactome		57	21	4.92e-06	"Prosbeta6,Prosbeta1,Oda,Rpt2,Prosalpha5,Prosalpha7,Prosbeta3,Rpt1,Rpn7,Rpn5,Rpn12,Rpn1,Prosbeta5,PI31,Prosbeta2R2,CG9588,CG30382,Prosalpha2,Prosbeta7,Prosalpha3,Rpn3,"
putative complex without known function	COMPLEAT	FC3430	6	6	5.02e-06	"GstD2,GstD4,GstD5,GstD7,GstD9,GstD10,"
SCF(Skp2)-mediated degradation of p27/p21	Reactome		75	25	5.22e-06	"Prosbeta6,Ubi-p63E,Prosbeta1,Rpt2,Prosalpha5,Prosalpha7,SkpB,Prosbeta3,Rpt1,Rpn7,Rpn5,Rpn12,Rpn1,Prosbeta5,SkpE,PI31,Skp2,Prosbeta2R2,CG9588,CG30382,Prosalpha2,Ubi-p5E,Prosbeta7,Prosalpha3,Rpn3,"
ER-Phagosome pathway	Reactome		66	23	5.29e-06	"Prosbeta6,Ubi-p63E,Prosbeta1,Rpt2,Prosalpha5,Prosalpha7,Prosbeta3,Rpt1,Rpn7,Rpn5,Rpn12,Rpn1,Prosbeta5,ERp60,PI31,Prosbeta2R2,CG9588,CG30382,Prosalpha2,Ubi-p5E,Prosbeta7,Prosalpha3,Rpn3,"
Activation of NF-kappaB in B Cells	Reactome		80	26	5.78e-06	"Prosbeta6,Ubi-p63E,Prosbeta1,Rpt2,Prosalpha5,Prosalpha7,IKKbeta,SkpB,Prosbeta3,Rpt1,Rpn7,Rpn5,Rpn12,Rpn1,Prosbeta5,SkpE,PI31,Prosbeta2R2,CG9588,key,CG30382,Prosalpha2,Ubi-p5E,Prosbeta7,Prosalpha3,Rpn3,"
glutathione transferase activity	GO_MF_FLAT		37	16	5.98e-06	"GstD1,GstD2,GstD3,GstD4,GstD5,GstD6,GstD7,GstS1,GstE12,GstE1,GstZ1,GstD9,GstD10,GstE9,GstE7,GstE5,"
CDK-mediated phosphorylation and removal of Cdc6	Reactome		62	22	6.02e-06	"Prosbeta6,Ubi-p63E,Prosbeta1,Rpt2,Prosalpha5,Prosalpha7,Prosbeta3,Rpt1,Rpn7,Rpn5,Rpn12,Rpn1,Prosbeta5,PI31,Prosbeta2R2,CG9588,CG30382,Prosalpha2,Ubi-p5E,Prosbeta7,Prosalpha3,Rpn3,"
Separation of Sister Chromatids	Reactome		150	40	6.17e-06	"Prosbeta6,rod,Ubi-p63E,Prosbeta1,Rpt2,Prosalpha5,Prosalpha7,aurB,Sec13,Bub3,Prosbeta3,Nup107,msps,Rpt1,Rpn7,Rpn5,Rpn12,Rpn1,Prosbeta5,APC7,CG9135,borr,Nup44A,PI31,CG18190,Prosbeta2R2,CG9588,Nup43,cmet,cid,ida,CG30382,Prosalpha2,Ubi-p5E,Prosbeta7,Pp2A-29B
Autodegradation of Cdh1 by Cdh1:APC/C	Reactome		76	25	6.83e-06	"Prosbeta6,Ubi-p63E,Prosbeta1,Rpt2,Prosalpha5,Prosalpha7,Prosbeta3,Rpt1,Rpn7,Rpn5,Rpn12,Rpn1,Prosbeta5,APC7,PI31,fzr2,Prosbeta2R2,CG9588,ida,CG30382,Prosalpha2,Ubi-p5E,Prosbeta7,Prosalpha3,Rpn3,"
mitochondrion	GO_CC_FLAT		581	113	7.21e-06	"Gs1,Hsc70-5,Hsp68,ND-B17,Pepck,ATPsynG,unc-45,blw,rpr,Fdx1,mRpL12,sun,Tom40,ATPsynD,ATPsynO,T3dh,COX5A,ND-42,Mitofilin,ATPsyngamma,Alas,scu,RFeSP,ND-PDSW,dnk,Oat,arg,CG17896,Thiolase,ND-B14.5A,Dronc,l(1)G0255,ATPsyndelta,JhI-1,Mtpalpha,Surf1,Las,ND-ASHI,
Respiratory electron transport	Reactome		81	26	7.46e-06	"ND-B17,COX5A,ND-42,RFeSP,ND-PDSW,ND-B14.5A,ND-ASHI,ND-B18,ND-24,ND-18,ND-51,COX5B,ND-B14,ND-B15,ND-B12,levy,UQCR-Q,ND-39,COX7AL,CG7834,ND-B8,CG34172,UQCR-C2,SdhA,COX8,ND-30,"
Degradation of beta-catenin by the destruction complex	Reactome		81	26	7.46e-06	"arm,Prosbeta6,Ubi-p63E,Prosbeta1,Rpt2,Prosalpha5,Prosalpha7,SkpB,Prosbeta3,Rpt1,Rpn7,Rpn5,Rpn12,Rpn1,Prosbeta5,SkpE,PI31,Prosbeta2R2,CG9588,CG30382,Prosalpha2,Ubi-p5E,Prosbeta7,Pp2A-29B,Prosalpha3,Rpn3,"
00071 Fatty acid metabolism [PATH: dme00071 ]	KEGG		30	14	7.77e-06	"Fdh,Thiolase,CG5009,Mtpalpha,CG9527,CG9547,CG4598,CG17544,CG12262,CG3961,CG4860,Arc42,yip2,whd,"
Cyclin E associated events during G1/S transition	Reactome		86	27	7.99e-06	"Prosbeta6,stg,Ubi-p63E,Prosbeta1,Wee1,Rpt2,Prosalpha5,Prosalpha7,SkpB,Prosbeta3,Rpt1,Rpn7,Rpn5,Rpn12,Rpn1,Prosbeta5,SkpE,PI31,Skp2,Prosbeta2R2,CG9588,CG30382,Prosalpha2,Ubi-p5E,Prosbeta7,Prosalpha3,Rpn3,"
PA700-20S-PA28 complex	COMPLEAT	FC2263	50	19	8.19e-06	"Prosbeta6,Prosbeta1,Rpt2,Prosalpha5,Prosalpha7,Prosbeta3,Rpt1,Rpn7,Rpn5,Rpn12,Rpn1,Prosbeta5,Prosbeta2R2,CG9588,CG30382,Prosalpha2,Prosbeta7,Prosalpha3,Rpn3,"
electron transport chain	GO_BP_FLAT		91	28	8.41e-06	"ND-B17,dhd,Fdx1,COX5A,ND-42,RFeSP,ND-PDSW,ND-B14.5A,TrxT,ND-ASHI,ND-B18,ND-24,ND-18,ND-51,COX5B,ND-B14,ND-B15,ND-B12,levy,UQCR-Q,ND-39,COX7AL,CIA30,Trx-2,ND-B8,UQCR-C2,SdhA,COX8,"
mitochondrial inner membrane	GO_CC_FLAT		206	50	8.52e-06	"ND-B17,ATPsynG,blw,sun,ATPsynD,ATPsynO,COX5A,ND-42,Mitofilin,ATPsyngamma,RFeSP,ND-PDSW,ND-B14.5A,ATPsyndelta,Surf1,ND-ASHI,CG1628,ND-B18,ND-24,ND-18,ND-51,COX5B,CG9410,CG8026,ND-B14,CG8323,ND-B15,ND-B12,levy,ttm2,CG4942,UQCR-Q,Dic4,ND-39,COX7AL,Tpc1,CG11
Regulation of APC/C activators between G1/S and early anaphase	Reactome		96	29	8.72e-06	"Prosbeta6,Ubi-p63E,Prosbeta1,Rpt2,Prosalpha5,Prosalpha7,Bub3,SkpB,Prosbeta3,Rpt1,Rpn7,Rpn5,Rpn12,Rpn1,Prosbeta5,APC7,SkpE,PI31,fzr2,Prosbeta2R2,CG9588,ida,CG30382,Prosalpha2,Ubi-p5E,Prosbeta7,Prosalpha3,Rpn3,BubR1,"
proteasome complex	GO_CC_FLAT		59	21	9.23e-06	"Prosbeta6,Prosbeta1,Rpt2,Prosalpha5,Prosalpha7,Prosbeta3,Rpt1,Rpn7,Rpn5,Rpn12,Rpn1,Prosbeta5,PI31,Ufd1-like,Prosbeta2R2,CG9588,CG30382,Prosalpha2,Prosbeta7,Prosalpha3,Rpn3,"
APC/C:Cdc20 mediated degradation of mitotic proteins	Reactome		82	26	9.58e-06	"Prosbeta6,Ubi-p63E,Prosbeta1,Rpt2,Prosalpha5,Prosalpha7,Bub3,Prosbeta3,Rpt1,Rpn7,Rpn5,Rpn12,Rpn1,Prosbeta5,APC7,PI31,Prosbeta2R2,CG9588,ida,CG30382,Prosalpha2,Ubi-p5E,Prosbeta7,Prosalpha3,Rpn3,BubR1,"
Cdc20:Phospho-APC/C mediated degradation of Cyclin A	Reactome		82	26	9.58e-06	"Prosbeta6,Ubi-p63E,Prosbeta1,Rpt2,Prosalpha5,Prosalpha7,Bub3,Prosbeta3,Rpt1,Rpn7,Rpn5,Rpn12,Rpn1,Prosbeta5,APC7,PI31,Prosbeta2R2,CG9588,ida,CG30382,Prosalpha2,Ubi-p5E,Prosbeta7,Prosalpha3,Rpn3,BubR1,"
determination of adult lifespan	COMPLEAT	FC5750	11	8	9.76e-06	"Hsp22,Hsp23,Hsp26,Hsp27,Hsp68,nmo,Hsp70Aa,Atg18b,"
determination of adult lifespan	COMPLEAT	FC3526	11	8	9.76e-06	"Hsp22,Hsp23,Hsp26,Hsp27,Hsp68,nmo,Hsp70Aa,stv,"
Carbohydrate Metabolism	KEGG		287	64	1.03e-05	"Ald,Cat,Gs1,ImpL3,Pepck,Pfk,Pgi,Pgm,Treh,Gad1,Hmgs,Fdh,CG17896,Irp-1A,CG13369,Inos,Ugt35a,l(1)G0255,Mtpalpha,CG15743,Gmd,CG10399,IP3K1,Mal-B2,fbp,Glo1,CG2070,ACC,Pmm45A,CG8525,CG8207,CG7997,CG15093,Gmer,Gale,CG12766,CG12262,CG7979,CG17029,CG7430,Pi4KIIal
00980 Metabolism of xenobiotics by cytochrome P450 [PATH: dme00980 ]	KEGG		55	20	1.04e-05	"GstD1,GstD2,GstD3,GstD4,GstD5,GstD6,GstD7,GstS1,Fdh,Ugt35a,GstE1,GstD9,CG5999,Ugt58Fa,Ugt86Dd,Ugt36Bc,GstD10,GstE9,GstE7,GstE5,"
proteolysis involved in cellular protein catabolic process	COMPLEAT	FC3726	27	13	1.07e-05	"Prosbeta6,Prosbeta1,Rpt2,Prosalpha5,Prosalpha7,Prosbeta3,Rpt1,Rpn7,Rpn1,Prosbeta5,CG12321,Prosalpha3,Rpn3,"
determination of adult lifespan	COMPLEAT	FC6553	14	9	1.2e-05	"Hsp22,Hsp23,Hsp26,Hsp27,Hsp68,kay,Hsp70Aa,RhoL,HDAC1,"
Activation of APC/C and APC/C:Cdc20 mediated degradation of mitotic proteins	Reactome		83	26	1.22e-05	"Prosbeta6,Ubi-p63E,Prosbeta1,Rpt2,Prosalpha5,Prosalpha7,Bub3,Prosbeta3,Rpt1,Rpn7,Rpn5,Rpn12,Rpn1,Prosbeta5,APC7,PI31,Prosbeta2R2,CG9588,ida,CG30382,Prosalpha2,Ubi-p5E,Prosbeta7,Prosalpha3,Rpn3,BubR1,"
mitochondrial respiratory chain	GO_CC_FLAT		83	26	1.22e-05	"ND-B17,COX5A,ND-42,RFeSP,ND-PDSW,ND-B14.5A,ND-ASHI,ND-B18,ND-24,ND-18,ND-51,COX5B,ND-B14,ND-B15,ND-B12,levy,UQCR-Q,ND-39,COX7AL,CIA30,ND-B8,CG34172,UQCR-C2,SdhA,COX8,ND-30,"
"transferase activity, transferring alkyl or aryl (other than methyl) groups"	GO_MF_FLAT		60	21	1.25e-05	"GstD1,Sam-S,GstD2,GstD3,GstD4,GstD5,GstD6,GstD7,GstS1,l(3)02640,GstE12,betaggt-II,CG10778,GstE1,GstZ1,GstD9,GstD10,CG31381,GstE9,GstE7,GstE5,"
Circadian Clock pathway	COMPLEAT	FC618	60	21	1.25e-05	"Prosbeta6,Ubi-p63E,Prosbeta1,Rpt2,vri,Pdp1,Prosalpha5,Prosalpha7,Prosbeta3,Rpt1,Rpn7,Rpn5,Rpn12,Rpn1,Prosbeta5,CG30382,Prosalpha2,Prosbeta7,cwo,Pp2A-29B,Rpn3,"
generation of precursor metabolites and energy	GO_BP_FLAT		220	52	1.27e-05	"Ald,ImpL3,ND-B17,Pfk,Pgi,Pgm,ATPsynG,blw,PhKgamma,dhd,Fdx1,sun,ATPsynD,ATPsynO,COX5A,ND-42,ATPsyngamma,RFeSP,ND-PDSW,ND-B14.5A,CG5009,l(1)G0255,ATPsyndelta,Vha100-1,TrxT,ND-ASHI,ND-B18,ND-24,ND-18,ND-51,COX5B,CG8475,ND-B14,Vha36-2,ND-B15,ND-B12,levy,UQCR
Glycan Biosynthesis and Metabolism	KEGG		165	42	1.28e-05	"l(2)not,OstStt3,fng,CG13397,Ost48,CG4406,Ugt35a,alpha-Man-IIb,botv,CG3149,O-fut2,CG7985,GAA1,xit,GCS1,CG6308,CG5613,alpha4GT1,C1GalTA,GlcAT-S,gny,O-fut1,CG7997,CG8311,CG12263,CG12014,GlcAT-P,CG8412,CG5999,betaGlu,Ugt58Fa,Ugt86Dd,Ugt36Bc,Hexo2,Hexo1,CG325
[truncated: 215 more rows]

## Sheet: enrichment zn ZnT63C up hits
Term	Source	ComplexID	Size	count hit	Pvalue	Hits
[truncated: 166 more rows]

[truncated: 1 more sheets: enrichment zn ZnT63C down hits]
