# Supplementary material for: Zinc Detoxification: A Functional Genomics and Transcriptomics Analysis in Drosophila melanogaster Cultured Cells
Source: G3 (Bethesda). 2017 Dec 9;8(2):631–41. doi: 10.1534/g3.117.300447 (PMC5919732; doi:10.1534/g3.117.300447)
Supplement: Supplementary file 4 [file 631FileS3.xlsx]

## Sheet: supp_table3_FPKM
FBgn	Gene	S2R+_no_treatment1	S2R+_no_treatment2	S2R+_Mn1	S2R+_Mn2	S2R+_Zn1	S2R+_Zn2	IA2_no_treatment1	IA2_no_treatment2	IA2_Mn1	IA2_Mn2	IA2_Zn1	IA2_Zn2	ZnT63C_no_treatment1	ZnT63C_no_treatment2	ZnT63C_Mn1	ZnT63C_Mn2	ZnT63C_Zn1	ZnT63C_Zn2
FBgn0030566	betaNACtes4	1.03886	1.74653	1.72039	2.30786	3.5549	3.71251	1.66287	1.33363	1.8509	2.62676	6.19674	5.33985	0.382633	0.72995	1.47816	0.914839	14.6472	17.7801
FBgn0000279	CecC	2.62442	2.51209	0.534743	1.26338	1.02218	1.19211	7.22248	10.6286	0.722196	1.97424	0.412738	2.76497	7.89414	5.85653	0.79728	3.55278	0.350973	0
FBgn0039312	CG10514	1.2717	1.85851	1.95726	2.65646	4.24552	4.2705	1.03117	0.961214	1.0686	1.10698	2.63568	2.15326	0.728611	0.564676	0.558802	0.783918	2.45992	3.70024
FBgn0037046	CG10581	6.36223	9.32925	56.8463	59.6747	58.6816	41.5049	8.38199	11.937	43.5832	51.1395	61.1203	54.5508	18.1872	17.3479	52.7408	55.1128	13.0342	18.2058
FBgn0039644	CG11897 (rdog)	31.417	32.0206	37.998	47.7983	62.5839	55.534	26.5246	30.9808	42.66	40.8951	69.595	62.3553	28.8226	31.4753	32.0236	33.3437	338.487	357.754
FBgn0036057	CG14164	29.4273	23.8547	76.7323	79.7222	108.988	100.966	10.529	12.2804	31.2005	33.0267	57.6099	44.6248	12.4468	14.1928	30.4134	36.3213	27.4663	31.3112
FBgn0039612	CG14523	49.253	53.8549	31.5288	25.2224	21.3598	19.2257	53.9086	57.2859	36.507	36.2902	20.6492	21.6367	32.8802	31.0242	29.1727	33.9368	2.70842	2.51767
FBgn0030237	CG15209	30.0408	30.7926	21.0259	20.7664	10.1413	8.90607	15.0507	18.3925	11.4794	9.72442	6.46895	5.73497	17.0805	15.5186	10.9337	11.3242	5.33195	6.40099
FBgn0029987	CG15330	3.33049	3.84261	12.3241	8.76079	9.17298	3.56597	0.491015	0.279707	5.15529	3.54334	7.91283	5.9212	2.02745	1.47885	5.52866	6.5214	6.29921	6.76811
FBgn0029986	CG15332	2.83151	2.75661	6.02441	8.04085	10.6019	11.8157	1.76122	2.10081	5.84139	4.69132	10.3387	8.05236	3.2114	3.11118	5.67703	6.8095	22.8938	26.875
FBgn0034403	CG18190	70.3743	75.7826	152.411	171.639	183.376	216.941	118.649	91.7942	201.601	197.614	299.259	251.827	45.0194	41.0722	69.566	55.2632	178.67	206.663
FBgn0039585	CG1894	0.753313	1.38382	2.23467	3.16778	4.91888	5.79699	0.45731	0.521014	2.08519	1.08004	2.1325	2.31094	1.02189	1.69519	2.90776	2.29453	3.78676	5.27204
FBgn0050413	CG30413	1.60507	0.864212	0.14717	1.21696	1.12528	1.09363	0.662582	0.75488	1.78884	1.30403	6.81553	4.37556	0.160933	0.307013	0	0.325928	23.9552	33.2108
FBgn0052000	CG32000	48.9195	35.3677	35.4976	50.2764	57.0171	83.0621	103.777	71.1503	59.0928	52.9029	44.0947	43.7815	24.043	18.2373	14.123	7.5559	12.2972	15.9018
FBgn0085359	CG34330	31.1157	31.3625	231.779	128.609	29.2315	16.7911	2.56894	3.65849	36.5277	46.346	5.98965	5.90078	14.2264	12.0224	93.582	104.506	15.4298	11.5887
FBgn0259722	CG42376	31.8369	31.0682	49.4459	58.0744	67.6421	98.8714	51.5001	32.686	46.0861	54.6107	51.7536	59.4989	33.1339	29.3028	41.7243	43.102	19.0149	29.9954
FBgn0034741	CG4269	10.4538	17.0513	18.0426	10.3238	5.38893	5.86582	3.80769	5.96488	5.33038	5.62043	14.1437	10.9327	2.00382	2.35243	1.05081	1.87302	51.2541	53.6776
FBgn0035955	CG5194	0.33411	0.779536	3.82934	4.64422	2.73277	2.80766	0.91948	0.785673	2.96511	2.33744	3.78323	4.09204	0.83749	0.958608	3.95851	2.82686	2.61388	3.16851
FBgn0035533	Cip4	28.5695	32.2962	11.5992	11.0727	12.8438	14.5935	28.1527	29.6671	10.882	12.6254	13.6113	13.063	31.5558	30.6958	13.9783	11.9602	60.7519	53.7249
FBgn0033020	COX4L	4.11316	2.87303	4.99453	6.9837	10.1317	13.6339	4.1301	4.57472	7.29598	7.37581	8.49671	6.98329	4.79283	3.29584	6.99072	6.54633	4.5492	6.75671
FBgn0037579	COX7AL	4.74091	3.00309	6.00905	9.36394	9.93869	12.731	6.04389	3.11501	8.28817	10.1957	12.9273	12.0647	1.95732	2.1337	4.57493	4.10561	13.2585	23.4418
FBgn0028940	Cyp28a5	0.589595	0.56436	1.47164	1.27723	0.306187	0.580269	0.338038	0.42364	0.48674	0.532234	1.76177	1.24234	0.0985265	0.125306	0.134336	0.0997698	25.1527	31.8116
FBgn0031689	Cyp28d1	10.1204	9.6482	13.6032	13.0442	10.8081	10.5288	4.86656	4.77678	8.39983	8.89023	9.54972	8.51275	1.92762	1.42236	1.93397	1.58365	50.0336	73.5537
FBgn0052274	Drsl1	0	1.95302	1.66294	0	0	4.94295	0	2.13243	0	0	2.56705	2.14962	0	3.46907	0	1.8414	80.7674	140.724
FBgn0026721	fat-spondin	12.1314	13.741	9.96979	7.27563	5.19753	4.77579	25.2985	34.4332	19.7519	18.8907	10.4689	11.5382	23.4582	24.6273	20.3506	21.8336	4.70422	3.68964
FBgn0024236	foi	112.914	103.453	75.4387	83.2716	24.8154	26.6394	97.8188	91.2015	84.505	83.7924	22.6984	23.7371	43.8916	46.2828	45.6033	38.9069	35.7251	35.6979
FBgn0040319	Gclc	51.5338	50.353	42.7868	46.8158	51.8569	47.9196	69.7	78.2343	98.2375	94.9088	120.986	116.089	56.4256	58.7366	61.4082	55.8332	498.281	459.047
FBgn0267252	Ggamma30A	0.125794	0.270923	0.519038	0.272506	3.89515	4.97043	0.649107	0.221858	0.311549	0.851672	7.30011	5.29187	0.504513	0.180461	1.03182	1.2772	90.159	122.652
FBgn0001149	GstD1	203.181	205.037	199.208	150.12	156.42	109.581	45.7236	76.6464	104.575	105.546	289.442	227.873	224.819	230.354	193.524	207.716	1606.31	1267.51
FBgn0042206	GstD10	3.58005	3.41709	4.17782	4.40647	2.28173	3.10456	1.34351	2.00899	3.12344	3.3052	5.29758	3.76107	2.1211	3.19045	1.22354	0.908711	14.2	17.9927
FBgn0010038	GstD2	7.88682	5.7668	12.4096	9.06983	6.25743	4.24592	1.60776	5.15172	8.31956	10.0201	29.7683	21.8117	3.22167	3.44548	4.25949	2.76803	178.074	226.397
FBgn0010039	GstD3	114.986	126.693	117.039	118.772	184.963	236.336	179.572	128.482	175.394	181.219	338.709	271.672	151.844	141.741	151.208	147.768	592.313	903.397
FBgn0010040	GstD4	0.994573	0.963905	0.91193	1.29271	2.32425	1.49085	1.23169	0.818573	1.97057	1.48139	3.51933	3.53646	0.498605	1.23655	0.81579	0.302938	8.02037	11.9614
FBgn0010041	GstD5	39.109	39.2488	50.9244	64.9193	120.193	110.531	53.2573	48.432	91.2713	104.972	236.325	186.787	24.711	30.5422	46.3466	39.1202	877.581	1188.23
FBgn0010042	GstD6	0.872979	0.626712	0.266813	0.840495	0.566693	1.18962	2.20226	0.570235	0.960917	0.656707	1.6475	2.98913	0.875295	0.649367	1.45863	1.0833	8.87274	14.0489
FBgn0010043	GstD7	0.20127	0.433475	0.0922729	0.109002	0.117589	0.137137	0	0	0	0.272533	0.997082	0.477111	0.302706	0.577473	0.27515	0.20435	3.27036	5.07549
FBgn0038020	GstD9	257.611	242.119	311.071	314.021	316.023	394.948	290.166	195.068	264.359	309.617	356.984	308.038	178.762	160.184	152.604	151.431	360.991	622.098
FBgn0063493	GstE7	155.704	153.025	213.395	229.05	354.751	476.409	203.827	123.944	186.595	215.776	517.375	357.629	139.553	127.701	158.458	129.082	4047.17	6536.37
FBgn0001223	Hsp22	31.7221	19.7403	39.6463	29.1126	63.8602	66.767	34.4582	24.2522	40.4849	53.2118	218.471	131	39.8596	31.807	48.7801	33.215	2380.83	2743.9
FBgn0001225	Hsp26	34.2405	27.9457	25.4319	22.1004	84.4879	86.2819	42.904	32.0122	33.4785	41.4426	321.562	191.959	91.1026	91.8988	111.139	90.8927	4101.01	4771.81
FBgn0001230	Hsp68	14.1014	14.0693	15.0846	12.4544	41.9307	24.8984	10.9016	14.4109	12.6428	12.5242	110.671	71.3478	35.119	40.2173	44.6701	41.1299	1063.03	991.077
FBgn0013275	Hsp70Aa	3.58818	3.0559	1.53049	1.81297	9.52638	14.4191	12.1137	7.12425	2.41267	7.57434	44.8801	29.8092	7.29245	8.0352	10.0339	10.6353	524.725	824.121
FBgn0013276	Hsp70Ab	17.8444	19.601	12.1	10.9674	30.3781	8.17498	6.88481	20.7031	13.4855	12.2868	132.222	85.895	66.0385	75.8774	80.0564	72.6888	2807.4	1641.86
FBgn0013277	Hsp70Ba	7.8709	8.05471	7.07787	6.15242	23.7974	13.7725	5.35353	7.91442	5.85919	6.8621	94.4036	56.9079	22.1282	29.2501	32.745	30.8133	1930.6	1398.52
FBgn0051354	Hsp70Bbb	12.1715	11.5539	10.9565	10.0531	39.0926	28.7571	13.0662	14.8141	11.9957	13.6747	159.681	98.2567	36.8744	45.6526	53.938	49.6453	3085.14	2657.25
FBgn0013279	Hsp70Bc	9.81777	10.1988	8.7348	7.10471	24.8896	11.3285	4.88241	8.94818	7.23167	8.05463	106.854	65.5761	28.4305	35.9552	40.0212	36.9823	2217.32	1435.73
FBgn0020416	Idgf1	3.52696	3.66998	1.05374	0.987239	1.20393	2.26811	13.5779	7.96763	3.63142	3.16594	3.47765	2.44244	13.2711	12.3555	5.85093	6.11576	1.95559	2.61363
FBgn0001258	ImpL3	216.159	224.16	549.948	282.749	52.7775	57.2516	38.9864	34.4055	134.052	149.186	175.491	134.198	37.9639	39.9944	69.7251	60.1659	1052.2	1200.06
FBgn0259185	Ir60b	0.736223	0.936948	1.90241	2.50104	3.08909	3.42021	0.414431	0.314775	1.45041	0.951583	2.74725	2.1022	0.369088	0.224035	0.823474	1.05328	3.30281	3.72177
FBgn0033438	Mmp2	20.7262	20.8971	9.13997	9.3247	8.66762	9.75572	47.028	48.145	23.9024	22.9403	16.0332	20.3769	58.7352	63.3542	38.2273	33.0176	16.5321	15.0673
FBgn0002868	MtnA	80.8282	66.9222	107.672	79.2889	498.064	526.31	111.746	74.4146	92.0654	112.028	1651.32	1103.53	228.984	192.892	216.826	228.002	15829.5	17357.2
FBgn0002869	MtnB	0	0	0	0	4.40929	2.20384	0	0	0	0	19.0756	17.8905	0	0	0	0	401.632	575.836
FBgn0053192	MtnD	0	0	3.03708	0	7.74065	0	3.41834	1.94726	0	0	28.1298	33.3703	0	0	0	0	797.341	621.103
FBgn0027868	Nup107	45.9999	50.9565	49.7938	30.6645	21.9981	10.0738	7.83872	25.6935	24.2941	23.0173	23.3127	26.9598	55.4278	61.8239	52.9179	61.1997	21.2663	14.0247
FBgn0262647	Nup160	37.9864	38.9377	31.7656	42.0455	50.9806	53.5418	53.7224	50.8926	46.1387	44.7305	39.869	44.0897	38.4114	38.8427	40.137	42.7409	15.4355	17.4147
FBgn0038609	Nup43	50.7467	54.032	54.8559	55.1062	48.7463	35.2837	25.543	46.8547	49.733	53.0465	57.8734	51.5375	68.8303	65.0335	82.3199	90.0342	24.6689	26.5052
FBgn0033247	Nup44A	52.0956	49.7195	57.4962	35.6754	29.2763	26.9216	28.9365	34.3731	36.0309	38.5611	41.357	44.1886	63.5797	66.2821	63.464	66.045	20.7623	19.4112
FBgn0033264	Nup50	114.265	121.799	120.866	114.821	103.876	82.6517	66.5787	88.9494	97.5437	99.7834	106.322	110.402	115.789	113.031	126.769	142.281	49.728	50.4336
FBgn0033737	Nup54	59.841	57.6724	68.8662	60.991	64.4961	64.0775	52.6883	53.685	59.1926	62.2024	56.5978	57.2159	64.405	66.9644	69.3762	84.5571	28.8166	31.6089
FBgn0027537	Nup93-1	142.038	147.355	126.26	142.605	137.217	106.445	53.1749	85.4979	80.6678	74.5248	83.5667	88.1176	96.2026	99.7945	102.037	112.338	50.3026	48.9214
FBgn0034935	Orcokinin	1.2055	1.44238	3.68443	3.48192	5.0083	6.571	0.552928	0.944926	3.31733	1.99506	5.87718	6.50906	2.41739	1.28102	2.92978	2.58389	35.3868	37.1549
FBgn0027601	pdgy	7.91711	7.75471	3.71911	3.5947	3.39631	3.36974	10.3422	12.3185	3.78722	3.64207	3.71478	3.93343	14.6153	13.2872	7.41322	9.29372	2.42802	2.88927
FBgn0004635	rho	16.4196	12.5361	13.4422	11.6683	13.8564	17.3734	18.6487	12.9471	14.1469	15.028	39.841	25.7426	11.1932	9.84579	10.8968	8.00469	488.957	501.831
FBgn0039129	RpS19b	70.7197	68.0812	174.215	155.865	143.301	160.11	50.003	41.1804	106.35	115.608	145.237	138.463	77.5268	70.3104	172.859	174.961	174.681	224.44
FBgn0259923	Sep4	0.91357	0.956551	0.952038	0.874473	1.64764	1.79709	1.5011	1.27363	1.87687	1.64299	3.2984	2.57674	1.27853	1.65576	1.61128	0.762152	37.208	36.7806
FBgn0015300	Ssl	0.0770609	0	0.211973	0.500806	1.08052	1.05012	0	0.090606	0.286279	0.417383	1.6361	2.0094	0.0772653	0.0736996	0.526738	0.860644	33.3903	37.4702
FBgn0086708	stv	1.08464	1.31182	1.08185	1.00076	5.5998	5.14008	0.597938	0.586107	0.481662	0.612196	9.48899	3.95201	2.09124	2.37646	1.902	1.78823	35.8997	28.4516
FBgn0026320	Tom	0.20136	0.072278	0.123085	0.0727001	0.235282	0.18293	0.277074	0.236753	0	0.0908848	1.04503	0.39777	0.33649	0.385153	0.183515	0.340736	27.7095	33.7649
FBgn0003984	vn	2.06389	1.87453	2.28426	3.80483	5.45652	5.98011	2.08693	1.99771	2.9301	2.68173	5.84253	4.79362	1.49454	1.52526	1.26444	0.633974	16.0087	13.8663
FBgn0004052	Z600	0.420226	1.58382	1.15592	1.82065	1.22755	0.858972	0.867355	2.2234	2.0815	1.70704	4.46095	1.74326	0.842681	0.803792	0	0.213329	24.2777	35.5949
