# Supplementary material for: Zinc Detoxification: A Functional Genomics and Transcriptomics Analysis in Drosophila melanogaster Cultured Cells
Source: G3 (Bethesda). 2017 Dec 9;8(2):631–41. doi: 10.1534/g3.117.300447 (PMC5919732; doi:10.1534/g3.117.300447)
Supplement: Supplementary file 5 [file 631FileS4.xlsx]

## Sheet: Sheet1
Data type	Experimental species	Symbol/name used in publication	Source – public	Source -- published	Source – unpublished	Identifiers	New reagent	Comments
Data type (mandatory) Duplicate rows as needed. Order is flexible, but row titles must be preserved.	Experimental species (mandatory, "NA" okay)	Symbol/name used in publication (mandatory)	Source – public [stock center; company, data repository] (one of D,E,F mandatory)	Source -- published [PMID or 'this paper'] (one of D,E,F mandatory)	Source – unpublished [description, incl. lab of origin] (one of D,E,F mandatory)	Identifiers [format as ID_source:identifier] Separate multiple entries with semi-colon, space	New reagent (mandatory for new entities) Description, progenitor(s)	Comments (optional) Genotypes, purpose of reagent, additional information
genetic reagent (mutant cultured cells)	D. melanogaster	ZnT63C-KO cells		this work		DGRC:1000	CRISPR-Cas9 generated ZnT63C (FBgn0035432) mutant derivative of S2R+ Drosophila cultured cell line	Newly generated in this study; deposited to the DGRC (cell line #1000)
genetic reagent (mutant cultured cells)	D. melanogaster	IA2-KO cells		this work		DGRC:1001	CRISPR-Cas9 generated IA-2 (FBgn0031294) mutant derivative of S2R+ Drosophila cultured cell line	Newly generated in this study; deposited to the DGRC (cell line #1001)
recombinant DNA reagent	NA	ZnT63C sgRNA design		this work			TGTGACCAATTCGATGGCTC
recombinant DNA reagent	NA	IA-2 sgRNA design		this work			CGGCTGTTCCGCGTGCTCTCTGG
oligonucleotide primer	NA	qPCR primer, foi, forward	IDT (synthesis)	FlyPrimerBank (design)		FlyPrimerBank:PP16980-F	TACACGAACCTAAGTCCATCCA	used as a positive control, down-regulated upon metal supplementation
oligonucleotide primer	NA	qPCR primer, foi, reverse	IDT (synthesis)	FlyPrimerBank (design)		FlyPrimerBank:PP16980-R	CGGGCTGATGCTGTAGTTG	used as a positive control, down-regulated upon metal supplementation
oligonucleotide primer	NA	qPCR primer, rdog, forward	IDT (synthesis)	FlyPrimerBank (design)		FlyPrimerBank:PP19058-F	GACGAGGAGCTGTATCAACATAG	experimental
oligonucleotide primer	NA	qPCR primer, rdog, reverse	IDT (synthesis)	FlyPrimerBank (design)		FlyPrimerBank:PP19058-R	CCTCCCACAGTTCCGCAAAT	experimental
oligonucleotide primer	NA	qPCR primer, MtnA, forward	IDT (synthesis)	FlyPrimerBank (design)		FlyPrimerBank:PD40032-F	CACCAAGGGATCCTGCAACT	used as a positive control, up-regulated upon metal supplementation
oligonucleotide primer	NA	qPCR primer, MtnA, reverse	IDT (synthesis)	FlyPrimerBank (design)		FlyPrimerBank:PD40032-R	AGGCGGATTTCTTGTCGCC	used as a positive control, up-regulated upon metal supplementation
oligonucleotide primer	NA	qPCR primer, alpha-tubulin, forward	IDT (synthesis)				CAACCAGATGGTCAAGTGCG	used as control for normalization
oligonucleotide primer	NA	qPCR primer, alpha-tubulin, reverse	IDT (synthesis)				ACGTCCTTGGGCACAACATC	used as control for normalization
chemical	NA	Zinc chloride (ZnCl2)	Sigma-Aldrich			Sigma-Aldrich Catalog No. Z0152
chemical	NA	Zinc sulfate hyptahydrate (ZnSO4)	Sigma-Aldrich			Sigma-Aldrich Catalog No. Z0251
chemical	NA	Manganese (II) chloride tetrahydrate (MnCl2)	Sigma-Aldrich			Sigma-Aldrich Catalog No. M3634
reagent library (dsRNA)	NA	Transmembrane domain library (NYU-DRSC TM)	Drosophila RNAi Screening Center			NYU-DRSC TM		http://fgr.hms.harvard.edu/drsc-focused-sub-libraries
reagent library (dsRNA)	NA	Autophagy library (DRSC AUTGY)	Drosophila RNAi Screening Center			DRSC AUTGY		http://fgr.hms.harvard.edu/drsc-focused-sub-libraries
reagent library (dsRNA)	NA	Membrane-bound organelles library (DRSC MBO1)	Drosophila RNAi Screening Center			DRSC MBO1		http://fgr.hms.harvard.edu/drsc-focused-sub-libraries
reagent library (dsRNA)	NA	Megadeath metal gene candidates library (DRSC)	Drosophila RNAi Screening Center			DRSC Megadeath
assay reagent	NA	Cell Titer Glo reagent	Promega			Promega Catalog No. G7572
extraction reagent	NA	TRIzol	Thermo Fisher			Thermo Fisher Catalog No. 15596026
extraction reagent	NA	RNeasy kit	Qiagen			Qiagen Catalog No. 74104
